# Supplementary material for: Rifampicin-Mediated Metabolic Changes in Mycobacterium tuberculosis
Source: Metabolites. 2022 May 29;12(6):493. doi: 10.3390/metabo12060493 (PMC9228056; doi:10.3390/metabo12060493)
Supplement: Supplementary file 1 [file metabolites-12-00493-s001.zip]

Archive with 8 entries (8 files):
- Figure S1_140422.jpg
- Figure S2_140422.jpg
- Table S1_Yelamanchi_140422.xlsx
- Table S2_Yelamanchi_140422.xlsx
- Table S3_Yelamanchi_140422.xlsx
- Table S4_Yelamanchi_140422.xlsx
- Table S5_Yelamanchi_140422.xlsx
- Table S6_revised_Yelamanchi_130522.xlsx
