# Supplementary material for: Rifampicin-Mediated Metabolic Changes in Mycobacterium tuberculosis
Source: Metabolites. 2022 May 29;12(6):493. doi: 10.3390/metabo12060493 (PMC9228056; doi:10.3390/metabo12060493)
Supplement: Supplementary file 1 [file metabolites-12-00493-s001.zip › Table S1_Yelamanchi_140422.xlsx]

## Sheet: Sheet1
Yelamanchi et al., 2022. Rifampicin mediated metabolic changes in Mycobacterium tuberculosis
Table S1. List of metabolite features in positive mode
Feature ID	Feature m/z	Feature retention time	Rank	Adduct	Charge	Metabolite	MS2Compound ID	Source ID	mS_Score	Source	Monomass	HMDB ID	PubChemID	Control_BioRep_1_Pos_1 Peak area	Control_BioRep_1_Pos_2 Peak area	Control_BioRep_1_Pos_3 Peak area	Control_BioRep_2_Pos_1 Peak area	Control_BioRep_2_Pos_2 Peak area	Control_BioRep_2_Pos_3 Peak area	RIF_BioRep_1_Pos_1 Peak area	RIF_BioRep_1_Pos_2 Peak area	RIF_BioRep_1_Pos_3 Peak area	RIF_BioRep_2_Pos_1 Peak area	RIF_BioRep_2_Pos_2 Peak area	RIF_BioRep_2_Pos_3 Peak area
2	211.92	15.5475												8.45382e+09	1.12773e+10	1.5324e+10	3.10502e+06	7.27201e+09	8.35606e+09	4.20092e+09	5.40801e+09	7.9405e+09	7.8708e+09	6.98385e+09	4.38775e+09
3	371.04	8.76269	1	M+2ACN+H	1+	3-Deoxy-D-arabino-heptulosonate-7-phosphate	NA	C04691	0.398725	KEGG	288.025		160647	4.68025e+08	1.24628e+09	5.86307e+08	6.52313e+08	1.1951e+09	9.07532e+08	1.44193e+10	2.4282e+08	5.05457e+09	5.25354e+09	5.98422e+09	7.88402e+09
5	651.96	11.0103												5.56093e+09	7.21626e+09	7.34753e+09	8.84543e+09	6.21275e+09	7.82406e+09	6.99987e+09	5.77137e+09	4.29505e+09	4.79002e+09	5.89728e+09	3.15819e+09
6	591	10.6976	1	M+2Na-H	1+	Dtdp-4-dehydro-6-deoxy-D-galactose	NA	-	0.534458	KEGG	546.065		443496	1.01589e+10	7.51479e+09	7.40228e+09	7.17328e+09	5.6997e+09	4.80612e+09	1.53746e+10	1.27863e+10	1.42271e+10	4.51707e+09	4.7211e+09	3.69866e+09
7	427.92	1.67261												3.85244e+09	3.95919e+09	5.17471e+09	2.81314e+08	3.1935e+09	4.20135e+09	1.79938e+10	2.3148e+10	6.40926e+08	1.11568e+10	1.18291e+10	1.13429e+10
10	546.96	10.3861	1	M+2Na-H	1+	5-Fluorouridine 5'-triphosphate	NA	-	0.136646	KEGG	501.959		10255482	5.18065e+09	6.01802e+09	5.53172e+09	9.81257e+09	8.89094e+09	6.8375e+09	2.48598e+10	1.41628e+10	1.30797e+10	1.18896e+10	3.92353e+09	5.11562e+09
12	424.92	24.6552	1	2M+Na	1+	S-Sulfocysteine	NA	-	-1.33518	KEGG	200.977		115015	3.80094e+09	3.64399e+09	3.72167e+09	4.62728e+09	4.2437e+09	3.88126e+09	3.6387e+09	1.92563e+09	3.04639e+09	3.48826e+09	3.65192e+09	1.82213e+08
13	608.04	10.6976	1	M+ACN+H	1+	UDP-alpha-D-galactofuranose	NA	-	-0.331696	KEGG	566.055		440098	6.57019e+09	6.76453e+09	4.15108e+09	6.55181e+09	5.59664e+09	4.6713e+09	1.0057e+10	7.73138e+09	1.13453e+10	3.90953e+09	3.88113e+09	3.0628e+09
15	520.08	10.033												6.31038e+09	2.73982e+09	3.18923e+09	3.77659e+09	6.19826e+09	3.69406e+09	7.17168e+09	1.13337e+10	1.33156e+10	8.37911e+09	5.61134e+09	4.69252e+09
18	326.995	8.13158	1	M+K	1+	3-Deoxy-D-arabino-heptulosonate-7-phosphate	NA	C04691	0.339245	KEGG	288.025		160647	3.41413e+08	4.43912e+08	1.83026e+08	6.35895e+08	4.4517e+08	3.15148e+08	9.54177e+09	4.4415e+09	8.22665e+09	2.94756e+09	2.5781e+09	2.4917e+09
19	586.92	10.441												7.8075e+09	5.21228e+09	1.78267e+08	3.72323e+08	2.5416e+08	4.58195e+08	8.70984e+09	6.8305e+09	7.05229e+09	4.8867e+09	5.95738e+08	4.55063e+09
20	351.96	25.5176												4.3477e+10	1.62656e+10	8.31023e+09	1.58299e+11	1.16957e+10	9.30343e+09	2.49857e+09	6.9998e+09	2.41742e+09	2.78235e+09	1.07991e+10	4.37442e+10
23	364.8	1.28442												1.99684e+08	8.67476e+09	1.23044e+10	1.3134e+10	1.24917e+10	1.31295e+10	6.32628e+09	5.56316e+09	3.66566e+09	4.16819e+09	3.75893e+09	3.50403e+09
24	376.08	19.847	1	M+K	1+	S-(Hydroxymethyl)glutathione	NA	-	1.25066	KEGG	337.094		447123	2.53955e+09	9.75548e+08	2.35315e+09	2.09883e+09	2.62673e+09	2.91334e+09	1.85975e+09	1.66814e+07	1.95663e+09	1.72661e+09	3.15798e+09	3.02444e+09
25	282.96	7.46009	1	M+K	1+	L-Fuculose 1-phosphate	NA	C01099	1.20874	KEGG	244.035		6857415	3.68666e+08	5.29351e+06	2.92036e+08	5.02291e+06	3.7294e+08	2.3146e+08	4.17488e+09	4.02749e+09	4.34223e+09	1.78374e+09	1.30323e+09	3.37469e+09
26	476.04	9.63893	1	M+2K-H	1+	Nocardicin F	NA	-	-0.863815	KEGG	399.107		135398673	3.48211e+09	4.05473e+09	3.03981e+09	2.05079e+09	2.84905e+09	3.40682e+09	1.0644e+10	9.7308e+09	9.76949e+09	5.97848e+09	3.73404e+09	2.25832e+09
28	647.76	10.5984												1.67864e+09	2.14758e+09	1.86504e+09	2.8243e+09	2.12502e+09	1.68308e+09	1.20432e+09	1.35574e+09	8.7991e+08	9.78835e+08	9.81547e+08	2.85921e+09
30	351.96	24.7517												1.58923e+10	7.90782e+09	1.86337e+09	3.16517e+10	5.26452e+09	1.73983e+10	2.31836e+09	1.64076e+09	1.43223e+09	2.2582e+09	4.57496e+09	1.2126e+09
31	560.04	9.88863	1	M+2Na-H	1+	Coenzyme F420-0	NA	C19153	2.89033	KEGG	515.094		45480623	3.04263e+09	3.57051e+09	3.34316e+09	2.87257e+09	3.87118e+09	2.67334e+09	5.79152e+09	7.98336e+09	6.64188e+09	3.01201e+09	3.02278e+09	2.47148e+09
33	262.92	3.68767												8.36157e+06	3.73624e+07	2.85483e+06	1.24016e+07	1.05847e+07	1.43819e+07	8.02576e+09	8.04124e+09	9.67456e+09	3.96306e+09	6.34162e+09	1.52906e+09
35	700.92	11.2815												1.57154e+09	1.2902e+09	1.5438e+09	2.05602e+09	3.48e+09	2.53771e+09	1.15846e+09	1.41257e+09	1.37727e+09	6.6902e+08	6.55117e+08	1.04412e+09
36	351.96	27.8674												1.18594e+10	7.31338e+08	1.88061e+09	1.12673e+10	2.86201e+10	1.02687e+10	1.81318e+09	2.14444e+09	1.23435e+08	1.60961e+10	5.59358e+09	4.49729e+08
38	123	2.22061												5.78661e+08	1.37212e+09	1.44934e+09	6.99228e+08	8.45555e+08	5.93278e+08	6.77703e+09	1.10258e+10	7.86907e+09	3.48157e+09	3.5622e+09	3.47136e+09
40	352.44	27.1253												6.52264e+10	2.65493e+10	2.97877e+09	9.30347e+08	1.76648e+09	6.10472e+09	5.00834e+09	4.59967e+09	1.21498e+10	6.65137e+08	1.25293e+09	3.17595e+08
41	454.92	9.09883	1	M+2K-H	1+	6-Methylthiopurine 5'-monophosphate ribonucleotide	NA	C16615	0.220702	KEGG	378.04		10091038	2.28047e+09	1.28742e+09	2.1787e+09	1.98727e+09	1.61023e+09	2.47015e+09	5.96858e+09	6.53211e+09	6.75139e+09	3.43739e+09	3.78841e+09	2.38218e+08
42	455.04	9.05727	1	M+H	1+	Saicar	NA	C04823	2.08532	KEGG	454.074		160666	1.25271e+07	1.42077e+09	2.01688e+09	1.31605e+09	1.46779e+09	1.64822e+09	6.77824e+09	7.18781e+09	8.20135e+09	2.68324e+08	2.46782e+09	2.84184e+09
43	603.84	10.273												3.65968e+09	2.60096e+09	2.46479e+09	3.25323e+09	4.73709e+09	3.54903e+09	3.09348e+09	2.01386e+09	2.61812e+09	3.06997e+09	2.05034e+09	2.70718e+09
44	663.72	1.90738												5.13671e+08	2.28507e+08	5.22068e+08	0	0	1.34639e+07	2.02605e+09	1.38093e+09	1.19248e+09	1.99309e+09	1.21712e+09	1.53293e+09
45	411	8.61381	1	M+2Na-H	1+	Faicar	NA	-	1.93725	KEGG	366.058		166760	7.84426e+08	1.1372e+09	9.16134e+08	5.41487e+08	8.16235e+08	4.39848e+08	5.18342e+09	4.03961e+09	3.27032e+09	1.52968e+09	1.85937e+08	2.23513e+08
47	524.88	10.0269												1.4229e+09	1.1606e+09	1.31147e+09	2.69267e+09	3.9459e+09	2.04391e+09	1.82311e+09	3.03002e+09	2.51289e+09	3.26729e+09	1.67748e+09	2.7109e+09
48	674.88	10.9521												4.56451e+09	4.66554e+09	5.65581e+09	5.28672e+08	2.41307e+08	2.21387e+08	3.64711e+09	3.26538e+09	4.53394e+09	1.10123e+09	2.43845e+09	1.71569e+09
50	194.16	15.5651	1	M+ACN+H	1+	Limonene-1,2-epoxide	NA	-	-0.172109	KEGG	152.12		441245	1.04139e+09	1.18401e+09	2.16374e+09	9.16076e+08	5.31266e+08	6.30865e+08	1.18581e+09	5.36529e+08	1.07669e+09	1.20052e+09	1.63539e+09	2.39724e+09
51	523.68	1.83725												2.74561e+08	4.12864e+08	2.14838e+08	3.918e+07	7.628e+07	3.84788e+07	7.85418e+08	7.56957e+08	9.77987e+08	9.29922e+08	1.12039e+09	1.07637e+09
52	403.92	11.6691												4.86797e+09	3.90189e+09	4.8843e+09	3.06812e+09	4.78497e+09	4.20102e+09	1.63951e+09	1.11638e+09	1.73609e+09	6.91455e+08	1.30994e+09	7.87387e+08
53	568.92	10.3861												1.12825e+09	1.61847e+09	1.74085e+09	3.53986e+09	3.14527e+09	2.10171e+09	2.47569e+09	3.06307e+09	2.92762e+09	3.04316e+09	8.39407e+08	2.49873e+09
55	541.68	1.86654												3.82143e+08	2.46318e+08	3.3733e+08	1.29733e+07	4.41333e+07	6.93633e+07	1.10613e+09	5.22156e+08	6.47408e+08	7.91545e+08	1.0001e+09	1.64669e+09
56	590.04	23.798	1	M+H	1+	ADP-glucose	NA	-	1.55944	KEGG	589.082		16500	4.50366e+09	7.82833e+07	4.61123e+09	1.70271e+09	3.79847e+08	2.60333e+07	2.85262e+09	3.87045e+09	1.1385e+08	2.24198e+08	3.07299e+09	5.11583e+07
58	504.12	10.033												1.55886e+09	1.95866e+09	1.64156e+09	1.75724e+09	2.2993e+09	1.40536e+09	3.60738e+09	5.98787e+09	7.38074e+09	3.30265e+09	2.21187e+09	2.01786e+09
59	594.96	23.8944	1	2M+K	1+	2C-Methyl-D-erythritol 2,4-cyclodiphosphate	NA	-	-2.58079	KEGG	277.996		126747	3.18529e+09	1.29275e+09	2.0728e+09	3.1952e+09	2.89798e+09	3.25417e+07	1.08076e+09	1.68935e+09	1.07924e+09	2.3476e+09	1.20727e+09	9.479e+07
60	348.96	8.07428	1	M+2K-H	1+	2',4,4',6'-tetrahydroxychalcone	CID001800	APIGENIN	-1.88837	BioCyc	272.068	HMDB29631	5280960	2.4071e+08	1.04062e+08	1.70469e+08	4.54957e+08	2.20519e+08	3.99402e+08	3.40962e+09	1.5715e+09	2.68503e+09	2.50904e+07	1.71368e+09	1.12739e+09
61	480.96	9.64447												1.14629e+09	1.06831e+09	8.60433e+08	1.42937e+09	1.79836e+09	1.59417e+09	4.16566e+09	3.5914e+09	3.64157e+09	4.04896e+09	2.1295e+09	2.01522e+09
63	551.04	23.9477	1	2M+K	1+	isoliquiritigenin	CID002250	CPD-3041	-1.75567	BioCyc	256.074	HMDB37316	638278	3.40796e+09	8.502e+07	5.124e+07	2.08043e+08	4.31429e+09	2.96778e+09	3.01582e+09	1.86085e+09	3.09632e+09	3.08017e+09	3.81779e+09	2.65308e+09
65	515.76	9.49991												6.4771e+08	6.68243e+08	1.72642e+08	7.01691e+08	8.15333e+08	6.37995e+08	1.00158e+09	5.77282e+08	4.19652e+08	8.70957e+08	1.45276e+09	1.86579e+09
66	323.76	1.31977												5.70733e+07	3.53067e+07	2.56433e+07	5.392e+07	1.17925e+08	5.387e+07	6.97552e+08	1.09431e+09	1.02067e+09	1.39005e+09	1.75516e+09	1.86105e+09
67	631.92	10.6054												2.60865e+09	2.58167e+09	1.63508e+09	3.54775e+09	1.82382e+09	2.32946e+09	1.98343e+09	2.86275e+09	2.55281e+09	1.10262e+09	1.16939e+09	6.7892e+08
68	512.04	23.7841												1.39618e+08	3.82308e+09	1.82065e+09	1.71734e+09	5.34277e+08	7.1411e+08	2.37209e+09	1.33961e+09	1.86122e+09	2.07419e+09	2.16191e+09	2.38038e+09
70	745.8	5.28932	1	M+2ACN+H	1+	Phthioceranic acid (C45)	NA	-	-0.24368	KEGG	662.694		52921737	0	1.77429e+07	5.63567e+06	4.39869e+07	0	2.15718e+07	9.06636e+08	1.69051e+09	1.39059e+09	2.14113e+09	1.50372e+09	8.161e+08
71	546.12	23.9719	1	M+2ACN+H	1+	1D-myo-inositol 2-acetamido-2-deoxy-alpha-D-glucopyranoside 3-phosphate	NA	-	0.00532662	KEGG	463.109		CHEBI_52443	4.41977e+09	3.91342e+09	3.4525e+07	1.62071e+09	2.52188e+09	8.094e+07	3.62068e+09	5.58668e+09	2.07584e+09	6.16583e+07	2.85833e+09	2.47931e+09
72	507.12	24.0418	1	M+2Na-H	1+	gamma-L-Glutamyl-S-(hercyn-2-yl)-L-cysteine S-oxide	NA	-	-1.36742	KEGG	462.166		86289929	2.4104e+08	1.83814e+09	5.8579e+09	2.04416e+09	2.06763e+09	1.64112e+09	4.21389e+09	1.89317e+08	3.22672e+09	3.69625e+09	2.09081e+09	3.84868e+09
73	546	24.0013	1	M+Na	1+	2-Hydroxy-ATP	NA	-	1.38674	KEGG	522.991		12942934	2.07615e+09	1.85598e+09	3.26661e+09	1.17552e+08	3.27494e+09	1.59078e+09	2.36004e+09	2.04293e+09	1.39713e+09	1.86822e+09	2.49472e+09	3.509e+09
74	152.04	4.10603												7.23982e+07	4.79597e+07	6.94245e+07	2.86476e+07	1.00038e+08	1.32126e+08	9.71907e+07	3.7123e+09	5.04612e+09	2.80865e+09	1.11492e+09	2.08844e+09
75	600	23.85												3.21827e+09	4.75093e+09	3.75738e+08	3.8614e+08	3.4408e+08	4.71683e+07	1.21718e+09	3.02317e+08	2.2049e+09	2.46882e+09	2.00077e+09	6.83942e+08
77	634.08	23.8129	1	M+CH3OH+H	1+	4-CDP-2-C-methyl-D-erythritol 2-phosphate	NA	-	1.8502	KEGG	601.048		443200	5.43333e+07	4.55929e+09	4.70703e+09	1.13122e+09	2.89622e+09	4.55583e+07	3.08437e+09	2.75181e+09	4.1842e+09	4.777e+07	2.84518e+09	3.35991e+09
78	736.068	11.2337												0	0	3.31887e+09	0	0	0	2.48982e+09	2.95486e+09	3.32833e+07	0	0	4.95277e+08
79	198.96	3.58245	1	M+K	1+	5-Fluoromuconolactone	NA	C16477	-0.0522826	KEGG	160.017		23724762	2.01985e+07	1.40112e+07	1.18131e+07	1.21706e+07	2.04887e+07	2.78895e+07	2.8046e+09	3.45765e+09	3.52987e+09	1.66871e+09	2.67752e+09	7.93528e+08
80	338.16	22.31	1	M+2ACN+H	1+	Nicotinamide riboside	NA	C03150	1.05234	KEGG	255.098		439924	4.4835e+08	2.59991e+08	1.30651e+08	2.1471e+09	1.28257e+09	8.46863e+07	1.01476e+08	1.78158e+09	2.17276e+09	2.25719e+09	2.97193e+09	4.24067e+09
87	267.96	3.65429												7.43574e+08	9.38562e+08	7.60521e+08	5.02019e+08	8.03457e+08	7.58123e+08	2.22323e+09	2.51532e+09	3.11609e+09	2.04811e+09	1.82841e+09	1.04585e+09
89	344.88	16.5727	1	2M+K	1+	Thiocysteine	NA	-	-2.50808	KEGG	152.992		165331	9.20318e+08	1.53623e+09	1.83488e+09	1.81413e+09	9.9433e+08	8.86511e+08	1.58691e+09	1.1405e+09	1.34649e+09	1.1128e+09	1.57962e+09	1.28914e+09
91	500.04	9.46349												1.13481e+09	8.22557e+08	2.24792e+07	6.94212e+08	6.41322e+08	6.67267e+08	8.43962e+08	2.94685e+09	2.5232e+09	1.46127e+09	1.38344e+09	1.30496e+09
92	202.08	2.1433												2.43043e+09	2.33471e+09	6.51144e+06	2.03405e+09	2.25347e+09	4.25868e+09	2.31384e+09	2.69673e+09	3.34658e+09	1.42042e+09	2.18498e+07	9.26691e+08
94	84.84	1.05216												8.54176e+08	1.04272e+09	4.90174e+08	2.62618e+08	8.26118e+08	3.75653e+08	3.35e+08	1.03402e+09	4.39445e+08	9.30447e+08	9.11487e+08	1.24874e+09
96	452.995	9.20882	1	M+K	1+	(7R)-7-(5-Carboxy-5-oxopentanoyl)aminocephalosporinate	NA	C04712	0.440095	KEGG	414.073		440452	3.81743e+08	3.859e+08	3.9517e+08	1.6272e+08	3.12466e+08	1.64548e+08	8.72444e+08	7.91033e+08	1.42335e+09	2.13325e+08	5.96407e+08	6.59889e+08
98	296.88	7.63682												2.19939e+08	3.82753e+08	5.87544e+08	5.77158e+08	5.28116e+08	6.60389e+08	1.82574e+09	1.37336e+09	1.42566e+09	1.13279e+09	1.16965e+09	6.14782e+08
99	678	23.7607												1.70736e+09	2.33942e+09	1.3789e+09	2.12529e+09	1.58415e+09	7.92e+07	1.02613e+09	2.14881e+09	2.44251e+09	5.455e+07	1.49603e+09	1.6013e+09
100	677.88	23.8853												1.43583e+09	9.7567e+08	3.16828e+08	5.6466e+08	6.41545e+08	1.62408e+09	7.33983e+08	3.43098e+08	5.18188e+08	9.77202e+08	6.83137e+08	2.2445e+09
101	463.08	23.9562												1.223e+08	1.27898e+08	3.85458e+09	1.01013e+08	9.28483e+07	2.3492e+08	3.21945e+09	4.19596e+09	3.63215e+09	2.3715e+09	3.8191e+09	3.11113e+09
102	556.08	23.6125												5.37775e+09	2.2477e+09	4.06022e+09	2.83659e+09	1.06117e+08	3.31016e+09	3.74423e+09	3.276e+09	5.40283e+07	1.60548e+09	1.03683e+08	1.6961e+08
104	499.08	9.58646	1	M+2Na-H	1+	Saicar	NA	-	1.98621	KEGG	454.074		160666	3.75105e+09	2.21764e+09	2.96935e+09	3.1167e+09	1.17232e+09	3.10333e+09	7.4976e+08	7.61143e+09	9.27338e+09	3.37389e+09	3.44438e+09	3.6768e+08
105	426	11.9946												6.82135e+09	5.14973e+09	4.33135e+09	5.83562e+08	2.0075e+07	4.63415e+08	1.50046e+09	1.54986e+09	6.05945e+08	7.27797e+08	1.91067e+08	6.40567e+08
106	644.04	23.6228												1.19571e+09	7.46253e+08	1.83555e+09	8.1965e+07	1.88287e+09	1.89485e+09	1.39277e+08	9.08807e+08	1.73689e+09	1.66728e+09	1.94715e+09	3.6082e+09
107	473.04	23.7438												2.69607e+09	1.59705e+09	2.7399e+09	3.76256e+09	1.14795e+08	3.57919e+09	2.59965e+09	2.40154e+09	1.2965e+08	2.17857e+09	2.12028e+09	3.46965e+09
108	605.04	23.5955												1.42447e+09	8.5889e+08	1.51417e+09	1.91826e+09	1.94995e+09	1.87516e+09	1.32084e+09	1.25028e+09	1.40589e+09	2.23386e+09	1.3532e+09	1.49262e+09
109	429.12	23.8307	1	M+2Na-H	1+	S-Adenosyl-L-homocysteine	NA	-	-2.29496	KEGG	384.122		439155	2.79927e+09	2.55788e+09	4.36807e+08	3.71196e+09	2.718e+07	1.09425e+08	2.41142e+09	4.78567e+07	9.735e+08	4.40606e+09	7.805e+08	5.518e+07
110	129	1.40019												2.62635e+08	1.89964e+08	2.00165e+08	2.13618e+08	2.40984e+08	4.41549e+08	2.11e+09	1.40871e+09	2.02647e+09	1.68646e+09	8.94372e+08	1.22781e+09
112	528.96	24.0505	1	M+2Na-H	1+	Uridine 5'-triphosphate	NA	-	-0.823647	KEGG	483.969		6133	7.90608e+08	1.76793e+09	1.10627e+09	6.9975e+08	1.49419e+09	1.33809e+09	8.75e+08	2.83087e+08	3.70158e+08	9.0907e+08	1.4812e+08	1.01574e+09
113	189.12	1.51567												7.62427e+07	1.28125e+08	5.34167e+07	6.10267e+07	2.10434e+08	2.44513e+08	2.04968e+09	2.0608e+09	2.03648e+09	1.88512e+09	1.45608e+09	1.05516e+09
114	429	9.39367	1	M+Na	1+	5-Fluorodeoxyuridine diphosphate	NA	-	0.909618	KEGG	405.998		53882537	5.67457e+08	4.06738e+08	4.13517e+08	8.25217e+08	5.8352e+08	5.41385e+08	3.55208e+08	1.21849e+09	8.29225e+08	1.4668e+08	1.18418e+09	7.89399e+08
116	168	15.5714												1.74632e+09	1.31128e+09	1.06273e+09	1.00715e+09	9.18545e+08	8.7687e+08	1.51859e+09	6.42465e+08	1.26414e+09	1.08353e+09	5.01066e+08	4.02208e+08
117	688.08	23.4834	1	M+Na	1+	1,4-Dihydronicotinamide adenine dinucleotide	NA	-	0.307026	KEGG	665.125		439153	3.36171e+09	2.75274e+09	8.39488e+08	1.39288e+09	2.72867e+08	9.21143e+08	8.68267e+07	1.08279e+09	2.32912e+09	6.006e+07	2.25235e+09	1.0021e+08
118	517.08	23.6561												5.32533e+07	5.39467e+07	1.2584e+09	2.30853e+09	5.976e+07	5.79638e+08	1.57493e+09	2.33348e+09	1.76142e+09	2.00463e+09	2.17233e+09	5.672e+07
120	683.04	23.7699												8.061e+08	2.023e+07	6.73392e+08	1.1522e+09	5.89962e+08	2.64067e+07	1.19055e+09	7.3765e+07	1.9421e+09	4.73607e+08	1.30235e+09	4.797e+07
121	338.16	25.9586	1	M+2ACN+H	1+	7,8-Dihydromonapterin	NA	-	1.49578	KEGG	255.097		135874849	1.57284e+09	1.13867e+08	5.86563e+08	3.84041e+09	1.51788e+09	3.13287e+09	1.5141e+08	9.16067e+07	3.1368e+09	2.91473e+09	1.8541e+09	1.56213e+08
125	366.96	7.96419	1	M+2K-H	1+	(2,3,4,5,7-Pentahydroxy-6-oxoheptyl) dihydrogen phosphate	NA	C06222	1.30188	KEGG	290.04		616	1.2947e+08	1.176e+08	1.71837e+08	1.54695e+08	1.8288e+08	1.88394e+08	1.68499e+09	2.05114e+09	3.14002e+09	1.18253e+09	9.91671e+08	1.34051e+09
129	217.08	3.58903												4.71828e+07	2.63141e+07	2.3178e+07	2.46381e+07	6.04315e+06	3.08366e+07	3.15094e+09	3.30626e+09	3.8551e+09	1.43119e+09	2.15534e+09	4.6002e+08
130	693	23.4995												3.902e+07	9.89172e+08	8.45842e+08	1.43308e+09	1.02454e+09	1.63585e+09	5.62983e+08	1.01535e+09	1.14032e+09	1.31159e+09	1.38801e+09	9.83975e+08
131	270.96	10.033												4.55303e+08	3.55359e+08	6.28021e+08	5.25231e+08	5.50059e+08	7.68066e+08	1.31973e+09	1.43348e+09	5.37786e+08	8.08651e+08	5.65888e+08	7.0795e+08
133	408.96	8.76122												6.01353e+07	1.38258e+08	8.95404e+07	6.24295e+07	9.50096e+07	1.37117e+08	5.18262e+08	1.38907e+09	8.03524e+08	3.90418e+08	5.38735e+08	7.40393e+08
135	74.88	3.10617												5.23007e+07	6.52298e+07	3.61596e+06	1.05703e+09	6.43557e+06	4.15147e+08	1.88488e+08	4.34692e+08	3.93201e+08	7.48382e+08	6.63478e+08	1.10552e+09
136	239.04	6.69019												2.09939e+08	1.63031e+08	2.73539e+06	1.53976e+08	1.96973e+08	1.97214e+08	2.8039e+09	2.87518e+09	2.56814e+09	2.163e+09	1.57458e+09	9.78004e+08
138	245.04	3.70254												3.70872e+07	1.37998e+07	6.14387e+06	1.48612e+07	1.67412e+07	1.71075e+07	3.29266e+09	3.7393e+09	4.7562e+09	1.15981e+07	2.70472e+09	4.73125e+08
139	351.96	24.1407												2.7601e+09	8.97617e+09	6.6727e+08	3.35937e+10	8.49735e+09	2.33466e+10	7.56465e+08	2.38403e+08	4.78408e+08	5.26933e+08	3.19997e+09	2.31995e+09
142	345.84	1.30391												9.82083e+07	1.991e+08	1.84192e+08	7.79317e+07	1.6192e+08	1.47097e+08	8.27528e+08	6.72277e+08	6.7495e+08	7.86124e+08	6.0571e+08	7.86411e+08
144	434.4	11.9034												1.13752e+09	1.36116e+09	1.64676e+09	7.29247e+08	9.6628e+08	1.41601e+09	5.54453e+08	6.21903e+08	1.82913e+08	6.43435e+08	6.4608e+08	3.56883e+08
145	436.92	20.2335												3.69409e+08	3.14819e+08	5.08052e+08	3.33077e+07	3.6326e+07	6.91887e+08	5.5276e+08	3.511e+08	6.1545e+08	1.52416e+09	1.22297e+09	8.83036e+08
146	406.2	22.4808												1.464e+08	1.05496e+09	6.82947e+08	1.01767e+09	7.40794e+08	5.0497e+08	3.49806e+08	9.48628e+08	3.39564e+07	2.55901e+08	5.9286e+08	4.33432e+08
147	561	23.6402												1.73e+09	1.44017e+09	1.45244e+09	9.95508e+08	6.28427e+08	1.81569e+09	1.89063e+09	9.74523e+08	1.62273e+09	1.92369e+09	8.958e+07	2.32424e+09
148	638.88	23.9324												3.85503e+08	1.12141e+09	6.89553e+08	1.24166e+09	6.3013e+08	1.79302e+09	3.2289e+08	5.37132e+08	5.23653e+08	1.14671e+09	1.18432e+09	3.9975e+07
149	447.96	12.0927												4.46299e+09	3.75185e+09	4.48612e+09	4.78495e+09	3.12795e+09	3.73828e+09	1.28111e+09	1.22695e+09	9.80132e+08	4.86827e+08	5.18677e+08	2.93658e+08
150	304.92	7.51081												5.98792e+07	5.74798e+07	1.44617e+08	1.00832e+08	3.05957e+08	1.78215e+08	7.97009e+08	9.15864e+08	1.20514e+09	2.27869e+08	6.03481e+08	7.07227e+08
151	293.04	10.3984												4.6455e+08	6.26973e+08	2.69237e+08	5.26781e+08	9.99685e+08	6.62159e+08	4.89498e+08	8.65631e+08	9.77959e+08	5.56389e+08	2.73613e+08	5.78973e+08
155	133.08	7.98104												1.13405e+08	1.02065e+08	8.37392e+07	2.41409e+08	9.6917e+07	1.33773e+08	2.36674e+09	2.44145e+07	2.01925e+09	9.175e+08	5.46303e+08	1.51782e+09
156	133.08	7.29797												1.84584e+08	5.84078e+07	1.68678e+08	1.40127e+08	1.19372e+07	1.16887e+08	8.30909e+08	7.44105e+08	8.00227e+08	2.32795e+08	5.26175e+08	1.51782e+09
157	617.16	23.882												3.70213e+08	5.86222e+08	1.97133e+08	4.49868e+08	1.21507e+08	4.25308e+08	7.04733e+07	8.99685e+08	1.12683e+09	6.27328e+08	5.29865e+08	8.51748e+08
159	186.12	12.3874												7.10122e+08	6.83401e+08	5.48411e+08	1.04056e+09	9.90556e+08	7.70057e+06	5.58569e+08	7.03422e+08	5.85388e+08	7.59376e+08	1.04192e+09	1.45107e+09
160	123.96	1.72678												8.66345e+09	9.62451e+09	3.68302e+09	8.41952e+09	7.90025e+09	1.10286e+10	4.40645e+09	7.24571e+09	5.97926e+09	2.62936e+09	1.12049e+09	9.06755e+08
162	780	11.4899												5.47076e+09	4.14941e+09	4.84373e+09	2.52133e+07	3.1021e+09	4.65293e+09	2.54654e+09	1.97309e+09	6.38833e+07	6.91862e+08	9.2942e+08	5.63872e+08
163	419.04	23.9913	1	2M+Na	1+	Vanillylmandelic acid	NA	-	-0.860606	KEGG	198.053		1245	6.38e+07	2.19382e+09	4.4065e+07	2.47101e+09	1.71029e+09	5.7165e+07	1.43757e+09	1.6433e+09	7.14203e+08	6.36933e+07	1.67172e+09	2.77758e+08
167	502.08	23.9702												2.06736e+09	2.07642e+09	1.33735e+08	6.3645e+07	1.28002e+08	1.12357e+09	1.27881e+09	9.577e+07	1.04426e+09	1.05466e+09	1.25305e+09	1.63124e+09
168	371.16	23.693												1.1557e+09	4.47013e+08	1.22452e+09	6.11525e+08	3.14265e+08	1.76237e+08	1.35938e+09	9.298e+07	1.0631e+09	4.51403e+08	7.06552e+08	5.916e+07
169	312.12	26.7514	1	M+2ACN+H	1+	5-Phosphoribosylamine	NA	-	2.24459	KEGG	229.035		439905	2.45525e+09	2.25046e+09	1.94142e+09	4.39481e+09	1.54993e+09	3.50885e+09	6.24487e+08	3.4217e+08	5.22678e+08	1.62329e+09	1.18599e+09	2.89715e+09
170	518.76	2.5998												2.33293e+07	3.86705e+07	1.24825e+07	7.80837e+06	37845000	8.21319e+07	4.47961e+08	4.64002e+08	4.40583e+08	7.28737e+08	6.45007e+08	6.3343e+08
171	560.88	5.24095	1	M+2K-H	1+	Uridine 5'-triphosphate	NA	C00075	-0.375347	KEGG	483.969		6133	4.07865e+07	4.65721e+07	1.12713e+07	1.88054e+07	2.59081e+07	3.04188e+07	3.73141e+08	1.06851e+09	8.15156e+08	8.88507e+08	4.65235e+08	3.02344e+08
172	732	23.442												8.71627e+08	1.73676e+09	7.78378e+08	4.613e+07	1.94643e+09	7.621e+07	9.57343e+08	7.43853e+08	9.45227e+08	1.14744e+09	9.651e+07	1.59966e+09
173	171	3.58145												3.14428e+07	1.702e+07	1.46512e+07	2.79149e+07	2.16486e+07	2.00014e+07	2.64708e+09	3.10974e+09	2.6363e+09	1.30182e+09	1.81325e+09	4.3379e+08
177	351.96	23.3182												1.32753e+09	3.82218e+09	3.59571e+09	2.62478e+09	7.21605e+09	1.67816e+10	3.86548e+08	1.46557e+08	6.19758e+08	1.10285e+09	3.98577e+09	2.88867e+08
178	352.44	25.4803												6.6624e+10	8.64088e+09	2.29093e+09	2.56557e+09	3.25434e+09	8.47573e+09	1.03587e+09	1.70599e+09	6.96955e+08	1.42519e+09	1.59822e+09	5.76063e+08
180	177	7.56609												8.19931e+07	8.26621e+07	6.52535e+07	6.64839e+07	1.47411e+08	9.3974e+07	8.40366e+08	1.07526e+09	1.07664e+09	5.61913e+08	8.31426e+08	1.24611e+09
181	633.36	12.5035												2.39857e+09	1.78808e+09	1.49897e+09	3.273e+09	2.35079e+09	1.77763e+09	1.04325e+09	8.48912e+08	5.11853e+08	3.64362e+08	1.86353e+08	6.548e+07
182	776.04	23.3129												8.8989e+08	1.26969e+09	8.3708e+08	9.28188e+08	7.84112e+08	3.84137e+08	6.76137e+08	7.59527e+08	7.02223e+08	8.46247e+08	6.96355e+08	6.57207e+08
183	573.12	23.9898	1	2M+K	1+	2'-deoxyguanosine	CID000176	DEOXYGUANOSINE	1.14239	BioCyc	267.097	HMDB00085	638	1.07293e+09	3.2275e+07	3.20452e+08	6.57243e+08	7.15322e+08	7.32175e+08	1.15959e+09	1.23991e+09	8.36348e+08	5.59462e+08	1.21079e+09	5.5965e+07
184	441.12	24.0235	1	M+ACN+H	1+	Nocardicin F	NA	-	1.10843	KEGG	399.107		135398673	1.30173e+09	5.39467e+07	2.32597e+09	3.95735e+08	9.49315e+08	1.03947e+09	1.9698e+08	3.41497e+08	1.41455e+09	1.25452e+08	1.13475e+09	3.22787e+08
192	580.92	22.8956												4.2353e+08	2.14967e+08	1.7197e+08	1.31822e+08	4.58588e+08	3.45933e+08	2.00683e+08	2.56398e+08	3.7687e+08	5.89422e+08	4.20048e+08	3.545e+07
193	485.16	24.0705												1.79877e+09	7.50277e+08	1.03389e+09	4.1584e+08	7.62723e+08	7.69783e+08	2.12183e+09	2.02653e+09	1.97824e+09	1.76378e+09	1.42034e+09	4.06667e+07
195	137.04	4.13117												6.55211e+08	9.62647e+08	6.60231e+08	1.25337e+09	1.22156e+09	2.04837e+09	1.44146e+09	9.51824e+08	1.21725e+09	1.02253e+09	4.6524e+08	4.95822e+08
197	362.88	6.37688	1	2M+Na	1+	(2R)-3-Sulfolactate	NA	C11537	-3.97723	KEGG	169.989		443250	1.95977e+08	1.33177e+08	2.5769e+08	2.08808e+08	5.28096e+08	2.42405e+08	4.00664e+08	8.92866e+08	6.24368e+08	9.32005e+07	8.82798e+08	9.8651e+08
199	362.88	8.28341												1.49884e+08	2.11435e+07	1.89607e+08	6.56811e+08	4.02018e+08	4.77267e+08	1.3676e+09	9.11082e+08	9.56376e+08	7.82348e+08	8.46066e+08	5.56479e+08
203	301.92	6.22474												5.74517e+08	6.00293e+08	5.34265e+08	9.13149e+08	1.15356e+09	5.19304e+08	1.26045e+09	5.41342e+08	1.05507e+09	1.86623e+08	5.72528e+08	4.37731e+08
204	261	6.80029												4.64627e+09	1.51763e+09	1.50823e+07	7.25843e+09	3.44403e+09	3.03598e+09	1.47028e+07	1.47196e+09	1.35914e+09	1.54512e+09	7.11924e+08	9.59553e+08
205	784.92	11.5517												2.12686e+09	7.12088e+08	8.4867e+08	1.61985e+09	3.01421e+09	2.13095e+09	6.93545e+08	5.75762e+08	4.7092e+08	3.13092e+08	5.02475e+08	2.66023e+08
206	600	26.5335												1.94625e+08	4.54353e+08	2.22217e+08	3.22273e+08	1.97213e+08	7.835e+07	1.63453e+08	4.17615e+08	2.02108e+08	2.91867e+08	2.04752e+08	7.509e+07
207	148.08	1.92667												6.24983e+08	2.58318e+08	6.4603e+08	3.18988e+08	4.08723e+08	5.96595e+08	3.12012e+08	6.83124e+08	4.12272e+08	1.59966e+08	4.15297e+08	4.11301e+08
208	352.44	27.4411												3.76687e+09	5.8413e+09	2.047e+09	1.82683e+09	1.79925e+10	6.10472e+09	6.95518e+08	1.25823e+09	2.73096e+09	9.74667e+08	1.83767e+09	3.60853e+08
210	561	25.1231												4.04538e+08	3.1831e+08	3.3401e+08	7.71207e+08	5.49727e+08	7.3305e+07	3.15387e+08	2.48112e+08	3.6687e+08	3.66463e+08	1.4144e+08	1.6307e+08
212	611.04	12.3473												2.60467e+07	3.37345e+09	2.36497e+09	3.12795e+09	4.16365e+09	2.79487e+09	1.41869e+09	1.0405e+09	1.54184e+09	3.37622e+08	5.53607e+08	5.4363e+08
213	503.04	23.3419	1	2M+Na	1+	L-Cystine	NA	-	1.25377	KEGG	240.024		67678	5.64993e+08	1.29357e+09	5.28555e+08	7.69733e+08	3.71058e+08	4.805e+07	7.75907e+08	8.21657e+08	1.32513e+08	4.73693e+08	5.18417e+07	5.54883e+07
215	137.04	2.21965	1	M+H	1+	hypoxanthine	CID000470	HYPOXANTHINE	0.498713	BioCyc	136.039	HMDB00157	790	2.90187e+08	2.56885e+08	1.30382e+08	2.6678e+08	1.05887e+08	1.59369e+08	3.18864e+08	5.87448e+08	5.86841e+08	2.01396e+08	7.08008e+08	5.95517e+08
216	138	2.62081												4.96308e+07	6.15737e+07	7.03077e+07	2.96457e+07	5.96265e+07	2.87507e+07	1.35753e+09	1.17098e+09	1.25847e+09	1.1274e+09	1.02169e+09	6.97245e+08
217	428.88	7.75566												3.64797e+08	6.04698e+08	4.13333e+08	6.94883e+08	7.97184e+08	4.7305e+08	5.02563e+08	6.74196e+08	8.9512e+08	3.56698e+08	2.63269e+08	4.44464e+08
218	341.04	8.31866	1	2M+Na	1+	indole acetaldehyde	CID000795	INDOLE_ACETALDEHYDE	0.602517	BioCyc	159.068	HMDB01190	800	3.04205e+08	3.34264e+08	4.50734e+08	4.20089e+08	2.86725e+08	3.2331e+08	1.59781e+09	1.49295e+09	1.35494e+09	7.82863e+08	5.8449e+08	4.43158e+08
219	478.92	2.56859												1.82097e+07	3.76086e+07	6.68892e+06	4.70691e+06	3.22166e+07	3.62148e+07	1.17172e+09	9.95622e+08	8.4117e+08	6.95989e+08	4.84385e+08	5.44203e+08
222	352.44	23.9862												6.44526e+10	1.09958e+10	3.5058e+09	1.70831e+09	5.60403e+08	4.76183e+09	6.23728e+08	1.703e+08	2.2286e+09	5.3958e+08	1.61868e+08	6.6902e+08
227	663.96	22.7368	1	M+2K-H	1+	GDP-4-keto-6-deoxymannose	NA	-	1.03277	KEGG	587.067		135398621	6.01103e+08	4.21643e+08	3.27445e+08	4.17847e+08	1.82652e+08	5.47883e+08	3.17e+08	4.45513e+08	2.79928e+08	5.5385e+08	5.43135e+08	5.61832e+08
228	737.04	23.4355												7.25848e+08	1.0552e+09	1.07459e+09	9.74193e+08	1.71553e+08	4.46017e+07	5.58883e+08	5.6483e+08	1.07376e+09	1.11055e+09	1.06094e+09	9.47308e+08
230	338.16	24.4729												9.5e+07	6.18935e+08	2.77787e+08	3.75802e+08	1.11293e+08	4.5731e+08	6.3519e+08	1.2184e+08	2.35605e+08	1.41377e+08	9.8475e+07	1.416e+08
235	171	1.32772												6.90617e+07	4.441e+07	1.04948e+08	6.89327e+07	1.56862e+08	1.8424e+08	4.91496e+08	6.09598e+08	5.12142e+08	6.5374e+08	175860000	3.14789e+08
238	274.92	6.78141	1	M+CH3OH+H	1+	2,3,5-Trichlorodienelactone	NA	-	1.17549	KEGG	241.894		14951695	1.67552e+08	2.36213e+08	1.58761e+08	1.05328e+09	6.42213e+08	1.31879e+09	5.87417e+08	4.32076e+08	6.50248e+08	5.32439e+08	4.71494e+08	3.5025e+08
240	605.04	23.9395												1.216e+08	8.5889e+08	2.70515e+08	2.46998e+08	5.2316e+08	1.28155e+08	9.62147e+08	2.36112e+08	1.03392e+09	9.87538e+08	8.1131e+08	1.33827e+08
245	441.12	24.6358	1	2M+H	1+	3-(Imidazol-4-yl)-2-oxopropyl dihydrogen phosphate	NA	-	1.08285	KEGG	220.025		792	9.79763e+08	4.593e+07	1.21067e+08	9.58833e+07	3.83775e+08	2.3621e+08	5.7266e+08	2.49045e+08	1.1002e+09	3.17443e+08	2.15585e+08	1.978e+08
246	449.04	23.1236												1.2734e+08	5.58372e+08	3.82138e+08	3.8954e+08	3.91927e+08	5.39612e+08	4.92505e+08	8.89117e+08	3.30028e+08	2.75688e+08	7.46642e+08	7.1035e+07
247	73.92	1.72012												5.75482e+08	4.34204e+07	3.71657e+08	3.74605e+08	2.69879e+08	3.78e+08	2.8465e+08	3.28143e+08	6.30494e+08	2.81949e+07	1.81933e+08	4.59768e+08
249	78.84	1.59654												1.32467e+07	1.31051e+07	1.89731e+07	2.6234e+07	3.7748e+07	2.78169e+07	3.61599e+06	5.82665e+08	8.1748e+08	5.0758e+08	1.26051e+07	7.81344e+08
255	364.915	8.19961	1	M+2K-H	1+	3-Deoxy-D-arabino-heptulosonate-7-phosphate	NA	C04691	1.79729	KEGG	288.025		160647	5.98223e+07	9.36544e+07	9.10484e+07	6.10603e+07	7.17508e+07	8.93643e+07	1.0982e+09	4.92738e+08	6.2138e+08	3.22568e+08	1.82611e+08	2.7627e+08
257	532.08	23.0124												3.43567e+08	3.78253e+08	1.12958e+09	3.954e+07	7.30688e+08	3.44037e+08	6.11595e+08	7.23867e+08	3.85917e+07	3.40843e+08	5.63507e+08	4.21905e+08
258	405.96	22.7654												7.34193e+08	9.4448e+08	4.73093e+08	8.27218e+08	5.05883e+08	7.24652e+08	8.42522e+08	4.71723e+08	8.09075e+08	6.13296e+08	7.56393e+08	6.0327e+08
260	338.16	23.6593												7.6091e+08	1.20206e+09	3.6708e+08	3.20167e+08	1.1352e+08	3.66167e+08	3.9962e+08	8.85267e+07	5.25845e+08	4.62618e+08	5.58808e+08	1.67895e+08
264	429.12	24.4164												1.23865e+09	1.04618e+09	3.05125e+08	5.04422e+08	6.36225e+08	1.4147e+08	8.97225e+08	5.64773e+08	6.3837e+08	1.45419e+09	1.12534e+09	1.04265e+09
272	60.84	1.05892												1.08045e+08	9.82921e+07	1.07333e+08	5.87527e+07	1.58352e+08	1.87562e+08	1.04795e+08	4.06294e+08	1.0201e+08	5.12069e+08	2.39404e+08	5.25638e+08
274	765.96	23.7372	1	M+2ACN+H	1+	[(2R,3S,4R,5R)-5-(2-Amino-6-oxo-3H-purin-9-yl)-4-hydroxy-2-[[hydroxy-[hydroxy(phosphonooxy)phosphoryl]oxyphosphoryl]oxymethyl]oxolan-3-yl] phosphono hydrogen phosphate	NA	-	0.749913	KEGG	682.923		38166	7.51173e+08	7.31338e+08	8.87973e+08	7.72787e+08	6.50523e+08	3.773e+07	6.36237e+08	2.80082e+08	4.1094e+08	8.60663e+08	5.91887e+08	6.19673e+08
277	195.12	5.62007												6.612e+07	3.43594e+07	1.01373e+08	1.20354e+08	9.12329e+07	1.15218e+08	1.27029e+08	6.07638e+06	3.89607e+08	2.69089e+08	5.49352e+08	3.61558e+08
278	351.84	27.6895												3.47029e+09	1.34087e+09	1.19413e+09	4.25366e+09	4.7188e+09	4.66253e+09	2.44128e+08	4.60865e+08	2.85825e+08	1.28084e+09	6.2694e+08	6.17445e+08
281	338.16	25.2011												1.2549e+08	3.46377e+08	2.01083e+08	3.75802e+08	7.909e+07	3.6081e+08	1.2258e+08	6.105e+08	1.5006e+08	3.7331e+08	1.3064e+08	1.8198e+08
282	338.04	26.2293	1	M+K	1+	Phosphopantothenic acid	NA	-	1.92901	KEGG	299.077		41635	1.01e+08	1.59612e+09	2.53266e+09	1.96989e+09	2.60999e+09	1.47594e+09	2.14092e+09	1.76072e+09	2.18223e+09	2.30727e+09	2.71623e+08	1.37225e+08
287	556.2	24.6288	1	M+ACN+H	1+	S-formylmycothiol	NA	-	1.93368	KEGG	514.147		CHEBI_15735	2.65218e+08	1.0825e+09	3.7896e+08	9.152e+07	6.26947e+08	2.63418e+08	5.95652e+08	6.05263e+08	6.53688e+08	6.56705e+08	4.57507e+08	1.84223e+08
288	398.88	1.21276	1	2M+Na	1+	3-Chloro-2-methyldienelactone	NA	C18309	-1.26704	KEGG	187.988		49787040	1.22561e+09	3.19302e+09	3.79573e+09	2.0786e+09	3.3325e+07	2.78974e+09	7.58862e+08	4.062e+08	8.39285e+08	1.78264e+08	1.66295e+08	1.6926e+08
291	551.04	26.9103	1	2M+K	1+	isoliquiritigenin	CID002250	CPD-3041	-1.1825	BioCyc	256.074	HMDB37316	638278	4.185e+07	3.2741e+08	9.891e+07	5.604e+07	4.18218e+08	1.7284e+08	1.32048e+08	1.30108e+08	8.31802e+08	3.23732e+08	8.25833e+07	2.78707e+08
293	561	27.402												2.36417e+08	2.04728e+08	1.62642e+08	2.38463e+08	3.83347e+08	2.50772e+08	1.74127e+08	2.43398e+08	2.77372e+08	3.6941e+08	5.53233e+07	1.08633e+08
294	384.96	7.18549	1	M+2K-H	1+	2'-Deoxyuridine 5'-monophosphate	NA	-	1.57244	KEGG	308.041		65063	5.30765e+08	3.30311e+08	8.26878e+08	3.87496e+08	3.31859e+08	4.17549e+08	5.27046e+08	3.92805e+08	5.01892e+08	2.20324e+08	2.22472e+08	4.00687e+08
295	318.84	5.61776												4.20179e+07	6.25395e+07	7.07117e+07	1.14653e+08	1.1762e+08	4.667e+07	4.50813e+08	6.75849e+08	8.67305e+07	3.11182e+07	2.55121e+08	2.55304e+08
296	256.08	25.8038	1	M+H	1+	7,8-dihydromonapterin	CID001334	CPD-11770	1.59899	BioCyc	255.097		45479435	7.80227e+08	7.359e+08	5.95144e+08	2.17925e+07	1.2372e+07	2.72694e+08	2.1361e+08	4.53794e+08	2.89744e+08	2.67433e+07	1.91293e+08	3.17754e+08
297	310.8	27.6035	1	M+Na	1+	Lindane	NA	-	0.724038	KEGG	287.86		727	8.10237e+08	2.60453e+08	2.93475e+08	1.29349e+09	7.97784e+09	1.0609e+09	1.38223e+08	2.77997e+08	2.19622e+08	3.20527e+08	3.64198e+08	5.40013e+08
298	634.08	24.5633												5.33898e+08	9.12555e+08	5.65268e+08	3.9603e+08	3.44908e+08	2.69848e+08	1.353e+08	1.20381e+09	5.78822e+08	7.44295e+08	4.64583e+08	3.65633e+08
299	338.16	23.069	1	M+2ACN+H	1+	7,8-dihydromonapterin	CID001334	CPD-11770	0.940949	BioCyc	255.097		45479435	4.26124e+09	4.38147e+09	1.49855e+09	1.55611e+09	1.82684e+09	1.17533e+09	7.19714e+09	4.93661e+09	6.62088e+09	4.08392e+08	6.61523e+08	2.9912e+08
304	485.04	24.4629	1	M+2ACN+H	1+	Thymidine-5'-diphosphate	NA	-	-0.549209	KEGG	402.023		164628	1.23763e+09	1.20073e+08	7.64683e+07	4.11723e+08	4.67917e+07	5.52472e+08	7.00197e+08	5.90218e+08	1.01543e+09	4.81408e+08	1.51637e+08	3.78355e+08
305	820.195	23.3386												3.68483e+08	2.56363e+08	5.96875e+08	5.07835e+08	7.624e+07	1.67413e+08	2.52677e+08	4.51765e+08	1.02888e+08	2.65325e+08	6.76343e+08	2.91538e+08
306	354.78	24.9794												0	0	0	0	0	0	0	0	0	0	0	1.5148e+08
308	463.2	26.8537												2.8419e+08	2.4416e+08	4.40498e+08	1.31332e+08	1.38313e+08	2.22912e+08	3.54925e+08	2.89785e+08	4.52272e+08	2.19012e+08	9.69333e+07	3.7346e+08
309	688.08	26.6307												1.55173e+08	2.2857e+08	1.62478e+08	2.26663e+08	1.88447e+08	1.54493e+08	3.04235e+08	2.84837e+08	1.8745e+08	1.36973e+08	4.51708e+08	3.40365e+08
310	595.08	26.6213												1.40518e+08	2.71725e+08	1.18447e+08	2.51578e+08	3.0198e+08	3.66777e+08	1.27542e+08	2.37455e+08	3.0324e+08	2.90435e+08	2.90115e+08	6.92907e+08
311	634.08	24.7803												5.33898e+08	9.78817e+07	5.65268e+08	3.9603e+08	3.44908e+08	3.17667e+08	7.2306e+08	7.0844e+08	5.78822e+08	3.69718e+08	2.75208e+08	3.65633e+08
312	151.92	13.1252												2.65385e+08	2.80595e+08	2.15996e+08	1.63765e+08	1.87482e+08	1.38759e+08	5.28442e+07	5.32551e+07	5.97665e+07	1.6845e+08	2.85508e+08	1.28534e+08
313	634.08	24.9996	1	M+2Na-H	1+	ADP-glucose	NA	C00498	0.809003	KEGG	589.082		16500	4.24595e+08	9.78817e+07	2.68905e+08	3.9603e+08	1.89472e+08	2.29887e+08	8.65107e+08	7.0844e+08	4.57445e+08	3.69718e+08	1.80133e+08	3.64427e+08
314	338.16	24.9663												3.2995e+08	3.46377e+08	8.494e+07	3.75802e+08	2.65633e+08	2.55873e+08	7.51667e+07	6.105e+08	2.73592e+08	3.7331e+08	1.3064e+08	1.8198e+08
317	473.04	24.8606												1.12815e+09	4.84315e+08	1.135e+08	9.086e+07	3.34895e+08	7.47335e+08	9.39583e+07	9.0928e+08	8.0437e+08	6.63463e+08	1.2432e+08	9.516e+07
319	561	24.7862												4.91865e+08	3.90587e+08	4.1435e+08	7.71207e+08	4.03032e+08	5.99288e+08	3.15387e+08	2.48112e+08	3.6687e+08	3.42268e+08	5.20218e+08	8.212e+07
320	556.2	24.8496	1	M+ACN+H	1+	S-formylmycothiol	CID002577	CPD1G-121	1.93368	BioCyc	514.147		11953886	2.0149e+08	8.36277e+08	3.2916e+08	8.32883e+07	4.58047e+08	3.1097e+08	5.95652e+08	6.05263e+08	7.59497e+08	5.15655e+08	3.8668e+08	1.7312e+08
323	507	24.6239	1	M+Na	1+	Uridine 5'-triphosphate	NA	-	-2.6298	KEGG	483.969		6133	9.2153e+08	1.43792e+08	1.32148e+09	1.656e+08	9.1352e+08	8.17762e+08	6.76265e+08	1.7892e+08	8.59665e+08	4.11548e+08	9.45132e+08	2.8215e+08
324	507	25.128	1	M+Na	1+	Uridine 5'-triphosphate	NA	-	-2.88254	KEGG	483.969		6133	9.48808e+08	6.819e+07	6.90322e+08	4.904e+08	5.60412e+08	9.70552e+08	8.44982e+08	2.5231e+08	2.88797e+08	3.6335e+08	1.32373e+08	8.508e+07
325	551.04	25.9389												8.041e+07	2.01922e+08	9.33833e+07	1.59132e+08	9.877e+07	3.2807e+08	1.51263e+08	3.44558e+08	7.40342e+08	1.04043e+08	2.53007e+08	6.48e+07
329	687.96	25.0946												4.42598e+08	2.70125e+08	2.16575e+08	1.58725e+08	2.16085e+08	2.55408e+08	3.53363e+08	1.84442e+08	1.73363e+08	3.56995e+08	2.42783e+08	3.033e+07
330	412.92	27.7162												1.3463e+08	1.90887e+08	1.32088e+08	4.9496e+08	4.27028e+08	2.68085e+08	8.17833e+07	5.1185e+07	1.06858e+08	3.19173e+08	5.89153e+08	7.40032e+08
333	224.035	2.43742												6.56147e+08	8.10443e+08	6.83087e+08	3.65469e+08	1.42359e+08	5.45897e+08	1.01575e+09	3.60634e+08	8.34678e+08	5.00813e+08	4.0262e+08	7.5988e+08
337	118.08	4.83556												1.56529e+08	8.10849e+08	1.04994e+10	1.19422e+10	1.0433e+10	3.2683e+09	6.77511e+08	4.1961e+09	1.42257e+09	7.68047e+08	4.08891e+08	1.53063e+09
344	322.92	7.23556												1.15928e+08	4.83328e+07	7.40429e+07	9.72052e+07	4.44456e+07	5.8607e+07	4.724e+08	8.37036e+08	6.06276e+08	6.05309e+08	3.23541e+08	5.76419e+08
345	197.04	21.2682												1.2077e+08	6.94919e+07	5.06165e+07	4.06819e+06	9.63438e+06	1.91832e+08	1.25229e+08	5.37506e+07	6.46125e+07	1.48126e+07	6.25556e+07	2.68299e+08
346	590.04	25.8804	1	M+H	1+	ADP-glucose	NA	-	1.92785	KEGG	589.082		16500	3.7455e+08	3.62915e+08	1.56133e+08	1.82648e+08	5.86133e+07	5.30573e+08	4.26563e+08	2.69938e+08	2.2934e+08	1.69792e+08	3.534e+07	1.03583e+08
348	512.16	24.0487	1	M+K	1+	2-[[4-[(2-Amino-4-oxo-5,6,7,8-tetrahydro-3H-pteridin-6-yl)methyl-formylamino]benzoyl]amino]pentanedioic acid	NA	-	1.91082	KEGG	473.166		135402006	5.17347e+08	1.63881e+09	1.80029e+09	6.3239e+08	4.97917e+08	7.75137e+08	6.43958e+08	1.89258e+09	9.1e+07	3.18508e+08	1.01953e+09	3.0487e+08
349	512.15	24.8397												8.02297e+08	6.3505e+08	8.07233e+08	2.7593e+08	4.2638e+08	3.04813e+08	2.233e+08	4.6093e+08	1.384e+08	1.5649e+08	1.79417e+08	3.20817e+08
350	338.16	26.3025												2.15745e+09	2.93553e+09	2.90151e+09	2.43346e+09	1.03445e+09	5.71067e+07	3.67255e+09	2.25793e+09	2.869e+09	1.83929e+09	1.63623e+09	1.56213e+08
354	561.005	24.1226												3.55347e+08	6.48997e+08	4.1435e+08	1.10528e+08	3.83293e+08	2.77748e+08	6.05248e+08	3.0752e+08	3.8254e+08	6.94228e+08	4.45355e+08	2.63167e+08
356	512.16	24.5485	1	M+K	1+	2-[[4-[(2-Amino-4-oxo-5,6,7,8-tetrahydro-3H-pteridin-6-yl)methyl-formylamino]benzoyl]amino]pentanedioic acid	NA	-	1.91082	KEGG	473.166		135402006	1.08642e+09	3.1722e+08	8.43825e+08	1.229e+08	5.48167e+08	3.3768e+08	6.43958e+08	4.6093e+08	8.90723e+08	3.70155e+08	2.81865e+08	3.20817e+08
361	561	24.329												6.45465e+08	2.34743e+08	4.1435e+08	3.92615e+08	3.83293e+08	5.99288e+08	1.01642e+09	3.0752e+08	3.8254e+08	8.225e+07	7.7234e+08	2.63167e+08
362	644.04	26.3481												2.76758e+08	2.5584e+08	1.29587e+08	1.32415e+08	1.91525e+08	2.28953e+08	2.6645e+08	1.31397e+08	3.8383e+08	2.79935e+08	2.64097e+08	3.32202e+08
363	118.08	1.45098												1.85973e+08	2.27648e+08	7.15652e+08	4.44019e+08	1.08733e+08	5.24238e+08	2.05183e+08	5.70106e+08	3.4135e+08	2.72903e+08	1.74616e+09	6.9524e+08
364	513.96	12.7499												6.27368e+08	5.82122e+08	3.15675e+08	6.37683e+08	5.04717e+08	3.2871e+08	2.96455e+08	2.12807e+08	2.15602e+08	1.134e+08	1.1377e+08	2.29428e+08
365	405	23.0761												3.395e+07	2.69883e+08	3.94e+08	3.2304e+08	3.05075e+08	7.6438e+08	5.1e+08	3.25647e+08	2.75863e+08	4.14715e+08	5.4623e+08	3.17533e+07
366	465.36	23.2099												1.09812e+08	5.35333e+07	3.9975e+07	1.05075e+08	6.6955e+07	2.14773e+08	7.87167e+07	3.31033e+07	1.62967e+08	1.52517e+07	3.817e+07	1.0932e+08
367	441.12	27.1572												7.22922e+08	3.29147e+08	6.20063e+08	2.6257e+08	2.5706e+08	5.2582e+08	1.53813e+08	6.438e+07	4.25367e+08	3.3286e+08	2.40948e+08	2.63103e+08
368	507.005	26.8715												3.85582e+08	1.84932e+08	4.47147e+08	4.05933e+08	4.55328e+08	4.55233e+07	2.6446e+08	1.34837e+08	3.09287e+08	3.96237e+08	2.813e+08	2.37877e+08
370	223.08	21.675												5.17738e+08	5.3986e+08	4.84088e+08	5.45774e+08	2.83207e+08	4.63683e+08	3.1814e+08	2.60707e+08	2.92194e+08	2.9431e+08	3.94412e+08	3.18295e+08
371	449.76	2.10179												2.07998e+09	8.52866e+08	1.47777e+09	1.63801e+09	2.4929e+09	2.52324e+09	4.11738e+08	5.40984e+08	3.61177e+08	1.84637e+08	4.45537e+08	8.37139e+07
374	336.96	21.2795	1	M+2K-H	1+	S-Methyl-5-thio-alpha-D-ribose 1-phosphate	NA	-	2.07182	KEGG	260.012		11988266	4.0911e+07	7.33248e+07	1.90749e+08	7.64899e+07	1.24653e+08	5.926e+07	6.50317e+07	1.46804e+08	1.53634e+08	1.02541e+08	1.8464e+08	1.66439e+08
375	117.84	29.1587												6.83994e+08	3.24635e+08	5.5835e+08	3.92058e+08	2.24751e+08	2.15623e+08	3.01431e+08	1.93589e+08	1.23456e+08	1.73616e+08	1.101e+08	3.43914e+08
376	346.92	2.48122												5.32652e+07	2.50724e+07	4.82646e+07	6.55674e+06	2.61533e+07	4.00882e+07	3.12597e+08	5.406e+08	4.19471e+08	1.68117e+08	1.39074e+08	2.65263e+08
377	146.04	6.68283												2.71982e+08	1.21226e+08	7.66677e+06	1.84573e+08	2.76404e+08	2.84608e+08	3.84675e+08	3.07498e+08	3.26107e+08	1.41299e+08	9.68038e+07	2.30518e+08
378	450.84	7.62856												1.45726e+08	2.45396e+08	2.31832e+08	3.92648e+08	8.65101e+07	5.88087e+08	4.80205e+08	5.74112e+08	3.66724e+08	3.03812e+08	2.15863e+08	2.61986e+08
379	406.2	22.1712												2.133e+08	8.88603e+07	1.01423e+08	3.57039e+07	7.93753e+08	7.66275e+08	3.63529e+08	2.63763e+08	3.39564e+07	2.34566e+08	4.23023e+08	3.19818e+08
380	282.12	24.2408												1.82649e+08	3.91337e+08	4.12803e+08	1.41067e+08	2.84263e+08	5.2778e+08	2.41997e+08	4.06237e+08	9.45788e+06	1.78245e+07	1.0652e+08	4.27251e+08
381	590.04	26.4781	1	M+H	1+	ADP-glucose	NA	-	1.92785	KEGG	589.082		16500	2.1696e+08	3.62915e+08	6.69602e+08	3.07673e+08	1.8149e+08	7.79167e+07	4.26563e+08	1.10227e+08	3.46927e+08	1.74578e+08	2.41718e+08	1.74615e+08
383	551.04	25.3278												3.2752e+08	9.40117e+07	9.4234e+08	6.651e+07	6.52905e+08	3.28243e+08	5.4155e+08	1.2438e+09	7.40342e+08	4.8746e+08	7.64867e+07	121320000
390	644.16	23.4268												2.0565e+08	2.71543e+09	3.43987e+09	1.4582e+09	2.33083e+09	8.20843e+08	4.58125e+09	1.0299e+08	2.65333e+07	2.8038e+09	1.0948e+08	2.1017e+08
391	688.08	23.8048	1	M+Na	1+	Nicotinic acid adenine dinucleotide	NA	-	1.40922	KEGG	665.101		165491	4.70635e+08	7.17057e+08	1.41303e+09	2.76448e+08	5.892e+07	3.63233e+08	1.73025e+09	9.22655e+08	1.92659e+09	6.006e+07	3.11947e+08	4.09073e+08
397	600	26.3151												2.81272e+08	4.54353e+08	2.22217e+08	3.22273e+08	2.29208e+08	1.20105e+08	4.06088e+08	4.17615e+08	2.85195e+08	2.91867e+08	8.37667e+07	3.35562e+08
399	590.165	25.3895												4.8382e+08	3.21432e+08	2.73865e+08	2.83648e+08	3.15978e+08	2.87145e+08	7.905e+07	1.339e+08	1.61993e+08	2.81225e+08	2.31828e+08	2.33913e+08
400	463.195	25.6618												4.54397e+08	1.04653e+09	3.1517e+08	1.08635e+08	2.63472e+08	1.24558e+08	1.17507e+08	3.92663e+08	3.1841e+08	2.4754e+08	2.02062e+08	2.05457e+08
401	644.16	27.6519												6.43338e+08	1.02938e+08	1.245e+08	1.63638e+08	1.90125e+08	2.36777e+08	1.90493e+08	2.8182e+08	2.18643e+08	4.03344e+08	2.99332e+08	2.63363e+08
404	224.04	4.05063												1.78887e+08	8.18311e+07	7.32366e+08	2.95469e+08	1.63571e+09	1.67579e+09	3.51339e+08	4.54673e+08	2.63303e+08	2.67601e+08	1.31462e+08	2.66713e+09
408	367.92	7.25749												4.47243e+07	1.54076e+07	1.03516e+08	4.5328e+07	3.24869e+07	1.47015e+07	1.15082e+08	2.4146e+08	1.67083e+08	1.5613e+08	1.702e+08	1.93917e+08
409	107.04	17.3921	1	M+H	1+	Isonicotinoylradical	NA	C21754	1.29186	KEGG	106.029		12594999	8.11942e+07	2.35346e+08	9.17863e+07	1.66169e+08	3.18191e+08	1.90149e+08	4.6385e+08	4.29127e+08	2.08572e+08	2.06032e+08	3.74745e+08	5.26529e+08
410	452.88	20.2785	1	2M+H	1+	2,5-Dichloro-4-oxohex-2-enedioate	NA	-	0.834415	KEGG	225.944		5282172	6.52133e+07	1.58368e+08	2.25745e+08	1.92083e+08	4.44753e+07	8.64623e+07	1.43739e+08	1.10494e+08	1.12473e+08	2.11873e+08	2.31721e+08	2.13792e+08
412	231	5.82482												1.23338e+08	4.86129e+07	9.11636e+07	2.0419e+08	1.88138e+08	7.14677e+07	2.62031e+08	3.68715e+08	4.04237e+08	2.22224e+08	3.30751e+08	9.52352e+07
413	551.04	25.6819												2.98238e+08	7.78833e+07	2.1868e+08	2.5752e+08	4.561e+07	3.92283e+08	5.9388e+08	7.20215e+08	7.40342e+08	1.04043e+08	4.5102e+08	9.00533e+07
416	634.08	25.5001	1	M+2Na-H	1+	ADP-glucose	NA	C00498	0.809003	KEGG	589.082		16500	2.64253e+08	9.84967e+07	2.78788e+08	2.6502e+08	1.89472e+08	3.17667e+08	4.99175e+08	6.41355e+08	4.41087e+08	2.55757e+08	3.14827e+08	2.52608e+08
419	678	24.1071												1.57775e+09	6.03463e+08	9.2253e+08	1.00193e+09	3.22637e+08	1.15157e+09	9.45185e+08	1.39284e+09	9.786e+07	3.89803e+08	7.88403e+08	4.3691e+08
422	688.08	24.1469												4.70635e+08	1.62628e+08	4.51243e+08	2.45057e+08	5.892e+07	3.63233e+08	7.09357e+08	4.4678e+08	3.32405e+08	2.69295e+08	9.71e+07	1.03817e+08
427	556.2	24.1122												7.3495e+08	3.54565e+09	3.7896e+08	8.7066e+08	5.8512e+08	4.99077e+08	6.2369e+08	1.31471e+09	1.07195e+09	1.16393e+08	2.82727e+08	1.03817e+08
428	600	26.0207												2.57815e+08	4.54353e+08	8.62e+07	2.40973e+08	2.29208e+08	1.20105e+08	4.06088e+08	4.17615e+08	3.2011e+08	2.91867e+08	8.13167e+07	1.9842e+08
430	507	27.4332												3.58562e+08	6.8685e+07	5.87402e+08	8.10128e+08	4.03103e+08	5.11e+07	2.6446e+08	3.32822e+08	4.22017e+08	3.96237e+08	4.09092e+08	2.73747e+08
431	713.04	22.7592												1.26527e+08	1.9197e+08	1.227e+08	9.0845e+07	1.95235e+08	5.31567e+07	1.7312e+08	7.92017e+07	2.84728e+08	2.26753e+08	1.26667e+08	1.3661e+08
432	436.92	26.1661												9.9235e+07	3.11918e+08	9.402e+07	8.459e+07	3.1523e+08	1.27957e+08	5.2475e+07	9.2365e+07	5.532e+07	1.28408e+08	2.79675e+08	2.72863e+08
433	657.24	26.2933												0	0	6.39517e+07	0	0	1.763e+07	3.0985e+07	9.20367e+07	0	4.059e+07	4.09033e+07	8.787e+07
436	634.05	26.8445												4.32743e+08	0	0	0	0	0	0	0	0	0	0	7.509e+07
437	398.88	27.9382												1.60013e+08	1.62727e+08	2.9439e+08	1.89713e+08	1.1708e+08	4.5385e+07	1.76863e+08	1.13867e+08	6.29933e+07	8.50933e+07	1.45825e+08	2.03126e+08
438	118.2	17.886												1.3562e+08	3.52869e+08	3.32157e+08	1.98404e+08	2.41053e+08	1.2998e+08	4.2613e+08	2.15244e+08	1.43464e+08	1.1462e+08	1.96706e+08	1.32588e+09
439	112.8	0.333869												6.37779e+08	8.35655e+08	5.80774e+08	7.39281e+08	1.36688e+09	7.08277e+08	1.36936e+09	8.83513e+08	5.66004e+08	4.14949e+08	4.45924e+08	8.17561e+08
440	112.8	0.665106												6.37779e+08	2.63432e+08	5.80774e+08	4.85823e+08	5.11991e+08	2.56475e+08	5.68484e+08	8.7645e+08	4.74609e+08	3.34369e+08	3.48813e+08	8.17561e+08
441	117.96	18.6321	1	M+2Na-H	1+	Iminoacetic acid	NA	-	-1.58626	KEGG	73.0164		3080609	7.34361e+08	7.48495e+08	2.88535e+08	2.54799e+08	4.94811e+08	7.85175e+08	3.81299e+08	3.24632e+08	9.52441e+08	5.78188e+08	3.39562e+08	6.35716e+09
450	148.92	17.4207												2.74119e+08	1.61677e+08	1.77962e+08	1.67803e+08	3.49606e+08	1.79704e+08	5.49695e+07	2.66058e+08	2.54812e+08	2.2682e+08	2.72466e+08	6.40068e+08
451	125.04	12.3219												1.61121e+07	3.16893e+07	1.17209e+07	4.3131e+07	4.2545e+07	1.57462e+07	2.08806e+08	1.15065e+08	7.65021e+07	1.64879e+08	6.35129e+07	2.92096e+08
452	117.84	20.0689												1.76924e+08	1.05822e+08	2.01491e+08	1.67631e+08	1.65686e+08	7.06297e+07	1.07807e+08	6.89654e+07	1.5369e+08	2.08136e+08	4.18549e+07	1.79796e+09
453	311.76	4.16844												3.94854e+07	3.80528e+07	1.43602e+07	1.10135e+07	9.71674e+06	2.49363e+07	1.69922e+08	2.00412e+08	1.86833e+08	7.27477e+07	8.07249e+07	9.13735e+07
454	551.04	24.7872												1.59047e+08	4.61558e+08	1.81172e+08	1.046e+08	4.2605e+08	1.71673e+08	5.59823e+08	3.252e+08	9.0206e+08	4.3013e+08	5.71138e+08	2.70053e+08
458	463.08	25.0489												6.17233e+08	4.05882e+08	8.24335e+08	6.8145e+07	2.7063e+08	3.32968e+08	4.40978e+08	4.46007e+08	6.80718e+08	6.88535e+08	4.37415e+08	1.011e+08
459	463.08	25.525												2.3793e+08	2.90197e+08	8.86568e+08	3.35932e+08	1.12613e+08	1.29368e+08	4.40978e+08	8.92667e+07	4.1096e+08	6.88535e+08	3.67873e+08	9.19833e+07
461	429.12	25.9227												1.70335e+08	6.19243e+08	1.4163e+08	2.45093e+08	7.85448e+08	3.1745e+08	7.683e+07	6.03787e+08	3.71815e+08	7.54933e+07	8.835e+07	3.4825e+08
469	507	24.0053												3.994e+07	4.61493e+09	2.37502e+09	3.42826e+09	9.1352e+08	3.68612e+09	3.40419e+09	2.99039e+09	2.155e+09	3.91322e+09	8.63633e+07	6.9885e+07
470	429.12	25.6223												7.13717e+07	7.06948e+08	2.2287e+08	2.45093e+08	1.43553e+09	5.40098e+08	3.37535e+08	5.08572e+08	3.71815e+08	1.7642e+08	9.87297e+08	3.4825e+08
471	551.04	27.6674	1	2M+K	1+	isoliquiritigenin	CID002250	CPD-3041	-2.52705	BioCyc	256.074	HMDB37316	638278	1.87438e+08	1.07632e+08	6.432e+07	2.34233e+08	3.15457e+08	1.7284e+08	1.90122e+08	3.1182e+08	4.36833e+08	3.23732e+08	1.8513e+08	8.39067e+07
473	311.76	24.6862												5.98217e+08	2.89423e+08	5.11008e+08	1.52944e+09	7.8282e+08	1.18155e+09	9.24167e+07	1.54397e+08	3.77963e+08	2.08585e+08	2.33052e+08	1.5759e+08
476	554.52	13.3607												3.60858e+08	5.29467e+07	2.6259e+08	4.0425e+08	5.38627e+08	3.71153e+08	3.8332e+08	1.93215e+08	48465000	3.19573e+07	2.01793e+08	9.74428e+07
477	708	22.7061												3.67575e+08	4.50313e+08	2.6597e+08	5.00377e+08	1.69563e+08	1.8941e+08	4.78087e+08	4.84212e+08	2.29945e+08	6.75024e+08	2.1534e+08	1.92765e+08
479	436.92	27.3471												1.16945e+08	1.07862e+08	8.989e+07	1.48397e+08	8.90083e+07	1.4593e+08	1.4109e+08	5.77133e+07	7.885e+07	1.0309e+08	9.61917e+07	1.497e+08
481	333	19.57												7.71548e+07	2.44692e+08	1.23666e+08	4.16931e+07	6.30955e+07	1.58709e+08	2.18229e+07	8.55685e+07	6.56533e+07	1.1316e+08	1.17142e+08	1.14142e+08
483	224.16	1.76333	1	M+ACN+H	1+	Sorbitol	NA	-	-0.780148	KEGG	182.079		5780	1.26891e+08	3.81683e+07	2.37744e+08	1.46466e+08	4.24772e+07	2.17674e+08	2.24109e+08	1.13285e+08	7.20267e+07	1.89671e+08	3.35649e+08	2.64435e+08
486	292.92	2.64346												1.25893e+07	4.26496e+07	2.10891e+07	4.41425e+07	3.20422e+07	3.79851e+06	1.29978e+08	1.17174e+08	9.0384e+07	5.99741e+07	4.11826e+07	7.11809e+07
488	205.08	17.3939												2.21082e+08	4.4381e+08	2.64145e+08	2.6544e+08	2.9946e+08	3.44338e+08	1.67169e+08	2.86582e+08	2.83696e+08	1.87957e+08	2.44859e+08	2.39566e+08
490	484.98	22.2106												0	0	0	0	0	0	0	0	0	0	0	5.75243e+07
491	249.12	22.5877												1.2678e+08	8.15936e+07	6.8269e+07	4.29037e+07	9.67826e+07	5.85658e+07	9.53894e+07	8.87178e+07	8.76591e+07	7.62434e+07	6.10959e+07	1.87639e+08
495	237	19.4201	1	M+Na	1+	(3R)-3-Hydroxy-2-oxo-4-phosphonooxybutanoate	NA	-	2.30735	KEGG	213.988		21145142	4.933e+07	1.25362e+08	3.24495e+07	6.81489e+07	7.37147e+07	1.7851e+08	7.96227e+07	5.66266e+07	1.10335e+08	8.38373e+07	3.36342e+06	1.10798e+08
496	279	6.30576	1	M+H	1+	2C-Methyl-D-erythritol 2,4-cyclodiphosphate	NA	C11453	1.77812	KEGG	277.996		126747	3.95989e+07	3.37354e+07	2.60148e+07	4.66247e+07	5.85147e+07	4.59525e+07	1.30083e+08	1.28319e+08	2.37723e+08	3.17542e+07	5.89942e+07	1.60403e+08
500	512.16	23.766	1	M+K	1+	2-[[4-[(2-Amino-4-oxo-5,6,7,8-tetrahydro-3H-pteridin-6-yl)methyl-formylamino]benzoyl]amino]pentanedioic acid	NA	-	0.25404	KEGG	473.166		135402006	2.99823e+09	1.63881e+09	3.73583e+07	1.49308e+08	3.21747e+09	8.97113e+08	4.04381e+09	1.80092e+08	9.1e+07	2.03366e+09	2.67232e+09	9.17583e+07
501	600.12	25.1145												8.78255e+08	1.2248e+08	2.419e+08	2.72168e+08	4.07995e+08	1.6623e+08	3.60062e+08	4.71408e+08	2.32855e+08	3.23222e+08	2.64527e+08	2.2056e+08
508	419.04	25.0518	1	2M+Na	1+	Vanillylmandelic acid	NA	-	-0.222162	KEGG	198.053		1245	6.24133e+07	4.57517e+08	9.578e+07	1.76177e+08	2.31147e+08	3.18103e+08	3.7081e+08	1.83875e+08	2.9739e+08	2.5775e+08	1.83842e+08	3.84192e+08
512	485.04	24.9619	1	M+2ACN+H	1+	Thymidine-5'-diphosphate	NA	-	-0.549209	KEGG	402.023		164628	2.15653e+08	5.12485e+08	4.3343e+08	2.72265e+08	4.94317e+07	2.32742e+08	1.26063e+08	5.90218e+08	2.30272e+08	2.1781e+08	1.43217e+08	2.03607e+08
513	600	25.174												3.12765e+08	2.59307e+08	3.07735e+08	6.29753e+08	5.30453e+08	4.259e+07	4.06088e+08	1.88025e+08	1.7055e+08	3.77343e+08	1.947e+08	1.55345e+08
515	507	25.8497	1	M+Na	1+	Uridine 5'-triphosphate	NA	-	-1.9041	KEGG	483.969		6133	3.38322e+08	1.51603e+08	3.39072e+08	8.886e+07	3.28343e+08	5.19637e+08	2.50135e+08	6.20433e+07	4.70842e+08	2.81377e+08	6.23467e+07	7.2e+07
517	551.04	27.2561												1.87438e+08	4.46832e+08	1.06933e+08	7.0675e+07	2.21815e+08	1.7284e+08	1.90122e+08	1.30108e+08	4.79668e+08	3.23732e+08	2.61153e+08	2.78707e+08
520	354.84	24.6005												3.44295e+08	1.21242e+08	4.15982e+08	1.11117e+08	1.92423e+08	3.17165e+08	2.15933e+08	1.20492e+08	1.08652e+08	2.78445e+08	2.58563e+08	1.31583e+08
523	688.08	26.9026	1	M+Na	1+	1,4-Dihydronicotinamide adenine dinucleotide	NA	C00004	2.34532	KEGG	665.125		439153	1.55173e+08	2.2857e+08	1.35233e+08	2.32278e+08	1.88447e+08	6.393e+07	3.04235e+08	2.66258e+08	2.91268e+08	2.74775e+08	2.96568e+08	9.177e+07
524	507	27.8229												2.10392e+08	8.36367e+07	8.985e+07	3.55112e+08	4.03103e+08	2.1129e+08	6.733e+07	3.32822e+08	4.22017e+08	3.99733e+08	4.09092e+08	3.38668e+08
526	395.04	26.3358												8.957e+07	9.859e+07	1.15558e+08	4.138e+07	9.575e+07	6.566e+07	3.49833e+07	6.2935e+07	6.6675e+07	7.995e+07	5.6895e+07	1.35555e+08
527	136.92	14.4145												2.96545e+08	1.4831e+08	2.36099e+08	9.64959e+07	2.86738e+08	2.73353e+08	2.95822e+08	3.46573e+08	2.53507e+08	3.40935e+08	1.34556e+08	8.49912e+07
528	228.24	17.3255												8.79328e+07	1.50205e+08	9.22241e+07	1.38454e+08	1.07545e+08	1.37844e+08	7.39613e+07	1.64109e+08	1.69259e+08	2.15697e+08	2.35476e+08	2.43345e+08
529	209.04	20.5267												1.01074e+08	1.05508e+08	8.85322e+07	3.60429e+08	2.60912e+08	6.36011e+07	1.39585e+08	1.92895e+08	1.30421e+08	2.00313e+08	9.1268e+07	3.04416e+08
530	283.92	4.28973												1.67534e+07	1.44689e+07	2.69576e+07	2.88957e+07	1.90413e+07	2.50354e+07	1.77453e+08	2.70639e+08	2.08548e+08	1.05759e+08	7.7997e+07	1.35603e+08
532	144.96	27.0617												1.32547e+08	1.07553e+08	7.28189e+07	2.76568e+08	1.10044e+08	2.98609e+08	1.4071e+08	1.51805e+08	1.16558e+08	1.76387e+08	3.32635e+08	7.33274e+08
534	293.04	19.4587												7.30619e+07	1.5414e+08	9.92594e+07	1.19436e+08	1.241e+07	7.66312e+07	4.48248e+07	8.46319e+07	7.83102e+07	1.22205e+08	5.73107e+07	6.90962e+07
535	246.96	20.5309												5.52628e+07	9.28607e+07	5.32139e+07	2.11742e+08	8.6992e+07	8.47662e+07	4.21829e+07	5.44787e+07	4.62651e+07	8.52129e+07	6.72937e+07	9.23453e+07
536	405.96	21.9892												7.46731e+07	3.71547e+07	2.07181e+08	9.07685e+08	4.81442e+08	1.0679e+09	1.57938e+08	7.22243e+07	6.43807e+07	1.36702e+09	1.68638e+09	5.71747e+07
537	122.88	29.0215												1.34141e+08	2.7425e+08	6.40054e+08	1.47602e+08	3.09524e+08	2.47133e+08	1.30065e+08	1.50911e+08	1.76859e+08	6.17689e+08	3.30669e+08	6.91499e+08
542	183	20.2428	1	M+H	1+	2-Amino-4-selanyl-butanoate	NA	-	-0.317	KEGG	181.972		6326973	1.90098e+08	2.78742e+08	7.69429e+08	6.00104e+08	3.69089e+08	6.8893e+08	1.4381e+08	2.13712e+08	2.37885e+08	4.15254e+08	3.27806e+08	6.54889e+08
543	162.96	3.13747												3.04504e+07	5.10702e+07	2.36262e+07	1.27903e+08	1.13614e+08	1.22254e+08	4.74444e+07	5.85535e+07	5.16115e+07	1.20974e+08	1.16758e+08	9.58175e+07
545	214.92	2.07498												1.97421e+08	8.05807e+07	8.78138e+07	1.02826e+08	3.28413e+07	1.03651e+08	3.03786e+08	2.54519e+08	3.92064e+08	1.12292e+08	1.37277e+08	1.27807e+08
546	338.04	21.8137												7.49517e+07	4.06233e+07	1.23512e+08	7.34115e+07	1.32638e+09	6.82549e+07	1.71219e+08	1.01176e+08	8.80575e+07	1.31143e+09	1.05797e+09	8.66412e+07
550	600	23.4947												3.21827e+09	8.64633e+07	2.59572e+09	1.02743e+08	2.09304e+09	2.59863e+09	1.21718e+09	9.78507e+08	2.22475e+09	2.46882e+09	2.00077e+09	4.254e+07
551	600.12	24.6175												6.37333e+07	8.39583e+07	3.19285e+08	3.65927e+08	4.07995e+08	4.57425e+08	7.08598e+08	1.4484e+08	4.90108e+08	4.14563e+08	1.63395e+08	7.58567e+07
552	634.08	26.3359												2.94245e+08	4.9841e+08	8.8205e+07	2.43412e+08	1.89472e+08	1.38113e+08	4.99175e+08	1.90267e+08	3.4123e+08	2.55757e+08	4.2278e+08	2.43793e+08
553	429	23.7623	1	2M+H	1+	(3R)-3-Hydroxy-2-oxo-4-phosphonooxybutanoate	NA	-	-2.65052	KEGG	213.988		21145142	1.02202e+08	2.09996e+09	6.1965e+07	9.737e+07	1.34995e+08	5.45955e+09	7.86012e+08	1.50164e+09	5.50533e+07	1.53063e+09	2.72768e+09	9.64117e+07
559	737.04	23.6406												7.12402e+08	8.09393e+08	3.57582e+08	2.71913e+08	1.71553e+08	4.41e+07	5.216e+07	5.6483e+08	4.65535e+08	1.44488e+08	5.47895e+08	4.74367e+07
565	595.08	27.4025	1	2M+Na	1+	[(2R,5R)-5-[(2-Aminoacetyl)amino]-3,4-dihydroxyoxolan-2-yl]methyl dihydrogen phosphate	NA	-	-1.83358	KEGG	286.057		440137	2.60407e+08	2.91755e+08	1.2814e+08	2.51578e+08	2.49207e+08	2.11235e+08	2.03933e+08	2.25915e+08	3.67365e+08	3.17467e+07	2.86857e+08	6.368e+07
566	644.04	27.3409												2.57643e+08	5.65293e+08	4.38517e+08	1.2521e+08	1.29157e+08	1.67163e+08	2.75113e+08	2.4215e+08	2.32502e+08	1.81383e+08	2.666e+08	5.76567e+07
567	516.96	27.119												4.5206e+08	4.9295e+08	2.0606e+08	2.17875e+08	2.86155e+08	1.53565e+08	1.63138e+08	1.96248e+08	1.12417e+08	2.3944e+08	2.35003e+08	1.9151e+08
568	682.92	26.6056												3.34613e+08	7.1405e+07	2.59213e+08	2.6198e+08	1.64475e+08	1.1458e+08	1.3485e+08	1.4179e+08	8.76133e+07	2.44518e+08	2.71997e+08	4.81e+07
571	576	22.9096												5.84398e+08	9.24307e+08	9.46553e+08	7.00465e+08	5.6933e+08	6.3435e+07	3.29913e+08	1.09963e+09	9.48605e+08	6.54327e+08	7.06183e+07	4.97e+07
576	223.92	14.2785												1.22957e+08	3.03873e+08	1.52642e+08	1.63693e+08	2.16502e+08	3.72423e+08	3.78676e+08	7.59489e+07	3.77863e+08	2.14641e+08	1.20883e+08	9.59495e+08
578	222.96	17.7481	1	M+2Na-H	1+	diphosphoric acid	NA	-	-0.244964	KEGG	177.943		CHEBI_29888	7.95869e+07	1.36161e+08	2.23566e+08	7.57721e+07	5.95695e+07	1.58075e+08	1.45525e+08	1.07101e+08	1.66144e+08	6.13179e+07	7.49526e+07	1.94473e+08
588	463.68	4.59195												6.1144e+08	7.53819e+08	5.78515e+08	9.30217e+08	1.16222e+09	9.49179e+08	8.60936e+07	1.84077e+08	6.7814e+07	1.15625e+08	7.47923e+07	9.30271e+07
592	590.04	23.4534	1	M+H	1+	ADP-glucose	NA	-	1.67538	KEGG	589.082		16500	5.10168e+08	1.30503e+08	1.2684e+08	1.68787e+08	4.20617e+08	1.82995e+08	5.11683e+08	1.89038e+08	1.78017e+08	3.63667e+07	1.52753e+08	5.11583e+07
594	634.08	27.1265												4.32743e+08	4.9841e+08	5.39627e+08	1.00072e+08	1.9525e+08	3.69783e+08	5.48577e+08	2.7195e+08	3.4123e+08	2.04762e+08	1.9201e+08	5.05e+07
596	473.04	25.3515												3.88288e+08	2.74902e+08	3.73385e+08	1.1085e+08	3.64482e+08	6.02267e+07	3.97275e+08	1.2164e+08	5.656e+07	4.34322e+08	2.6117e+08	6.49017e+07
598	429.12	26.3666	1	2M+H	1+	1-Deoxy-D-xylulose 5-phosphate	NA	-	-1.26159	KEGG	214.024		443201	1.70335e+08	4.1293e+08	2.6646e+08	3.08253e+08	7.85448e+08	3.94993e+08	1.55697e+08	4.22323e+08	1.16973e+09	4.90422e+08	1.35958e+08	6.363e+07
620	63.84	1.67681												6.5297e+06	4.50916e+06	2.73256e+06	6.23992e+06	2.64258e+06	1.65514e+06	6.97808e+07	5.46952e+07	1.10365e+08	4.63219e+07	6.63339e+07	8.95226e+07
625	531.96	21.1694												4.42072e+07	3.86678e+07	1.33089e+08	7.02473e+07	3.04335e+07	2.31669e+07	7.63813e+07	5.1661e+07	1.02455e+07	2.90967e+07	4.89958e+07	1.21196e+08
626	141.84	3.66161												5.1819e+07	5.24392e+07	6.36445e+07	4.00268e+08	2.04272e+08	9.09334e+07	4.84565e+07	4.69527e+07	4.21161e+07	1.85213e+08	4.48307e+07	3.41692e+08
627	141.84	4.11077												7.59282e+07	5.24392e+07	2.57097e+07	2.17958e+08	1.54572e+08	9.09334e+07	4.71469e+07	7.47346e+07	3.92615e+07	2.39205e+08	1.44147e+08	3.41692e+08
630	131.04	0.476361												2.07408e+08	1.60167e+08	1.51901e+08	1.15427e+08	2.28884e+08	1.20686e+08	3.4711e+08	1.77234e+08	3.15027e+07	1.43426e+08	2.08802e+08	3.31075e+08
631	131.04	0.271467												2.07408e+08	1.60167e+08	1.51901e+08	1.85407e+08	2.28884e+08	1.20686e+08	1.33481e+08	1.70468e+08	1.50783e+08	1.36476e+08	3.30407e+07	3.31075e+08
632	205.08	21.4201	1	M+Na	1+	(E)-3-[(5S,6R)-5,6-Dihydroxycyclohexa-1,3-dienyl]acrylic acid	NA	-	1.63663	KEGG	182.058		5282145	8.36829e+07	8.39144e+07	6.96317e+07	3.5488e+07	8.43282e+07	9.5124e+07	1.12949e+08	4.73584e+07	8.09439e+07	1.21566e+08	1.03486e+08	3.05575e+08
633	544.08	9.87164												1.30498e+09	1.03697e+09	1.1054e+09	1.09995e+09	1.45888e+09	1.32199e+09	3.57345e+09	4.02779e+09	2.78011e+09	1.04645e+09	1.2738e+09	4.29753e+07
637	192	5.75463	1	M+2Na	2+	AICA ribonucleotide	NA	-	-1.55269	KEGG	338.063		65110	7.84466e+07	1.44054e+08	8.6345e+07	2.55614e+08	1.58893e+08	2.61974e+07	9.70709e+07	6.62294e+07	6.08832e+07	1.17133e+08	3.82152e+08	5.07331e+08
638	231.96	14.5079												5.14588e+07	2.51427e+07	6.31469e+06	1.94777e+07	4.61473e+07	1.84891e+07	6.8753e+07	5.11673e+07	6.50625e+07	7.12431e+07	5.53726e+07	3.6523e+07
651	655.08	12.6572												2.87952e+09	2.41699e+09	1.02225e+08	3.13723e+09	3.17739e+09	1.65945e+09	1.08805e+09	9.29178e+08	1.22458e+09	2.1665e+08	2.27055e+08	8.53e+07
653	561	26.9836												2.19828e+08	4.2909e+08	1.43063e+08	1.09288e+08	1.24363e+08	2.21555e+08	1.13902e+08	2.43398e+08	1.58787e+08	4.15828e+08	1.45553e+08	8.88067e+07
656	507	26.5639												3.85582e+08	1.51603e+08	5.18667e+07	4.05933e+08	1.47015e+08	6.22745e+08	2.4891e+08	7.14e+07	3.09287e+08	3.26723e+08	2.813e+08	8.69567e+07
657	507	27.0579												3.85582e+08	1.84932e+08	5.87402e+08	3.33883e+08	1.47015e+08	5.11e+07	2.6446e+08	2.28565e+08	1.32263e+08	3.96237e+08	1.736e+08	4.11833e+07
658	436.92	26.6982												8.235e+07	1.07862e+08	8.989e+07	2.29907e+08	2.197e+07	1.60642e+08	5.2475e+07	5.77133e+07	5.532e+07	1.28433e+08	1.54738e+08	2.898e+07
659	112.8	1.30327												1.82267e+08	2.63432e+08	2.41008e+08	2.0197e+08	2.56705e+08	2.56475e+08	7.49946e+07	1.21581e+08	7.83587e+07	5.42916e+07	1.42401e+08	4.035e+07
661	413.04	25.5661	1	M+2Na-H	1+	Orotidylic acid	NA	-	1.43543	KEGG	368.026		160617	2.54088e+08	6.0895e+07	2.36505e+08	1.9196e+08	2.22045e+08	1.48862e+08	1.27938e+08	1.37052e+08	1.63067e+08	1.34745e+08	1.4904e+08	5.055e+07
663	611.76	27.2314												1.38962e+08	7.79783e+07	1.40175e+08	5.0995e+07	9.542e+07	0	3.40633e+07	0	3.83233e+07	3.79767e+07	0	8.45367e+07
664	139.08	13.9229												7.26121e+07	1.1667e+08	4.02903e+07	5.43223e+07	3.5546e+07	1.12558e+08	9.76526e+07	7.55723e+07	9.03628e+07	2.73364e+07	3.58898e+07	8.12358e+07
665	144.96	22.5503												4.31865e+07	5.91092e+07	8.17799e+07	9.31204e+07	7.91663e+07	1.48235e+08	5.18314e+07	8.27736e+07	4.27985e+07	2.01421e+08	9.27135e+07	6.26714e+08
669	112.92	18.4363												9.32622e+07	1.20669e+08	3.7793e+08	1.93201e+08	1.70843e+08	1.82168e+08	3.82086e+08	1.75292e+08	1.84379e+08	1.50629e+08	2.08285e+08	1.47991e+09
672	130.08	4.47719												4.3229e+08	3.8536e+08	3.07293e+08	8.99196e+07	7.32879e+07	5.58364e+07	1.2429e+08	2.08004e+07	5.76907e+07	1.00599e+08	8.45659e+07	9.98522e+07
676	250.92	20.7249												7.38497e+07	5.71997e+07	7.29375e+07	1.08825e+08	9.39682e+07	7.13043e+07	7.85366e+07	3.163e+07	2.96749e+07	8.27452e+07	4.86301e+07	5.78143e+07
677	326.88	6.3857	1	M+K	1+	triclosan	CID002678	CPD0-1227	2.08269	BioCyc	287.951		5564	6.68488e+07	7.64699e+07	4.52509e+07	2.92533e+07	7.03553e+07	7.13323e+07	7.04141e+07	9.23042e+06	1.16781e+08	9.26205e+07	6.58347e+07	9.86181e+07
682	363	6.32345												5.74165e+07	2.87217e+08	1.15215e+08	1.21975e+08	4.42854e+08	3.5388e+08	7.71053e+08	2.42959e+08	3.05111e+07	2.85531e+08	4.47036e+08	6.74399e+07
683	130.8	29.1557												4.28935e+08	1.56712e+08	2.75241e+08	2.47127e+08	4.3889e+08	2.59547e+08	1.16914e+08	1.32017e+07	4.20062e+08	2.35819e+08	1.70489e+08	2.78676e+07
686	141.96	0.288004	1	M+K	1+	Benzonitrile	NA	-	0.230457	KEGG	103.042		7505	2.1592e+07	9.61539e+07	1.72594e+08	1.38402e+08	2.51714e+08	1.19467e+08	6.4397e+07	7.4681e+07	5.36103e+07	1.08513e+08	2.50987e+08	1.21854e+08
690	158.88	1.16666												1.83818e+08	1.41779e+08	5.25668e+08	6.46433e+08	4.19058e+08	5.13498e+08	2.06253e+08	1.15629e+08	2.5287e+08	8.72134e+08	6.71867e+08	2.92843e+07
701	429	7.12757	1	M+H	1+	5'-adenylyl sulfate	NA	-	1.24065	KEGG	428.028		CHEBI_17709	1.22908e+08	3.11614e+08	1.1717e+08	2.52345e+08	2.21862e+08	1.16857e+07	1.96421e+08	2.05839e+08	2.60877e+08	1.83585e+08	1.55344e+08	1.0446e+08
704	344.88	7.07246												1.03254e+07	5.07745e+07	5.59821e+07	8.03289e+06	3.18066e+07	2.19075e+07	3.19287e+08	5.17612e+08	2.79446e+08	1.98316e+08	1.82066e+08	7.458e+07
713	318	1.77099	1	M+Na	1+	5-Aminoimidazole ribonucleotide	NA	C03373	-0.446282	KEGG	295.057		161500	1.5294e+08	4.441e+07	6.9161e+07	2.93333e+07	3.31e+07	2.65667e+07	2.048e+08	2.1857e+08	2.73517e+08	7.3984e+07	2.75887e+08	2.3605e+07
714	620.04	22.8007												3.59943e+08	1.03362e+09	2.65348e+07	5.57677e+08	2.009e+07	7.04833e+07	7.32723e+08	7.39048e+08	5.97897e+08	4.2228e+08	6.35867e+07	2.7525e+07
717	459.12	25.8443												1.812e+08	2.23228e+08	1.33608e+08	5.802e+07	2.13178e+08	7.54967e+07	1.32003e+08	1.63795e+08	3.27503e+08	1.07557e+08	2.78155e+08	2.709e+07
718	369.12	27.42												1.2285e+08	2.01278e+08	1.08195e+08	3.4252e+08	1.81753e+08	1.16575e+08	3.92083e+07	2.38697e+08	1.1682e+08	1.89775e+08	9.61917e+07	6.54967e+07
729	411.96	8.46371												1.55327e+08	3.32988e+08	2.26301e+08	1.96283e+08	2.27878e+08	4.68402e+07	6.74462e+08	1.17121e+09	7.65314e+08	3.06231e+08	5.52246e+08	3.20178e+07
730	157.92	18.7536												3.68436e+07	5.75507e+07	3.29619e+07	1.18456e+08	4.75251e+07	6.0168e+07	3.1243e+07	3.07574e+07	6.77274e+07	3.6801e+07	5.86582e+07	1.30834e+08
734	207	17.7171												3.32382e+07	3.0661e+08	6.00684e+07	6.27735e+07	7.98355e+07	8.54874e+07	5.42468e+07	1.61821e+08	1.48956e+08	5.60908e+07	9.96079e+07	2.2483e+07
735	89.88	0.242025												1.12406e+08	2.44403e+08	1.73881e+08	1.78545e+08	4.83694e+07	9.06904e+07	2.90032e+08	1.05802e+08	1.64202e+08	1.6614e+08	7.66036e+07	7.68688e+07
742	120.84	19.0159												2.31958e+07	2.14572e+07	3.69301e+07	3.74236e+07	8.70271e+06	8.11944e+07	2.62822e+07	2.21693e+07	5.97103e+07	3.49068e+07	2.49791e+07	1.65231e+07
747	173.04	6.47573												5.1298e+07	2.70877e+07	1.74298e+07	1.2519e+07	2.97902e+07	7.2904e+07	3.37895e+07	3.85173e+07	3.11974e+07	2.37149e+07	1.96026e+07	5.9184e+07
750	437.04	19.5792	1	M+Na	1+	(7R)-7-(5-Carboxy-5-oxopentanoyl)aminocephalosporinate	NA	-	0.686145	KEGG	414.073		440452	6.36899e+07	2.2334e+07	2.61716e+07	1.05669e+08	3.23554e+07	7.04141e+07	3.17264e+07	4.85838e+07	7.51021e+06	6.51576e+07	8.70956e+07	6.77072e+07
752	437.04	20.2067												4.56262e+08	3.99191e+08	1.65108e+08	5.82816e+08	3.15649e+08	5.33162e+08	4.52903e+08	1.2676e+07	4.84195e+08	6.6613e+08	6.69963e+08	6.77072e+07
754	149.04	2.90817	1	M+H	1+	O-acetyl-L-serine	CID001169	ACETYLSERINE	0.506969	BioCyc	148.061	HMDB03011	25245438	5.53209e+07	7.39e+07	1.19534e+08	5.22124e+08	2.55996e+07	2.50367e+08	1.32662e+08	4.34926e+08	2.36463e+08	4.31064e+08	3.44315e+07	1.08498e+08
773	234.96	17.5626	1	M+2K-H	1+	2-Isopropylmaleic acid	NA	C02631	1.9935	KEGG	158.058		5280533	6.44519e+07	4.42649e+07	9.2788e+07	9.25725e+07	4.39485e+07	8.89028e+07	5.85527e+07	1.14809e+08	1.43974e+08	1.12845e+08	6.73159e+07	1.38635e+08
776	224.04	0.306312	1	M+ACN+H	1+	2-Amino-4-selanyl-butanoate	NA	-	0.464239	KEGG	181.972		6326973	1.68633e+08	8.26652e+07	1.01973e+08	1.2002e+08	3.41839e+07	3.027e+07	5.59335e+07	2.74123e+08	1.336e+08	2.98661e+08	1.02784e+08	2.63531e+07
787	130.92	28.6142												1.49065e+08	1.19406e+08	2.5844e+07	1.40974e+08	5.99518e+08	3.74167e+08	4.18586e+07	1.50652e+08	2.21895e+08	3.98415e+07	1.31098e+08	4.0084e+07
788	130.92	28.3356												1.49065e+08	9.22641e+07	2.5844e+07	1.40974e+08	1.21343e+07	5.89085e+07	4.61241e+07	3.36828e+07	3.98578e+07	3.98415e+07	1.31098e+08	4.0084e+07
795	223.92	0.640401												3.30483e+08	2.49707e+08	2.67919e+08	1.78576e+08	9.69019e+07	2.00256e+08	2.09212e+08	2.46825e+08	1.14139e+08	1.9751e+08	1.04872e+08	6.60521e+07
806	352.44	21.9223												1.61387e+08	8.49078e+08	3.65168e+08	1.89244e+08	4.57113e+08	5.90059e+08	2.60871e+08	7.88929e+07	1.11881e+08	7.16324e+07	3.40588e+07	1.72272e+07
816	123.96	29.3575												8.25478e+06	2.17541e+07	3.61811e+07	3.82561e+07	6.57173e+07	5.21114e+07	2.33671e+07	1.55417e+07	2.9973e+07	2.55471e+07	3.88258e+07	1.8798e+07
822	190.92	3.05377												5.10078e+07	3.28363e+07	5.26907e+07	1.00444e+08	6.59137e+07	8.52793e+07	3.80535e+07	2.93577e+07	2.21527e+07	6.6756e+07	9.28518e+07	1.03909e+07
825	167.04	20.6842												3.24944e+08	2.87089e+08	4.50245e+08	1.18779e+08	1.20751e+07	1.21058e+08	3.27871e+08	1.99285e+08	4.65727e+07	1.10152e+08	2.04932e+08	1.07198e+07
828	218.04	18.6813	1	M+2Na-H	1+	2-Oxoarginine	NA	-	1.09076	KEGG	173.08		558	8.93216e+08	3.40163e+08	6.54798e+08	1.10045e+08	1.77061e+08	1.00337e+08	2.09144e+08	1.94131e+08	2.77268e+08	3.6705e+08	5.45274e+06	1.59131e+07
832	109.92	2.33116												8.53818e+07	5.02351e+07	1.02283e+08	9.94236e+07	1.53066e+08	1.46711e+08	2.10216e+07	4.81584e+07	4.77093e+07	2.46373e+07	2.07204e+07	7.46148e+06
834	118.92	14.1278												1.42992e+08	5.42771e+07	4.57676e+06	1.82067e+08	3.45352e+08	2.53915e+08	3.11136e+08	1.65272e+08	5.02382e+07	2.06944e+08	2.21515e+08	1.90237e+07
836	182.88	0.999367												3.58428e+08	9.55233e+08	8.05656e+08	2.09703e+08	1.90849e+09	8.20238e+08	4.06541e+08	1.49556e+09	7.90569e+08	7.28181e+08	9.28456e+08	2.00432e+07
837	182.88	0.713522												1.07304e+07	9.55233e+08	1.36982e+07	4.49543e+07	8.95748e+07	2.64523e+07	4.197e+07	1.49556e+09	6.71983e+07	7.28181e+08	9.28456e+08	2.00432e+07
841	78.6	3.37069												9.75452e+06	1.13749e+07	1.16241e+07	2.59075e+07	1.39979e+07	1.40805e+07	1.09043e+07	5.82962e+06	6.94027e+06	1.21252e+07	2.38665e+07	1.4276e+07
842	101.76	28.4331												1.21565e+08	1.2153e+08	8.66338e+07	8.53413e+07	7.72671e+07	1.68789e+08	7.59158e+07	1.48948e+08	8.83788e+07	1.06896e+08	1.28338e+08	1.01982e+07
843	71.76	28.4767												2.5908e+08	4.73781e+07	4.21278e+07	1.94467e+07	1.28006e+08	7.59599e+07	1.42016e+08	1.48373e+08	9.30538e+07	2.55595e+08	3.79548e+08	1.23741e+07
844	71.76	28.2588												7.65168e+07	5.88299e+07	4.21278e+07	1.94467e+07	1.28006e+08	7.59599e+07	2.54193e+07	1.48373e+08	9.30538e+07	5.10942e+07	3.80494e+07	1.23741e+07
861	722.04	20.7044	1	M+2Na-H	1+	Udp-N-acetylglucosamine-enolpyruvate	NA	-	1.53391	KEGG	677.087		172502	2.59323e+07	3.12782e+07	3.44513e+07	3.37087e+07	4.45678e+07	5.54703e+07	6.15768e+07	9.90276e+07	2.56845e+07	4.57039e+07	7.5924e+06	9.15422e+06
863	132.96	14.5012												2.63614e+07	6.10573e+07	5.02178e+07	3.27484e+07	4.03287e+07	2.60026e+07	4.71223e+07	6.80793e+07	5.94641e+07	7.36641e+07	4.84638e+07	9.97816e+06
867	386.04	6.37417												1.91388e+07	5.50967e+07	8.67006e+07	4.64771e+07	6.33733e+07	1.03214e+08	9.60323e+07	7.14064e+07	1.57627e+08	1.23842e+08	1.04993e+08	1.11364e+07
870	125.88	0.98205												2.24167e+07	4.66584e+07	6.98223e+07	3.76111e+07	3.97105e+08	8.15437e+07	5.52965e+07	1.72417e+08	1.31992e+08	1.72067e+08	1.75982e+08	4.77924e+06
881	321	17.5706	1	M+2Na-H	1+	6-Phosphogluconic acid	NA	-	3.29087	KEGG	276.025		91493	9.22953e+07	3.72517e+07	5.17455e+07	1.72545e+07	8.56428e+07	6.45313e+07	3.59756e+07	4.93341e+07	4.31169e+07	2.98912e+07	5.47962e+07	9.56051e+06
882	78.6	3.98844												5.56241e+06	6.09266e+06	3.18219e+06	9.10696e+06	1.39979e+07	1.27328e+07	1.09043e+07	1.02494e+07	1.30192e+07	5.79876e+06	1.80551e+07	1.3207e+07
883	310.8	19.2785	1	M+ACN+2H	2+	Phthioceranic acid (C39)	NA	-	0.255652	KEGG	578.6		52921733	9.66083e+07	2.19171e+08	4.23057e+07	1.32975e+08	9.45856e+07	1.06189e+08	1.3426e+07	5.85114e+07	1.3078e+08	1.10635e+08	1.07372e+08	4.43749e+06
887	148.08	4.59303												1.13469e+09	1.53617e+09	2.7799e+07	2.71824e+09	2.06899e+09	6.47427e+06	5.82848e+08	2.96836e+07	6.32497e+08	3.03913e+06	2.58517e+08	6.69e+06
888	197.04	15.4923												2.3115e+07	1.48374e+08	1.85408e+08	9.19968e+06	2.38783e+07	4.42141e+07	1.88306e+08	2.78217e+07	2.2783e+07	2.77388e+07	1.16458e+07	3.23901e+06
889	85.92	2.43942												1.37952e+08	1.44817e+07	7.63267e+06	2.45126e+08	1.57977e+08	1.69969e+08	4.11073e+08	4.76043e+07	3.19749e+08	3.1453e+07	1.5445e+07	1.36964e+06
893	503.04	10.056	1	2M+Na	1+	2-(3-Carboxypropionyl)-6-hydroxy-cyclohexa-2,4-diene carboxylic acid	NA	-	-0.312249	KEGG	240.063		5287432	5.76067e+09	4.64429e+09	4.02322e+09	5.45258e+09	6.55028e+09	6.41766e+09	2.30977e+08	3.76059e+10	3.72045e+10	9.75371e+09	6.17081e+09	8.91647e+09
894	458.88	9.64447												4.26413e+09	4.02228e+09	3.15093e+09	3.25079e+09	3.41527e+09	4.49568e+09	1.3449e+10	9.3059e+09	1.12403e+10	9.29003e+09	7.99029e+09	6.32304e+09
898	564	10.3797	1	M+Na	1+	Formamidopyrimidine nucleoside triphosphate	NA	C05922	-0.033645	KEGG	541.001		135398719	5.69248e+09	2.83783e+09	4.28403e+09	7.13025e+09	4.64128e+09	5.04467e+09	1.06455e+10	7.39184e+09	1.39184e+10	7.78218e+09	2.85689e+09	4.87711e+09
899	542.88	9.92365	1	2M+K	1+	beta-2,3,5,6-Tetrachloro-1,4-cyclohexanediol	NA	-	0.30973	KEGG	251.928		23724653	4.81958e+09	3.87876e+09	3.73058e+09	5.12997e+09	6.75007e+09	4.79379e+09	6.20609e+09	7.97059e+09	6.90614e+09	3.86347e+09	4.47932e+09	5.66641e+09
901	519.96	10.0269												7.42742e+09	5.16421e+09	6.21162e+09	5.26443e+09	5.06482e+09	3.91782e+09	6.8658e+09	8.91368e+09	6.46662e+09	4.4902e+09	4.21439e+09	5.91223e+09
902	498.96	9.57975	1	M+2K-H	1+	5-Fluorouridine diphosphate	NA	C21748	2.28271	KEGG	421.993		10432343	4.68318e+09	3.14061e+09	3.28036e+09	3.9953e+09	4.5915e+08	1.63715e+08	1.58369e+10	9.75454e+09	8.78943e+09	4.79449e+09	5.99063e+09	5.02211e+09
904	425.04	24.5708	1	M+2K-H	1+	(1E,2Z)-3-Hydroxy-5,9,17-trioxo-4,5:9,10-disecoandrosta-1(10),2-dien-4-oic acid	NA	-	-0.710564	KEGG	348.157		25244777	3.47818e+09	2.64735e+09	3.94223e+09	4.00083e+07	3.77576e+09	2.9659e+09	2.26e+07	2.1844e+09	3.77469e+09	3.28443e+09	2.28046e+09	4.16368e+09
905	352.2	25.041	1	M+ACN+H	1+	Menaquinol	NA	-	0.331038	KEGG	310.193		5280839	7.32549e+10	1.06314e+10	1.1727e+10	1.84222e+10	3.05165e+10	3.07029e+11	1.54347e+10	1.23237e+10	7.62787e+09	4.86036e+09	8.32737e+10	4.39299e+09
908	635.04	11.0437												8.01683e+07	9.15233e+09	3.23318e+09	5.9565e+07	7.49936e+09	6.49818e+09	6.95413e+09	1.21792e+10	1.12657e+10	2.09519e+09	2.67665e+09	4.67933e+09
909	352.2	24.8133	1	M+ACN+H	1+	Menaquinol	NA	-	0.331038	KEGG	310.193		5280839	8.57816e+10	2.22172e+10	1.1727e+10	5.72047e+10	3.05165e+10	3.07029e+11	1.54347e+10	3.69867e+09	7.62787e+09	1.10919e+10	8.1969e+10	7.68381e+09
910	352.2	26.3638	1	M+ACN+H	1+	cyclo(L-tyrosyl-L-phenylalanyl)	CID002620	CPD-17416	0.634888	BioCyc	310.132		11438306	2.19328e+10	3.37482e+10	5.68678e+09	2.01812e+10	6.32687e+10	1.58955e+10	3.93586e+09	7.17695e+09	7.10116e+09	8.19472e+09	8.22986e+10	1.98527e+10
918	691.92	10.9355												3.789e+08	8.307e+07	4.7469e+09	7.14184e+09	6.05428e+09	3.98102e+09	3.2356e+09	3.12971e+09	2.90636e+09	1.41704e+09	2.13027e+08	2.00204e+09
920	352.32	27.2842												3.76784e+10	5.3643e+09	9.18754e+10	2.30464e+09	2.9304e+10	3.18758e+10	6.28172e+08	4.99341e+09	4.77154e+09	4.42149e+09	7.47892e+09	1.74097e+09
921	739.92	11.5413												5.78273e+09	5.2152e+09	3.73879e+09	4.3417e+09	4.38964e+09	5.59607e+09	2.999e+09	2.25424e+09	2.27649e+09	1.16712e+09	2.39348e+09	1.36621e+09
922	603.96	10.2393												4.61566e+09	3.94521e+09	4.29325e+09	4.01636e+09	6.57503e+09	4.40892e+09	7.10317e+09	2.7614e+08	5.73008e+09	2.67192e+09	2.63557e+09	2.24125e+09
924	326.88	8.06992	1	M+K	1+	triclosan	CID002678	CPD0-1227	0.0747375	BioCyc	287.951		5564	2.04409e+08	2.86102e+08	2.80998e+08	2.66631e+08	2.50721e+08	6.39345e+08	7.11294e+09	5.75538e+09	5.76625e+09	3.91019e+09	2.76817e+09	4.66376e+09
926	516.12	9.49434	1	M+H	1+	Coenzyme F420-0	NA	C19153	2.84198	KEGG	515.094		45480623	1.70187e+09	1.21474e+09	1.51144e+09	1.45024e+09	9.95497e+08	1.40383e+09	4.31241e+09	4.16762e+09	3.45411e+09	1.74726e+09	2.34404e+09	1.67882e+09
927	525	10.0134												1.56197e+09	1.80591e+09	2.848e+07	1.917e+07	2.55337e+09	1.62846e+09	2.78135e+09	4.466e+07	3.847e+07	3.6629e+09	1.62451e+09	3.02503e+09
928	102	1.63375												8.30773e+06	5.15411e+09	4.14778e+09	2.19639e+08	4.90539e+09	2.47446e+07	2.66472e+09	4.19218e+09	1.02518e+10	1.09921e+07	1.22705e+07	8.0976e+09
933	648	10.6675												5.76901e+09	8.437e+07	1.39947e+08	5.92422e+09	3.05367e+09	1.05013e+08	5.2446e+09	5.94989e+09	5.53537e+09	108360000	5.3925e+07	2.71504e+09
935	279	4.91445												4.27441e+10	2.50799e+10	1.87178e+10	1.47684e+10	2.35334e+10	1.78125e+10	2.31015e+07	1.65799e+09	2.61008e+09	2.06451e+09	1.04586e+09	1.3565e+09
936	392.88	8.7154												1.11556e+08	4.25114e+08	6.77716e+07	1.43559e+08	5.3064e+08	4.07654e+08	2.11029e+09	2.43208e+09	1.7365e+09	2.7434e+09	2.9796e+09	2.37179e+09
937	590.16	23.9369	1	M+ACN+H	1+	2'-Deoxy-thymidine-beta-L-rhamnose	NA	-	1.54302	KEGG	548.081		121966	3.25268e+09	4.8759e+09	2.33566e+09	2.571e+09	2.08036e+09	2.38233e+09	4.73673e+09	7.86e+07	3.17796e+09	2.54918e+09	3.71565e+09	1.74736e+09
939	150	4.77074												2.06317e+10	5.58515e+06	5.71185e+07	1.24099e+10	2.03613e+10	1.20298e+10	2.28449e+09	1.82971e+09	5.96345e+06	1.92784e+09	1.58117e+09	7.74525e+08
940	352.32	25.8433												1.17514e+11	1.66411e+10	1.76282e+10	7.1316e+09	1.25848e+10	2.53679e+10	3.69923e+09	1.9545e+09	3.75228e+09	1.52137e+10	7.23772e+08	2.688e+09
943	718.92	11.1957	1	2M+K	1+	D-Tagatofuranose 1,6-bisphosphate	NA	-	1.65162	KEGG	339.996		440117	4.82572e+09	3.26772e+09	1.69317e+08	7.0095e+07	4.90945e+09	4.53681e+09	2.32048e+09	1.85865e+09	2.9876e+09	7.76142e+08	6.26297e+08	8.07793e+08
945	652.92	10.8641												1.35935e+09	2.71048e+09	2.91005e+09	2.45831e+09	2.75505e+09	1.97808e+09	1.92157e+09	2.08604e+09	2.1729e+09	1.51582e+09	1.83071e+09	1.87485e+09
947	352.32	27.5035												1.66248e+10	4.28261e+09	9.18754e+10	1.11787e+10	2.51704e+10	3.18758e+10	6.28172e+08	3.90125e+09	2.6527e+09	4.42149e+09	5.13717e+08	1.74097e+09
949	388.08	8.73816												4.5955e+07	2.59233e+08	3.49935e+07	2.36884e+08	3.98597e+08	1.49558e+08	1.06601e+09	1.5657e+09	2.33068e+09	1.47571e+09	1.08265e+09	1.0654e+09
950	696.96	11.1548												1.78831e+09	2.54345e+09	1.3702e+09	2.31107e+09	3.10248e+09	2.39518e+09	2.41126e+09	9.24472e+08	1.77436e+09	1.35496e+09	1.29281e+09	1.38335e+09
952	311.28	26.6102												3.74457e+09	5.79327e+09	1.49902e+09	3.99864e+09	4.29652e+09	3.65695e+09	4.08422e+09	2.2456e+09	3.5204e+08	8.26962e+08	2.20738e+09	1.06079e+09
953	311.28	27.6475												1.10141e+10	1.89028e+09	3.04697e+09	1.81276e+09	2.1972e+09	4.50238e+09	1.12788e+09	1.1556e+09	1.85328e+09	2.04372e+09	1.95198e+09	1.94803e+09
956	352.32	23.9112												2.83037e+10	9.57553e+08	5.15545e+08	1.59209e+10	2.18285e+10	1.37067e+10	1.38213e+09	1.01731e+09	6.80742e+09	4.14007e+08	3.71265e+08	3.04033e+09
957	352.32	25.4181												2.23832e+10	3.1403e+10	9.13554e+10	2.09876e+09	1.83671e+10	2.32046e+10	8.77758e+09	3.74755e+09	8.30464e+09	1.66483e+10	1.59301e+09	2.688e+09
958	352.32	23.8436												3.25753e+10	9.57553e+08	5.15545e+08	1.59209e+10	1.0245e+10	7.52834e+09	2.29178e+09	1.01731e+09	3.68946e+09	4.14007e+08	5.64683e+08	2.53765e+09
960	723	11.5413												3.01855e+09	2.22792e+09	3.13009e+09	2.92141e+09	4.13227e+09	3.22049e+09	2.19743e+09	1.7798e+09	1.61912e+09	5.50565e+08	1.10414e+09	9.04445e+08
961	688.32	23.5298												9.33523e+08	1.31304e+09	5.13593e+08	3.80418e+08	4.81847e+08	3.88062e+08	1.28759e+09	5.10667e+07	1.82813e+09	1.44874e+09	2.1015e+07	9.18417e+08
962	600.12	23.5842												5.05892e+09	3.54519e+09	4.271e+09	1.19287e+09	2.68387e+09	1.30521e+09	2.40529e+09	1.0976e+08	3.60489e+09	3.39982e+09	3.24796e+09	2.32945e+09
963	352.32	26.8081												3.76784e+10	5.3643e+09	8.92913e+10	2.06783e+09	1.11798e+10	5.43444e+09	4.30396e+09	4.99341e+09	1.57558e+09	3.41245e+09	4.53431e+09	1.74097e+09
964	523.8	1.94058												6.80945e+07	4.1065e+08	2.19533e+08	3.05133e+07	3.22166e+07	4.3645e+07	1.23262e+09	8.22524e+08	9.41783e+08	9.33462e+08	1.43903e+09	1.38927e+09
965	675.96	10.8552												2.07281e+09	1.81232e+09	2.31736e+09	2.62672e+09	3.18569e+09	1.98708e+09	2.44422e+09	1.52534e+09	1.61611e+09	7.87958e+08	4.92168e+08	6.46053e+08
974	311.28	25.5694												7.87198e+09	2.19437e+09	2.26066e+09	2.06026e+09	9.66534e+09	8.95035e+09	7.91245e+08	2.17465e+08	1.82421e+09	5.99767e+08	4.59807e+08	3.55384e+09
976	352.32	26.5143												1.92805e+10	1.78868e+10	9.1198e+10	2.06783e+09	1.49785e+11	7.70825e+09	4.30396e+09	4.99341e+09	3.75228e+09	1.62609e+09	7.23772e+08	2.87396e+09
979	556.2	23.5766												2.56803e+09	6.40374e+09	2.98557e+09	8.23677e+08	2.08173e+09	9.36437e+08	2.38997e+08	4.37252e+09	4.129e+07	1.73651e+09	2.6263e+09	1.93434e+09
980	678.12	23.8043	1	M+H	1+	Udp-N-acetylglucosamine-enolpyruvate	NA	-	0.84251	KEGG	677.087		172502	3.03074e+09	4.8221e+09	3.45319e+09	1.56998e+09	8.88417e+08	2.09313e+09	2.9641e+09	1.52494e+09	3.74607e+09	1.07058e+09	7.909e+07	1.31816e+09
981	639	23.8832												1.82831e+09	6.64467e+07	2.47729e+09	1.72885e+08	3.11275e+09	2.64067e+07	1.38843e+09	1.38858e+09	3.9913e+08	1.48692e+08	2.66719e+09	2.30426e+09
984	352.32	24.2272												2.45113e+10	5.65845e+09	8.80673e+09	1627470000	1.44987e+11	1.37067e+10	5.34832e+09	1.01731e+09	3.31815e+09	2.71348e+09	1.4024e+09	5.09577e+09
986	352.2	23.1248												1.23468e+09	9.47643e+09	3.363e+09	2.41797e+10	7.51303e+09	4.85778e+09	1.56242e+09	3.15784e+09	2.82409e+09	3.41136e+09	1.42698e+09	4.2102e+09
997	529.08	24.1024	1	2M+K	1+	5'-Deoxy-5-fluorocytidine	NA	-	-1.01331	KEGG	245.081		10037499	1.66834e+09	1.1828e+09	1.76401e+09	1.94148e+08	6.27813e+08	1.09979e+09	8.54167e+07	1.71118e+09	1.47831e+09	1.61955e+09	3.595e+07	1.43708e+09
999	591	23.9281	1	M+2Na-H	1+	Dtdp-4-dehydro-6-deoxy-D-galactose	NA	-	1.87738	KEGG	546.065		443496	1.07701e+09	2.69453e+08	1.44438e+09	4.40675e+08	9.84882e+08	1.10353e+09	1.02446e+09	6.4894e+08	6.68865e+08	7.7549e+08	1.01175e+08	5.53223e+08
1002	338.04	23.0499												1.74729e+09	2.67085e+09	1.80768e+09	5.98527e+08	1.6108e+08	5.02515e+09	2.508e+08	2.21543e+09	1.58312e+09	3.19474e+09	4.11302e+09	2.31708e+09
1006	352.32	27.8328												1.66248e+10	4.28261e+09	7.86345e+09	2.29313e+09	1.37535e+10	2.60554e+10	1.75326e+09	7.04409e+09	5.41559e+09	3.15536e+09	1.30412e+09	3.42274e+09
1008	517.2	23.6638	1	M+H	1+	S-hydroxymethylmycothiol	CID002483	S-HYDROXYMETHYLMYCOTHIOL	-1.24992	BioCyc	516.163		49787034	2.58133e+07	1.48576e+09	1.90979e+09	1.26509e+09	1.55793e+09	1.20147e+09	4.056e+07	1.4914e+09	2.30803e+09	1.82178e+09	1.75979e+09	1.93813e+09
1010	473.16	23.784	1	M+Na	1+	Geranylgeranyl diphosphate	NA	-	-2.88882	KEGG	450.194		447277	4.27385e+09	2.37929e+09	2.692e+09	1.21414e+09	7.21053e+08	1.18945e+09	4.76e+07	2.44965e+09	1.93867e+09	2.54815e+08	2.60825e+09	2.04213e+09
1011	548.16	10.356	1	M+CH3OH+H	1+	Coenzyme F420-0	NA	C19153	0.828168	KEGG	515.094		45480623	8.96468e+08	1.21423e+09	1.97864e+09	1.65127e+09	1.06388e+09	1.00088e+09	4.53989e+09	3.84755e+09	7.19293e+09	2.6918e+09	8.199e+08	1.04964e+09
1012	311.28	24.7373												5.52426e+09	1.65015e+10	6.1735e+09	1.1254e+10	4.42317e+09	1.19675e+10	9.34368e+08	6.2382e+08	2.55555e+09	1.35205e+09	5.19347e+09	8.82938e+08
1014	230.04	1.38463	1	M+ACN+H	1+	cis-2-Methylaconitate	NA	C04225	0.977104	KEGG	188.032		3080625	4.83498e+09	4.33956e+09	4.68276e+09	4.14963e+09	4.41488e+09	6.00382e+09	7.78024e+08	1.43477e+09	8.70035e+08	1.34023e+09	3.58125e+08	5.49119e+08
1015	167.88	15.5714												1.4969e+09	9.49443e+08	1.91736e+09	1.20957e+09	5.91527e+08	8.20452e+08	1.16015e+09	5.12222e+08	8.63714e+08	1.39633e+09	7.75873e+08	9.43969e+08
1016	541.8	1.84827												1.04819e+08	2.25584e+08	3.00172e+08	6.74925e+07	4.325e+07	7.16189e+07	7.12433e+07	7.25859e+08	1.02874e+09	9.06022e+08	9.25717e+08	1.60277e+09
1018	135.96	3.66116												8.91461e+08	7.31106e+08	6.82877e+08	2.33e+08	5.68636e+08	9.0266e+08	2.31026e+09	2.70906e+09	3.1108e+09	1.86727e+09	3.30206e+09	8.71799e+08
1019	338.28	22.4824												1.25954e+09	5.26197e+08	5.47647e+08	1.20785e+09	7.42288e+08	1.11507e+09	1.35419e+09	9.22185e+07	1.73293e+09	6.12625e+08	3.5491e+09	6.73722e+08
1032	471.96	9.00989	1	M+2Na-H	1+	Adenosine-5'-diphosphate	NA	C00008	-0.26281	KEGG	427.029		6022	6.69417e+08	3.40634e+08	4.94875e+08	3.80155e+08	1.63791e+07	1.14553e+09	2.45137e+09	2.23113e+09	2.29977e+09	8.40353e+08	9.08081e+08	7.01164e+08
1033	347.88	1.58737												1.10012e+10	5.6879e+08	1.41241e+09	5.6734e+08	1.13815e+10	5.05262e+09	7.55175e+08	4.33824e+09	5.27533e+08	1.8747e+08	6.77653e+07	1.00903e+09
1034	311.28	24.2753	1	2M+Na	1+	Tiformin	NA	-	-0.920972	KEGG	144.101		123	1.81935e+10	9.4449e+09	7.14517e+09	1.1254e+10	4.42317e+09	5.04933e+08	9.34368e+08	2.17777e+09	7.57363e+08	4.12545e+08	1.69123e+09	1.23056e+09
1038	722.16	23.8475												1.4517e+09	1.27764e+09	3.989e+07	8.99532e+08	8.75833e+08	3.36917e+07	1.05467e+08	2.9819e+09	1.39834e+09	6.9454e+08	8.7835e+07	1.81384e+09
1041	605.16	23.6007												1.77813e+09	4.07213e+08	2.1411e+08	7.11462e+08	1.3808e+09	5.94542e+08	1.67541e+09	5.81362e+08	1.60555e+09	1.15892e+09	1.28065e+09	1.33573e+09
1042	249	9.62103												8.16916e+06	2.31595e+08	1.41561e+08	3.97255e+08	5.278e+08	7.35847e+08	6.58879e+08	7.48122e+08	8.59838e+08	9.97671e+08	2.69334e+08	8.34003e+08
1046	311.28	26.289	1	2M+Na	1+	Tiformin	NA	-	0.274942	KEGG	144.101		123	1.83592e+09	6.70744e+09	3.72582e+09	2.28277e+09	9.66534e+09	3.65695e+09	2.60242e+09	2.2456e+09	3.02842e+09	5.4146e+08	2.20738e+09	1.74775e+09
1047	819.96	23.227												4.33793e+08	4.8409e+08	3.22525e+08	5.40432e+08	2.15945e+08	4.86693e+08	2.59718e+08	2.16932e+08	1.41893e+08	4.74185e+08	4.88777e+08	1.63445e+08
1048	459	23.5804	1	2M+H	1+	5-Phosphoribosylamine	NA	-	1.02385	KEGG	229.035		439905	1.60939e+09	1.75015e+09	1.2741e+09	1.02485e+09	1.46071e+09	8.31187e+08	1.2819e+09	8.52317e+07	1.30568e+09	5.33867e+07	4.10763e+08	1.00211e+09
1051	537.12	22.9955	1	2M+Na	1+	(6R)-6-(L-Erythro-1,2-Dihydroxypropyl)-5,6,7,8-tetrahydro-4a-hydroxypterin	NA	-	-2.08137	KEGG	257.112		135476770	2.84243e+08	4.80363e+08	4.8335e+07	2.30273e+08	4.08752e+08	4.47407e+08	5.10497e+08	1.37688e+08	3.41197e+08	1.42137e+08	2.35473e+08	4.66062e+08
1052	595.32	24.0159												6.76205e+08	3.89342e+08	6.0545e+08	2.9354e+08	4.00967e+08	4.7688e+08	5.68833e+08	9.95558e+08	4.59977e+08	2.39953e+08	5.102e+07	4.25483e+08
1065	363.84	1.08295												2.5934e+08	2.04893e+08	2.1327e+08	2.15967e+08	1.72042e+08	7.8825e+07	5.43585e+08	3.61993e+08	7.13585e+08	2.9439e+08	2.64083e+08	2.42072e+08
1066	429	24.5325												1.5253e+08	5.76062e+08	4.3735e+08	6.12743e+08	7.1574e+08	1.39511e+09	7.89127e+08	6.40485e+08	1.00707e+08	1.4638e+09	1.84592e+08	5.95073e+08
1067	132.96	6.7375												2.38241e+08	2.87706e+08	1.87956e+08	1.00013e+08	1.07899e+08	2.30452e+08	2.37351e+09	1.30137e+09	1.45503e+09	1.62615e+09	1.3116e+09	5.71524e+08
1069	481.92	9.64447												3.07815e+08	1.9856e+08	2.65373e+08	4.19597e+08	3.67458e+08	2.8284e+08	7.81863e+08	8.24807e+08	7.23793e+08	1.11334e+09	4.39937e+08	5.4341e+08
1071	375	24.2527												6.03552e+08	4.41515e+08	2.75647e+08	3.23618e+08	5.40377e+08	4.86067e+07	4.76537e+08	1.0105e+08	9.13105e+08	3.85187e+08	5.14558e+08	6.80258e+08
1075	175.08	1.36524												4.86892e+08	5.17132e+08	5.83163e+08	1.21575e+09	6.9672e+08	1.20531e+09	9.90444e+08	1.17423e+09	2.8671e+08	4.44137e+08	3.81197e+08	5.54149e+08
1076	441	23.9926	1	M+K	1+	N-[(R)-4-Phosphopantothenoyl]-L-cysteine	NA	-	1.23281	KEGG	402.086		440304	1.47577e+08	9.30848e+08	9.71457e+08	3.788e+07	5.03733e+07	9.5021e+08	1.00913e+09	5.14087e+08	1.02588e+09	1.2238e+09	2.8565e+07	4.49777e+08
1077	468.96	26.8269												7.41795e+08	6.24618e+08	4.25802e+08	5.25055e+08	7.86447e+08	4.4488e+08	2.32562e+08	4.90885e+08	8.65793e+08	2.4895e+07	6.4686e+08	3.75853e+08
1078	311.28	23.9389	1	2M+Na	1+	Tiformin	NA	-	-0.920972	KEGG	144.101		123	1.81935e+10	4.102e+08	3.40636e+09	4.55027e+09	2.49562e+09	1.65448e+09	7.12988e+08	1.36733e+08	7.57363e+08	1.18988e+09	1.47105e+08	1.39296e+09
1080	408.84	8.74418												5.14206e+07	1.96735e+08	5.31972e+07	5.49905e+07	1.2592e+08	1.18425e+08	6.05778e+08	9.49592e+08	3.49405e+08	4.54269e+08	4.28138e+08	6.68763e+08
1081	246.96	6.5048	1	M+2K-H	1+	d-Glyceraldehyde 3-phosphate	NA	C00118	0.0515364	KEGG	169.998		439168	2.45236e+07	1.92467e+07	1.04706e+07	5.1577e+08	7.23521e+08	8.98185e+08	1.79515e+09	1.01464e+09	1.27498e+09	2.82321e+08	4.0092e+08	8.05094e+08
1083	388.92	8.01081	1	2M+K	1+	monodehydroascorbate radical	CID000101	CPD-318	-3.93375	BioCyc	175.024		54746216	1.21163e+08	1.52091e+08	7.12907e+07	1.18745e+08	1.14454e+08	1.34321e+08	7.08288e+08	7.77888e+08	1.31718e+09	6.2681e+08	5.33786e+08	7.30483e+08
1086	338.16	27.2831												7.58315e+08	1.68513e+09	1.33127e+08	5.88428e+08	1.9747e+08	2.42492e+08	6.01533e+08	1.06951e+09	1.3935e+09	1.0024e+08	2.02382e+08	4.21057e+08
1087	338.16	27.6287												1.17875e+08	1.29003e+09	1.4211e+08	6.4065e+08	9.27033e+07	5.49543e+08	7.84167e+07	4.9708e+08	7.75095e+08	1.2704e+08	1.02364e+09	5.37307e+08
1092	338.16	26.7894												1.6192e+08	1.45579e+09	3.659e+08	7.62182e+08	5.40975e+08	3.86235e+08	3.67255e+09	2.25793e+09	2.869e+09	4.07827e+08	7.9681e+08	4.21057e+08
1099	217.08	5.73393												1.06312e+08	7.15136e+07	1.18428e+08	1.51682e+08	1.9878e+08	8.34506e+07	4.56203e+07	3.91967e+08	3.32267e+08	1.42299e+08	4.37746e+08	2.23662e+08
1100	222.96	21.6527	1	M+K	1+	Phosphohydroxypyruvic acid	NA	-	-0.188092	KEGG	183.977		105	4.69563e+08	4.94887e+08	4.61109e+08	1.77751e+07	4.03257e+08	3.88865e+08	2.99512e+08	2.40027e+08	3.04613e+08	5.56525e+08	7.01073e+08	4.77365e+08
1102	252.96	6.84863												1.82563e+08	1.82095e+08	1.83725e+08	1.81284e+08	5.36748e+07	1.36042e+08	7.96586e+08	5.86457e+08	1.13473e+09	3.87081e+08	4.43907e+08	6.59632e+08
1104	133.08	4.89624												2.60705e+09	4.30599e+09	3.3136e+09	3.14995e+09	4.53472e+09	3.4764e+09	2.16601e+07	3.4194e+08	5.58137e+08	4.18986e+08	3.90233e+08	1.73104e+08
1107	523.08	11.7469												1.26492e+09	1.5695e+09	1.7745e+09	1.29351e+09	1.49062e+09	1.36229e+09	9.64353e+08	7.27592e+08	4.14903e+08	2.4323e+08	4.68965e+08	2.8325e+08
1108	338.04	25.7069	1	M+K	1+	Phosphopantothenic acid	NA	-	1.92901	KEGG	299.077		41635	3.8562e+08	5.62933e+07	3.64318e+08	2.33239e+09	5.8275e+07	2.0779e+09	5.88058e+08	5.65188e+08	6.438e+07	2.30727e+09	2.06947e+08	3.29197e+09
1111	449.76	1.79878												5.12467e+07	2.06667e+08	2.56206e+08	2.63617e+09	2.4929e+09	2.52324e+09	4.2448e+08	5.40984e+08	3.61177e+08	1.66304e+08	4.45537e+08	1.53372e+08
1112	531.96	22.9407												6.51012e+08	8.5853e+08	5.69273e+08	6.31502e+08	4.67695e+08	7.343e+08	6.53045e+08	7.37987e+08	5.24018e+08	3.5412e+08	4.1477e+08	3.74105e+08
1113	218.88	1.31799												1.02555e+08	5.13669e+07	4.30507e+07	5.69634e+07	1.51131e+08	4.17121e+07	8.66519e+08	7.30387e+08	5.49711e+08	6.45768e+08	4.66747e+08	8.84378e+08
1114	186	2.51019												3.02534e+07	1.04184e+08	6.79071e+07	4.97576e+07	6.54277e+07	2.47996e+07	3.93644e+08	6.49732e+08	6.58207e+08	6.12011e+08	6.94306e+08	2.35317e+08
1115	518.88	2.46341												5.61667e+07	2.29029e+07	2.54033e+07	1.27999e+07	2.68782e+07	4.12829e+07	1.15249e+09	1.01342e+09	9.48005e+08	1.34857e+08	5.84169e+08	7.66817e+08
1116	556.08	24.7082												9.00585e+08	2.63817e+08	1.09807e+08	2.84418e+08	6.9357e+08	8.145e+07	5.4305e+08	2.60355e+08	9.49717e+08	3.35067e+08	6.44e+07	7.97052e+08
1117	639.12	23.9035												2.32242e+09	1.58375e+09	8.14352e+08	1.10194e+09	1.57562e+09	1.0396e+09	2.63912e+09	3.275e+07	1.28833e+08	6.09197e+08	7.1923e+08	5.93583e+08
1118	556.08	24.2752												1.34333e+09	3.72533e+08	6.18007e+08	3.74545e+08	2.646e+08	2.21825e+08	5.05107e+08	5.56983e+08	5.62415e+08	6.31492e+08	5.28775e+08	3.20797e+08
1119	647.04	22.973	1	M+K	1+	UDP-N-acetyl-alpha-D-glucosamine	NA	-	-0.01251	KEGG	608.089		CHEBI_16264	1.7502e+08	2.04937e+08	8.1825e+07	1.11747e+08	5.3025e+07	1.21603e+08	6.29733e+07	1.6433e+08	4.1225e+07	8.94667e+07	7.08117e+07	7.69733e+07
1120	625.08	22.8617												5.43487e+08	2.60373e+08	1.359e+08	2.33228e+08	4.94057e+08	2.84168e+08	2.72593e+08	5.42383e+07	2.69975e+08	3.76238e+08	4.769e+07	2.9339e+08
1121	488.16	22.9968												2.94045e+08	5.65252e+08	3.63025e+08	3.39497e+08	3.62035e+08	2.70642e+08	8.11812e+08	3.99388e+08	3.3251e+08	1.18082e+08	2.00652e+08	2.19668e+08
1124	311.28	27.3556												8.99006e+09	6.61722e+09	1.49902e+09	4.51533e+09	2.1972e+09	6.17047e+09	2.71497e+09	1.80091e+09	2.28986e+09	1.44498e+09	1.9778e+08	1.94803e+09
1126	338.16	26.477												2.15745e+09	2.93553e+09	2.90151e+09	1.79779e+09	1.03445e+09	7.16167e+07	3.67255e+09	2.25793e+09	3.1368e+09	7.99733e+08	7.9681e+08	4.21057e+08
1133	224.04	1.10586												4.58396e+08	1.7175e+08	3.49502e+08	1.43864e+08	2.54295e+08	4.22017e+08	4.26289e+08	7.05379e+08	1.37763e+08	2.67216e+08	8.09816e+08	5.38158e+08
1137	328.92	5.25409	1	2M+Na	1+	L-Cysteinesulfinic acid	NA	C00606	0.103029	KEGG	153.01		1549098	1.82819e+07	1.97956e+07	1.6907e+07	7.58643e+07	3.98959e+07	5.69906e+07	4.92526e+08	4.31014e+08	5.04674e+08	1.90442e+08	1.72431e+08	1.62212e+08
1138	384.96	8.89478	1	2M+H	1+	(E)-2-Chloro-4-oxo-2-hexenedioic acid	NA	-	0.298765	KEGG	191.983		9776838	5.97326e+08	2.82659e+08	5.79215e+08	6.03584e+08	1.98681e+08	5.35931e+08	6.75227e+08	2.35255e+09	2.08771e+09	6.9725e+08	2.82289e+08	3.19234e+08
1139	493.08	23.0522	1	M+K	1+	Saicar	NA	-	-1.488	KEGG	454.074		160666	1.2102e+08	5.9086e+08	4.88293e+08	1.07466e+09	5.1919e+08	5.7669e+08	1.0842e+08	6.54447e+08	3.835e+07	5.738e+07	2.81137e+08	5.79527e+08
1141	256.2	25.8599												7.83254e+08	6.48822e+08	5.68977e+08	3.13725e+08	2.83164e+08	3.7339e+08	1.41456e+08	4.43388e+08	2.98954e+08	2.71334e+08	4.16503e+08	1.79522e+08
1142	188.04	6.70306												8.01074e+08	3.90559e+08	4.71068e+08	6.87258e+08	4.76545e+08	5.28026e+08	4.67074e+08	6.23695e+08	1.03951e+09	2.47165e+08	2.89991e+08	3.3844e+08
1143	163.08	5.82034												5.04963e+07	1.59921e+07	6.27854e+07	8.2361e+07	1.02411e+08	3.33693e+07	3.64906e+08	8.09266e+07	2.46242e+08	4.1905e+07	1.55598e+08	3.54965e+07
1144	233.04	2.53922												5.20675e+08	4.60197e+08	4.22037e+08	2.5792e+08	4.22936e+08	4.43454e+08	2.15857e+08	1.97704e+08	2.39416e+08	4.51073e+07	1.24082e+08	1.00333e+08
1145	279	7.64256												1.14365e+08	1.33635e+08	1.37146e+08	1.17228e+08	6.46058e+07	1.07103e+08	2.37491e+08	2.73483e+08	2.7003e+08	1.5377e+08	2.0599e+08	2.29806e+08
1146	340.92	4.49841												1.14061e+08	1.96488e+07	1.95634e+07	2.89635e+07	2.29102e+07	5.39625e+07	7.35518e+08	4.902e+08	3.77167e+08	8.66991e+06	4.78502e+08	1.56645e+08
1149	550.92	24.8872												3.29617e+08	3.11058e+08	2.42233e+08	3.15388e+08	3.96733e+08	5.57593e+08	4.55393e+08	3.79075e+08	5.53095e+08	4.09453e+08	3.79668e+08	3.27753e+08
1150	354	24.9582												3.4131e+09	2.18659e+09	3.3745e+08	2.72927e+09	2.3845e+09	7.63552e+08	2.93672e+08	1.4394e+08	4.38277e+08	5.69e+08	2.8434e+08	3.87937e+08
1152	328.92	24.6166												1.62397e+08	2.57577e+08	8.05967e+07	1.62557e+08	8.10533e+07	1.06937e+08	1.46453e+08	6.67333e+07	1.94737e+08	2.05862e+08	2.59685e+08	5.29633e+07
1155	321	7.50724												3.88183e+07	4.31657e+07	8.84125e+07	2.98338e+07	1.13856e+08	7.19047e+07	2.51234e+08	5.07172e+08	4.53049e+08	2.72171e+08	2.39902e+08	3.18608e+08
1156	112.8	2.57459												2.2159e+08	1.69622e+08	9.77779e+07	2.26403e+08	2.41279e+08	9.6113e+07	8.11447e+07	1.30982e+08	2.02212e+08	1.43345e+08	9.28049e+08	1.14782e+08
1158	551.16	24.6881												6.30295e+08	3.61477e+08	1.83218e+08	5.1586e+08	4.50107e+08	5.17453e+08	5.13065e+08	8.38317e+08	5.57928e+08	3.97307e+08	1.87767e+08	7.94782e+08
1159	311.4	25.2706												3.75316e+09	8.45847e+08	7.23457e+08	1.37844e+09	1.80607e+09	2.48716e+09	7.11603e+08	3.46682e+08	1.32767e+08	5.25498e+08	6.397e+08	5.05018e+08
1163	603.12	22.8035	1	2M+Na	1+	(2,3,4,5,7-Pentahydroxy-6-oxoheptyl) dihydrogen phosphate	NA	-	1.98943	KEGG	290.04		616	2.13253e+08	2.63717e+08	1.49252e+08	6.47783e+07	6.425e+07	9.39717e+07	1.54242e+08	1.53067e+08	2.01688e+08	8.74767e+07	1.07705e+08	6.52e+07
1164	824.88	23.2382												1.42203e+08	1.7194e+08	1.56172e+08	3.59325e+08	1.9623e+08	5.2411e+08	6.20817e+07	3.909e+07	7.34533e+07	1.7482e+08	3.80867e+07	2.46275e+08
1165	551.07	26.6305	1	2M+K	1+	isoliquiritigenin	CID002250	CPD-3041	-1.1825	BioCyc	256.074	HMDB37316	638278	7.662e+07	5.98682e+08	2.45473e+08	3.80397e+08	0	0	0	0	6.23e+07	0	1.13295e+08	0
1166	462.96	27.5752	1	2M+Na	1+	3-(Imidazol-4-yl)-2-oxopropyl dihydrogen phosphate	NA	-	-1.63013	KEGG	220.025		792	3.21698e+08	1.86473e+08	2.70687e+08	2.05112e+08	5.90013e+08	6.54125e+08	2.4203e+08	3.87802e+08	3.42285e+08	1.55695e+08	4.185e+07	2.35147e+08
1168	347.04	2.55034												2.65699e+07	3.66286e+07	2.72783e+07	2.0559e+07	2.58125e+07	5.34509e+07	1.29812e+08	2.57285e+08	2.70229e+08	1.51233e+08	2.12375e+08	1.56478e+08
1174	473.16	24.3902												6.05785e+08	4.5768e+08	3.91867e+08	6.57558e+08	4.8827e+08	5.62685e+08	4.89367e+08	1.26788e+09	2.79632e+08	3.50668e+08	5.13613e+08	5.54177e+08
1178	503.04	23.7226	1	2M+Na	1+	2-(3-Carboxypropionyl)-6-hydroxy-cyclohexa-2,4-diene carboxylic acid	NA	-	1.5842	KEGG	240.063		5287432	6.49208e+08	1.25969e+09	3.1625e+08	7.69733e+08	5.28452e+08	5.74405e+08	5.12533e+07	4.0184e+08	1.61176e+09	4.69457e+08	7.97243e+08	6.85178e+08
1179	428.99	26.6745												2.17162e+08	8.04e+07	6.39683e+07	1.90925e+08	1.2384e+08	1.23013e+08	4.57067e+08	2.13655e+08	2.24485e+08	2.7526e+08	8.162e+07	3.42323e+08
1180	512.04	24.5349												2.03627e+08	3.83347e+08	6.17032e+08	5.3152e+08	2.8626e+08	2.2731e+08	5.68302e+08	6.65125e+08	3.55342e+08	2.81822e+08	1.24308e+08	3.18387e+08
1181	418.92	26.4753	1	2M+K	1+	Oxalosuccinic acid	NA	-	-0.475809	KEGG	190.011		972	1.45557e+08	1.91215e+08	6.96767e+07	2.25993e+08	2.3179e+08	1.69197e+08	1.26273e+08	1.63972e+08	1.59495e+08	3.71988e+08	3.17203e+08	1.141e+08
1182	682.92	25.7662												3.34613e+08	2.38087e+08	7.22167e+07	1.23445e+08	1.67248e+08	2.91895e+08	1.18333e+08	1.32692e+08	1.43625e+08	8.86833e+07	2.48042e+08	1.56538e+08
1184	441	27.3975												8.12555e+08	2.2155e+08	2.30992e+08	3.61805e+08	1.16595e+09	4.58898e+08	1.88945e+08	3.2701e+08	8.54295e+08	1.87297e+08	1.1718e+08	3.24078e+08
1186	118.08	2.3716												2.99973e+08	7.47233e+08	2.65141e+08	7.33927e+08	4.29944e+08	7.65733e+08	1.82989e+09	8.44207e+08	8.06144e+08	2.72903e+08	1.70569e+09	4.25088e+08
1193	512.04	25.1521												8.43483e+07	4.87822e+08	4.47497e+08	2.93305e+08	2.6594e+08	3.44935e+08	2.05833e+08	2.1669e+08	3.31917e+07	7.836e+08	2.63965e+08	3.18387e+08
1194	456.36	12.1109	1	M+ACN+H	1+	(25R)-delta(4)-Dafachronic acid	NA	C21076	1.79031	KEGG	414.313		42628074	1.04053e+09	7.97035e+08	9.49993e+08	1.51701e+09	5.50318e+08	6.74942e+08	3.68177e+08	2.90885e+08	2.55802e+08	2.27705e+08	8.77983e+07	4.11435e+08
1195	341.04	25.035												4.19705e+08	5.54443e+08	3.57867e+08	5.92137e+08	4.6953e+08	4.41685e+08	7.00185e+08	6.09877e+08	4.59562e+08	1.7028e+08	2.3065e+08	2.3246e+08
1208	576	23.1103												1.04661e+09	8.95977e+08	8.91142e+08	4.51033e+07	1.57387e+08	2.08675e+08	2.89747e+08	1.05966e+09	1.54738e+08	1.50013e+08	2.26022e+08	1.13452e+08
1209	693	24.1524												1.914e+07	1.67617e+08	2.71242e+08	4.93212e+08	2.06613e+08	1.11423e+08	2.08785e+08	1.97323e+08	2.38717e+08	4.218e+08	3.18785e+08	3.45797e+08
1212	556.08	25.6945												7.29e+07	6.711e+07	3.59913e+08	5.55803e+08	2.42455e+08	9.52467e+07	3.0788e+08	2.15905e+08	1.98843e+08	1.30663e+08	3.06203e+08	2.10833e+08
1213	354	24.3827												8.51912e+08	4.973e+08	2.32598e+08	2.87611e+09	2.41753e+09	8.14752e+08	5.47338e+08	3.10055e+08	4.38277e+08	3.38837e+08	1.19047e+08	3.87937e+08
1214	688.08	24.672	1	M+Na	1+	Nicotinic acid adenine dinucleotide	NA	-	1.40922	KEGG	665.101		165491	8.716e+07	8.43067e+07	4.13093e+08	2.4484e+08	8.784e+07	2.29372e+08	6.01333e+07	3.72418e+08	4.4945e+08	2.5774e+08	6.515e+07	1.86587e+08
1215	395.04	23.2069												1.28333e+08	1.2607e+08	7.929e+07	4.22667e+07	0	1.24058e+08	1.16277e+08	7.3825e+07	1.59263e+08	9.743e+07	3.30777e+08	7.28217e+07
1217	546.12	26.4186												2.2777e+08	3.83005e+08	2.11978e+08	1.02942e+08	1.51133e+08	2.60365e+08	1.31775e+08	1.9243e+08	1.13245e+08	2.69893e+08	2.49153e+08	4.25825e+08
1218	369.24	27.5984												5.772e+07	3.05167e+07	1.3402e+08	1.67865e+08	6.1e+07	8.36417e+07	5.5335e+07	1.20437e+08	2.6969e+08	2.03592e+08	1.001e+08	9.41167e+07
1219	118.08	19.3768	1	M+ACN+H	1+	glycine	CID000007	GLY	-0.226237	BioCyc	76.0399	HMDB00123	5257127	1.1183e+09	3.21917e+08	8.62646e+08	8.77954e+09	3.87183e+08	3.02737e+08	4.94622e+08	2.69374e+08	8.12016e+08	7.20447e+08	6.79572e+09	1.39009e+09
1228	321	22.3792												1.34416e+08	1.33317e+08	1.53555e+08	6.52533e+07	3.40538e+08	8.27444e+07	1.12812e+08	1.26794e+08	1.12696e+08	3.63987e+08	2.26372e+08	1.99315e+08
1230	60.72	1.00946												1.188e+08	6.68795e+07	4.19007e+07	9.68468e+07	3.79076e+08	1.33521e+08	5.15541e+07	1.06168e+08	6.88816e+07	2.25882e+08	3.65395e+08	2.19166e+08
1234	678.12	24.6197	1	M+H	1+	Udp-N-acetylglucosamine-enolpyruvate	NA	-	0.219901	KEGG	677.087		172502	1.33948e+08	4.6605e+08	3.01283e+08	9.5735e+07	2.96807e+08	3.58827e+08	2.542e+08	1.41497e+08	1.2975e+08	2.24738e+08	8.93667e+07	1.74393e+08
1237	340.92	24.6879												5.11563e+08	3.81622e+08	1.78903e+08	1.99387e+08	3.76562e+08	2.75158e+08	2.78458e+08	1.67827e+08	2.02937e+08	3.91092e+08	1.9756e+08	2.46168e+08
1238	556.195	26.4891												2.90213e+08	3.4403e+08	4.86473e+08	5.59748e+08	1.3182e+08	4.08885e+08	5.731e+07	4.998e+07	1.64215e+08	1.52855e+08	1.90993e+08	1.069e+08
1239	126.96	1.39												1.34985e+09	1.47111e+09	1.22029e+09	9.68723e+08	9.50366e+08	1.6845e+09	2.08962e+08	3.56646e+08	2.79829e+08	2.51665e+08	1.71799e+08	1.09913e+08
1241	358.92	24.2325												2.0792e+08	1.28817e+08	1.59837e+08	3.33882e+08	3.06028e+08	3.27223e+08	1.59825e+08	1.36993e+08	4.09422e+08	2.74122e+08	2.37253e+08	1.62452e+08
1247	633.96	22.0867												6.81849e+07	9.32007e+07	2.35778e+08	8.03254e+07	8.26551e+07	1.09298e+08	1.84736e+08	1.08519e+08	6.45422e+07	5.51855e+07	1.70274e+08	1.06306e+08
1249	429.96	7.35467												2.32163e+08	7.87871e+07	1.14906e+08	1.36917e+08	9.70457e+07	1.93151e+08	4.34469e+08	2.39439e+08	1.30374e+08	9.56208e+07	1.07569e+08	2.16902e+08
1251	555.96	21.9122												9.58008e+07	6.32538e+07	8.80897e+07	7.73398e+07	1.14296e+08	7.24597e+07	6.18286e+07	1.82647e+08	6.99386e+07	3.30448e+07	2.31723e+08	1.27258e+08
1252	282.12	22.5512												7.93019e+07	7.05893e+07	8.50197e+07	1.31543e+08	3.89948e+07	9.81023e+07	3.1098e+08	7.70916e+06	9.46686e+06	1.69202e+08	3.31173e+08	1.39166e+08
1256	507	25.4526												5.49863e+08	1.5022e+08	6.33445e+08	1.319e+08	3.28343e+08	5.19637e+08	6.64215e+08	4.00607e+08	2.45507e+08	3.6335e+08	6.23467e+07	2.3673e+08
1266	418.92	25.9686												2.39172e+08	9.511e+07	1.77058e+08	2.25993e+08	2.3179e+08	3.91353e+08	1.26273e+08	1.63972e+08	1.47695e+08	1.88373e+08	7.068e+07	3.5875e+08
1267	556.2	25.8056												6.612e+07	3.4403e+08	7.61413e+08	5.59748e+08	2.46203e+08	4.08885e+08	1.513e+08	1.59843e+08	3.97747e+08	2.5409e+08	1.79613e+08	1.069e+08
1269	322.92	6.45373												7.21871e+07	7.43984e+07	6.72357e+07	5.64638e+07	2.37383e+07	3.88077e+07	1.71671e+08	7.40894e+07	1.08296e+08	9.06033e+07	2.69006e+08	1.12463e+08
1272	428.88	7.34793												3.64797e+08	3.51338e+08	4.78655e+08	6.94883e+08	7.27922e+07	2.63559e+08	1.40777e+08	2.02212e+08	5.16352e+07	1.06106e+08	1.97266e+08	5.11043e+08
1273	193.92	4.40215												1.01143e+08	1.28059e+08	2.8537e+08	1.4049e+08	1.19442e+08	2.65877e+08	4.96253e+07	7.07361e+07	1.35833e+08	7.55124e+07	3.45829e+08	1.3517e+08
1274	132	6.8741												8.97784e+08	9.687e+08	1.73087e+09	3.37917e+09	2.19175e+09	9.13347e+08	1.72652e+08	3.31754e+08	1.59668e+08	1.9595e+08	1.30222e+08	7.62776e+07
1288	429	25.0266	1	2M+H	1+	(3R)-3-Hydroxy-2-oxo-4-phosphonooxybutanoate	NA	-	-0.641185	KEGG	213.988		21145142	2.99138e+08	7.40278e+08	1.2684e+09	1.07748e+08	5.00382e+08	1.39511e+09	2.63833e+08	7.0774e+08	1.37433e+08	1.05821e+09	1.98053e+08	7.20172e+08
1289	429	27.048												2.17162e+08	2.55792e+08	7.3395e+07	3.43775e+08	2.40233e+08	4.10785e+08	4.57067e+08	5.09603e+08	4.09367e+08	8.30042e+08	1.97358e+08	2.42573e+08
1290	312.36	26.9849												8.53473e+08	5.05285e+08	7.56188e+08	1.10752e+09	1.74685e+08	7.536e+08	3.25172e+08	1.07527e+08	1.57413e+08	3.69833e+07	1.16932e+08	6.20228e+08
1291	413.16	27.2925												2.7607e+08	5.3045e+07	6.28067e+07	6.79933e+07	3.97453e+08	3.38205e+08	1.99415e+08	5.29e+07	1.1204e+08	5.97402e+08	8.16133e+07	3.11187e+08
1295	433.98	27.6625	1	M+Na	1+	2'-Deoxyadenosine-5'-diphosphate	NA	-	-0.542973	KEGG	411.034		188966	0	0	0	0	0	0	0	0	0	0	5.859e+07	0
1298	186.96	3.91513												2.10439e+07	3.37203e+07	6.26147e+07	9.64924e+07	3.29241e+07	2.63716e+07	2.227e+08	9.85254e+06	2.0669e+08	2.10685e+08	2.27574e+08	1.59488e+08
1301	556.08	24.9962												1.4764e+09	7.74223e+08	1.6688e+08	2.84418e+08	1.0642e+08	8.145e+07	3.608e+08	5.80048e+08	4.0979e+08	2.6184e+08	6.44e+07	3.23713e+08
1302	595.08	23.9103												2.64961e+09	2.25765e+09	2.26534e+09	2.05141e+09	1.88949e+09	3.41865e+09	1.59971e+09	1.68323e+09	2.44115e+09	7.28333e+07	2.301e+07	2.27236e+09
1303	555.84	23.6914												4.21317e+08	1.8462e+08	4.6033e+08	1.98365e+08	3.89977e+08	1.96473e+08	3.35213e+08	1.39757e+08	1.7211e+08	6.86143e+08	1.24595e+08	6.65553e+08
1312	320.88	1.32065												1.2209e+08	2.08027e+08	1.92295e+08	1.29333e+08	1.3315e+07	6.108e+07	1.17563e+08	4.25698e+08	2.26528e+08	1.9344e+08	5.326e+07	2.89058e+08
1314	644.04	27.6832												2.57643e+08	5.65293e+08	3.72542e+08	1.58677e+08	1.29157e+08	1.67163e+08	2.75113e+08	1.54502e+08	1.88133e+08	2.17433e+08	7.007e+07	1.66335e+08
1315	546.12	26.0073												7.80938e+08	3.83005e+08	2.11978e+08	1.02942e+08	9.85367e+07	2.60365e+08	4.00083e+07	1.9243e+08	5.83703e+08	2.69893e+08	6.41317e+07	1.22208e+08
1316	553.08	26.0578												1.26735e+08	1.11908e+08	1.58043e+08	1.53855e+08	1.16267e+08	6.58467e+07	1.0808e+08	1.07608e+08	9.01233e+07	0	1.47918e+08	7.0765e+07
1319	112.92	3.60892												9.72279e+08	1.54022e+08	2.54166e+08	1.34063e+08	3.63595e+08	8.60429e+08	1.0648e+08	3.77304e+08	1.73788e+08	2.2841e+08	2.70746e+09	2.14618e+08
1320	112.92	3.90454	1	M+K	1+	Glyoxylic acid	NA	-	-3.0087	KEGG	74.0004		760	3.05793e+08	1.54022e+08	2.54166e+08	1.26822e+09	2.84664e+08	8.60429e+08	1.78367e+08	1.90858e+07	1.90919e+08	2.2841e+08	2.70746e+09	2.14618e+08
1325	224.16	18.0885												2.60097e+09	1.46984e+08	1.28333e+08	1.14555e+08	1.10708e+08	2.29737e+08	4.14079e+08	1.97113e+08	2.10456e+08	2.67752e+08	1.70598e+09	3.35514e+08
1327	325.08	14.1499	1	M+ACN+H	1+	guanosine	CID000828	GUANOSINE	0.776971	BioCyc	283.092	HMDB00133	6802	0	3.49867e+07	0	104430000	0	9.11667e+07	6.7975e+07	6.25595e+07	3.46274e+07	2.71459e+07	9.67296e+07	1.1765e+08
1328	250.08	17.3044												9.62724e+06	1.04543e+08	1.08968e+08	1.76603e+08	1.15774e+08	1.75964e+08	1.24223e+08	2.2764e+08	1.96164e+08	1.23418e+08	2.48293e+08	1.41866e+08
1329	408.84	5.91847												1.43146e+08	2.51292e+08	1.06878e+08	6.94851e+07	3.06297e+08	1.92007e+08	1.11369e+08	1.43877e+08	2.08666e+08	8.2487e+06	9.50625e+07	8.34535e+07
1330	447	28.2002												9.92917e+07	1.50133e+07	0	4.0892e+07	0	1.4906e+08	1.4352e+08	1.68917e+07	3.352e+07	1.37787e+07	9.09587e+07	7.1255e+07
1331	118.2	28.9702												2.366e+08	1.034e+08	3.28156e+08	2.33154e+08	1.20339e+08	1.68793e+08	1.62784e+08	8.74802e+08	2.76857e+08	2.85707e+08	2.32659e+08	1.42595e+08
1334	507.12	26.3001	1	M+2Na-H	1+	gamma-L-Glutamyl-S-(hercyn-2-yl)-L-cysteine S-oxide	NA	-	-1.34969	KEGG	462.166		86289929	6.50597e+08	2.1916e+08	5.01317e+08	3.92287e+08	2.17625e+08	1.1964e+08	1.48233e+08	6.89762e+08	1.78953e+08	2.89015e+08	1.32833e+08	6.0831e+08
1338	682.92	23.7814												3.38977e+08	1.18288e+09	7.91245e+08	2.05455e+08	5.26933e+07	1.24331e+09	5.95427e+08	7.35595e+08	4.63538e+08	1.46428e+09	4.314e+07	4.93953e+08
1339	459	24.2992	1	M+2Na-H	1+	(7R)-7-(5-Carboxy-5-oxopentanoyl)aminocephalosporinate	NA	-	1.57625	KEGG	414.073		440452	5.50798e+08	1.42483e+08	1.96055e+08	1.7215e+08	4.38897e+08	1.3162e+08	2.08383e+08	2.57725e+08	5.49233e+08	1.77632e+08	4.25167e+07	4.01705e+08
1340	634.2	23.8054	1	M+Na	1+	N-ethylsuccinimide-mycothiol conjugate	NA	-	1.54791	KEGG	611.2		CHEBI_59629	2.47957e+09	1.90454e+09	1.52212e+08	6.99617e+08	1.1512e+09	2.3298e+09	2.18044e+09	1.0962e+08	3.93509e+09	1.14052e+09	5.713e+07	1.64958e+09
1344	546.12	25.5333												7.80938e+08	2.80728e+08	1.90287e+08	1.02942e+08	2.2831e+08	1.62923e+08	6.71467e+07	4.0636e+08	3.08212e+08	8.03042e+08	1.04947e+08	1.22208e+08
1348	113.04	5.51857												8.6587e+07	1.02559e+08	7.24164e+07	1.24331e+08	1.12586e+08	6.50818e+07	1.46721e+08	9.53179e+07	1.87135e+08	5.47634e+07	1.41221e+08	1.21697e+08
1349	117.84	18.7675												2.54862e+08	2.45271e+08	1.5977e+08	3.32901e+08	2.19048e+08	2.47485e+08	3.49125e+08	1.53642e+08	1.3519e+08	1.07447e+08	1.02013e+08	1.64152e+08
1350	223.92	18.4373												1.15874e+08	3.95296e+08	1.13792e+08	1.95553e+08	1.00248e+08	9.63331e+07	9.9492e+08	1.31891e+08	3.21059e+08	2.03469e+08	3.09904e+08	1.01323e+08
1352	375	2.54394												2.64943e+07	1.42831e+07	1.19713e+07	3.58221e+07	7.76885e+06	7.01254e+06	5.61004e+07	1.87827e+08	3.82077e+07	4.3707e+07	8.27386e+07	5.96707e+07
1355	251.04	20.685	1	M+2Na-H	1+	(2R,3S)-2-Methylcitric acid	NA	-	2.02602	KEGG	206.043		439681	5.3839e+07	1.01132e+08	1.16051e+07	9.37439e+07	9.72839e+07	8.12757e+07	1.0386e+08	6.00828e+07	3.85116e+07	1.05251e+08	5.12355e+07	6.18334e+07
1356	276	2.27636												5.94834e+07	1.25076e+08	1.64346e+08	3.96784e+08	4.24322e+08	3.10078e+08	1.09754e+09	6.18593e+07	5.20943e+08	6.48972e+08	1.25088e+08	1.726e+08
1361	117.84	18.0487												2.01565e+08	1.74935e+08	1.44517e+08	3.18665e+08	2.23063e+08	1.56613e+08	2.14952e+08	1.61133e+08	2.3047e+08	1.42113e+08	1.44236e+08	1.77368e+08
1362	405.96	5.8551												5.57055e+07	8.50337e+07	6.67863e+07	9.65813e+07	1.43873e+08	3.98502e+07	9.58452e+07	1.68872e+08	2.91063e+07	5.07491e+07	1.48107e+08	7.16892e+07
1363	117.84	18.5575												2.54862e+08	2.45271e+08	1.44517e+08	3.32901e+08	2.23063e+08	2.47485e+08	3.49125e+08	1.72565e+08	1.07054e+08	1.97458e+08	4.26021e+07	1.77368e+08
1369	351.96	19.3699												4.35129e+08	1.55625e+08	4.63596e+08	9.09791e+08	4.23439e+08	2.53344e+08	8.15989e+07	3.3692e+07	4.77524e+07	5.76294e+07	1.93607e+08	4.56103e+07
1374	138	7.67975	1	M+K	1+	(2R)-2-Hydroxy-2-methylbutanenitrile	NA	-	-1.12091	KEGG	99.0684		12650900	3.72178e+07	6.57002e+07	1.01554e+08	1.37718e+08	3.07756e+07	9.93166e+07	8.07699e+07	8.67963e+07	1.14105e+08	4.12393e+07	3.85841e+07	1.50879e+08
1381	459	24.5407	1	M+2Na-H	1+	(7R)-7-(5-Carboxy-5-oxopentanoyl)aminocephalosporinate	NA	-	1.57625	KEGG	414.073		440452	5.38202e+08	1.42483e+08	2.37738e+08	1.7215e+08	2.76465e+08	6.9639e+08	2.08383e+08	4.16167e+07	3.39343e+08	1.06225e+08	8.8815e+07	2.06745e+08
1382	652.44	12.4995												3.87073e+08	4.1298e+08	3.94453e+08	5.97428e+08	3.87945e+08	3.31145e+08	2.72633e+08	5.36807e+08	2.99247e+08	1.83737e+08	4.5125e+07	6.5245e+07
1384	682.92	25.4922												1.13228e+08	2.38087e+08	9.65833e+07	1.23445e+08	1.67248e+08	2.91895e+08	1.18333e+08	1.32692e+08	8.64267e+07	2.08225e+08	3.30933e+07	1.56538e+08
1385	644.04	27.891												1.05018e+08	5.65293e+08	3.72542e+08	7.77333e+07	1.29157e+08	1.87507e+08	9.3003e+07	1.54502e+08	2.61975e+08	2.17433e+08	4.06733e+07	1.66335e+08
1386	428.28	12.1783												9.9458e+08	5.6171e+08	1.69633e+09	1.27295e+09	6.362e+08	1.34786e+09	1.80153e+08	1.8627e+08	3.2164e+08	1.23562e+08	5.6275e+07	1.04242e+08
1388	194.04	29.2642	1	M+CH3OH+H	1+	4,6-Dihydroxyquinoline	NA	-	-0.439963	KEGG	161.048		440738	4.94296e+07	1.54188e+08	1.20534e+08	1.15308e+08	1.55366e+08	9.83566e+07	1.87554e+08	9.13942e+07	7.71146e+07	9.80164e+07	1.3174e+07	1.11304e+08
1392	133.08	14.7984												1.6826e+07	5.58921e+07	5.42747e+07	4.80222e+07	3.14914e+07	4.1436e+07	8.75466e+07	4.6201e+07	1.15768e+08	7.95722e+07	6.52239e+07	3.21205e+07
1396	76.92	14.4145												2.54271e+07	2.99878e+07	2.41456e+07	2.04497e+07	1.99574e+07	4.02792e+07	4.68042e+07	6.12451e+07	2.98823e+07	3.92988e+07	2.83252e+07	1.70681e+07
1397	68.76	14.9902												1.87781e+08	2.83561e+08	4.27044e+07	7.33139e+07	1.35049e+08	9.1146e+07	1.06952e+08	1.74648e+08	7.94623e+07	2.6467e+07	4.85614e+08	1.66205e+08
1400	157.92	29.2772												9.19812e+07	3.44798e+07	7.62663e+07	1.02883e+08	8.28023e+07	8.97276e+07	5.19864e+07	3.62467e+07	3.20103e+07	5.05527e+07	4.59219e+07	2.32133e+07
1402	233.04	18.1364												6.22522e+07	1.53256e+08	4.75194e+07	1.07762e+08	8.22973e+07	2.80346e+08	7.68847e+07	6.1492e+07	6.07733e+07	6.65372e+07	1.09184e+08	1.72132e+08
1404	101.88	19.8545												1.15555e+08	1.99427e+08	2.24817e+08	2.28721e+08	1.93429e+08	6.32767e+07	1.40289e+08	1.00686e+08	3.67671e+08	9.00751e+07	2.06025e+09	1.05315e+08
1421	68.76	16.4138												1.46079e+08	2.16495e+08	2.64295e+08	8.19167e+07	1.06566e+08	2.09723e+08	1.17351e+08	1.3248e+08	1.06653e+08	5.1013e+07	2.5707e+08	1.10161e+08
1424	409.68	28.7204												2.43529e+07	5.36575e+06	4.08192e+07	5.27002e+06	3.95817e+07	3.81399e+07	1.01604e+07	1.93013e+07	8.33035e+07	2.0668e+07	5.12991e+07	1.13753e+07
1429	158.04	18.7323												4.04635e+08	1.18431e+08	9.63406e+07	6.21361e+07	8.21853e+07	9.35845e+07	8.06917e+07	5.15232e+07	5.59849e+07	2.14263e+08	8.76623e+07	1.10745e+08
1435	68.76	17.9832												3.01905e+08	2.62805e+08	3.14455e+08	1.69091e+09	1.61201e+08	1.52619e+09	6.72907e+07	1.30456e+08	1.11447e+08	4.26102e+07	5.84503e+08	8.60886e+07
1444	448.8	18.4057												2.24815e+07	3.16144e+07	1.47786e+07	2.76324e+07	2.89163e+07	8.29651e+07	4.43706e+07	3.96451e+07	6.09743e+07	1.40546e+07	6.42779e+07	1.86394e+07
1445	102	0.204299												5.18773e+07	9.33199e+07	2.78453e+07	1.37645e+08	9.9928e+07	1.02034e+08	4.15225e+07	8.50179e+07	7.69128e+07	1.70277e+08	1.10875e+08	6.63002e+07
1466	123	20.8442	1	M+H	1+	methyl-1,4-benzoquinone	CID001593	CPD0-1156	0.00813768	BioCyc	122.037		11122	1.68852e+08	2.03563e+08	8.74292e+07	1.67443e+08	1.82298e+08	1.73811e+08	6.89808e+07	1.16832e+08	6.33813e+07	1.02777e+08	1.12641e+08	9.55957e+07
1472	123	6.41407												5.2015e+07	5.19359e+07	1.09078e+08	1.16962e+08	4.43532e+07	4.63772e+07	5.27275e+07	7.50364e+07	6.88415e+07	6.5008e+07	7.40979e+07	6.43731e+07
1479	443.16	25.6697	1	2M+Na	1+	Saccharolactic acid	NA	C00879	-1.61096	KEGG	210.038		607	3.6708e+08	3.288e+08	2.9544e+08	2.90247e+08	3.9326e+08	2.84353e+08	2.53347e+08	1.69443e+08	2.47935e+08	1.34707e+08	2.482e+07	1.33048e+08
1501	163.08	17.422												2.01012e+07	3.35165e+07	8.41929e+07	4.91965e+07	5.8964e+07	8.54914e+07	3.80701e+07	6.18245e+07	9.32189e+07	5.45759e+07	8.00567e+07	4.44832e+07
1503	123	17.6497												1.48483e+08	9.88534e+07	1.53767e+08	2.83585e+08	1.47352e+08	3.3836e+08	2.50471e+08	1.32511e+08	1.34129e+09	1.88172e+08	1.41468e+08	6.37281e+07
1507	156.96	0.64785												6.30304e+07	5.296e+07	2.87389e+07	6.19247e+07	1.41834e+08	5.61617e+07	1.22755e+08	9.51667e+07	9.92565e+07	8.56844e+07	1.81028e+08	3.41048e+07
1509	341.04	6.4806	1	M+H	1+	D-Tagatofuranose 1,6-bisphosphate	NA	C03785	0.652514	KEGG	339.996		440117	1.70741e+08	2.09574e+08	1.82419e+08	1.62475e+08	2.06161e+08	2.08134e+08	7.7593e+08	8.24013e+08	5.2706e+08	3.49664e+08	7.65704e+07	5.6605e+08
1511	123	6.09205												5.2015e+07	3.28054e+07	4.8968e+07	1.16962e+08	4.43532e+07	4.63772e+07	5.27275e+07	5.81754e+07	4.54461e+07	6.10567e+07	8.25784e+07	6.04936e+07
1522	114	2.90799												4.33609e+07	6.27528e+07	1.31915e+08	1.44507e+08	7.55287e+07	4.2545e+07	8.36682e+07	5.74741e+07	1.12117e+08	1.557e+08	9.11022e+07	1.11526e+08
1539	102	3.74055												1.04241e+08	1.13991e+08	1.62434e+08	2.8948e+08	2.86167e+08	6.61817e+07	1.37424e+08	6.70151e+07	1.19154e+07	1.01765e+08	1.94568e+08	1.96719e+08
1542	102	3.45026												4.76731e+07	7.6967e+07	5.73244e+07	3.13369e+08	1.49074e+08	6.61817e+07	1.37424e+08	3.3375e+07	1.2856e+07	4.04536e+07	1.94568e+08	1.96719e+08
1544	145.08	19.4255												2.08979e+07	5.06916e+07	3.12988e+07	3.42992e+07	4.10742e+07	5.61254e+07	9.40578e+07	8.1259e+07	2.75853e+07	1.26607e+08	7.87846e+07	8.13378e+07
1550	276.96	15.3458												3.02442e+07	1.20427e+07	1.36722e+07	6.24381e+07	2.42985e+07	1.59021e+07	1.67501e+07	2.24976e+07	1.0328e+07	4.34177e+07	3.63243e+07	1.35949e+07
1574	414.96	20.1825	1	2M+K	1+	cis-2-Methylaconitate	NA	-	-0.794281	KEGG	188.032		3080625	5.50648e+08	3.46419e+08	3.3157e+07	2.31834e+08	4.19616e+08	3.71441e+07	1.05901e+07	4.56974e+08	5.05758e+08	5.57848e+08	5.73053e+07	1.27029e+09
1595	68.875	15.6113												1.4136e+08	7.92858e+07	2.03156e+08	2.55076e+08	8.89467e+07	1.25948e+08	5.1661e+07	1.60585e+08	7.60713e+07	2.54452e+07	2.10964e+07	1.30569e+08
1620	72.84	0.288721												7.44754e+07	1.38548e+08	9.72848e+07	7.75749e+07	6.03695e+07	1.30849e+08	6.62254e+07	7.42592e+07	6.49071e+07	1.31819e+08	1.39899e+08	3.20278e+07
1631	340.92	6.41421												1.54979e+08	1.59725e+08	2.22776e+08	1.67876e+08	2.52507e+08	1.29461e+08	3.95925e+08	5.22955e+08	3.39403e+08	2.77282e+08	1.818e+07	4.23384e+08
1650	273	18.1088												5.12586e+07	2.58635e+07	2.9721e+07	6.67442e+06	3.14294e+07	1.52602e+07	4.37937e+07	1.34192e+07	2.04497e+07	2.81696e+07	4.69569e+07	1.74663e+07
1670	217.08	1.81748												1.16567e+08	8.92583e+07	9.8937e+07	8.05804e+07	1.40911e+08	1.98048e+08	1.11497e+09	8.80791e+08	1.64303e+08	1.23596e+08	2.8315e+07	4.25732e+08
1695	235.08	19.3615												6.08147e+07	1.00095e+08	4.50001e+08	4.53787e+07	5.70304e+07	7.6563e+07	1.19167e+08	9.91659e+07	1.19216e+08	9.14633e+07	1.39024e+08	7.19301e+07
1696	158.88	15.2453												4.322e+07	1.72941e+07	3.74079e+07	2.61914e+07	2.13578e+07	4.61696e+07	2.35762e+07	1.62473e+07	3.12175e+07	2.87746e+07	8.5529e+07	1.88967e+07
1715	276.96	1.61835	1	M+K	1+	D-Erythro-1-(Imidazol-4-yl)glycerol 3-phosphate	NA	-	-0.71529	KEGG	238.035		440431	3.7298e+08	1.66417e+08	1.11043e+08	5.19919e+08	4.47504e+08	7.24037e+08	2.49684e+08	3.28025e+08	2.31718e+08	1.50448e+08	1.2093e+07	6.67098e+07
1719	354.84	0.478289												1.12211e+08	9.63965e+07	1.41821e+08	8.93022e+07	4.85775e+07	4.82145e+07	7.19101e+07	1.35519e+08	1.56378e+08	9.82365e+07	5.2349e+07	4.51185e+07
1720	473.28	21.7915												4.37063e+07	4.35337e+07	1.49182e+07	2.56922e+07	3.57318e+07	1.3421e+08	1.10947e+08	6.83913e+07	5.54283e+07	4.53918e+07	1.55703e+07	4.40813e+07
1732	354.6	15.444												1.9955e+07	0	5.387e+07	5.23402e+07	3.41545e+07	1.5795e+07	7.14412e+06	2.18239e+07	1.83176e+07	1.57621e+07	3.09471e+07	5.39879e+07
1735	148.92	0.376121												1.43516e+08	1.49183e+08	5.15521e+07	9.9332e+07	4.81852e+07	8.86106e+07	7.00207e+07	8.48378e+07	8.83711e+07	5.32846e+07	2.7959e+07	6.97566e+07
1743	204.96	8.62189												2.56719e+07	8.69156e+07	2.64926e+07	1.31007e+08	1.40275e+08	1.1316e+08	4.57827e+08	3.85104e+08	4.12044e+08	5.13771e+08	1.41401e+07	4.54841e+08
1754	112.8	28.5824												5.08968e+08	8.7203e+07	6.5059e+06	1.08958e+08	5.7623e+08	1.31624e+07	1.18852e+07	4.58297e+08	7.28554e+08	4.87246e+08	1.41278e+07	6.49441e+08
1756	112.8	28.801												5.08968e+08	8.3595e+08	8.97735e+08	5.39037e+08	5.7623e+08	9.61671e+08	7.30747e+07	4.58297e+08	2.61363e+07	4.87246e+08	1.41278e+07	6.49441e+08
1772	484.8	6.33428												1.59445e+08	2.05506e+08	1.58724e+08	3.63622e+08	2.90354e+08	2.35466e+08	4.8406e+07	1.14234e+08	6.72253e+07	2.7392e+07	8.23503e+06	5.66277e+07
1776	203.04	18.9436	1	M+Na	1+	S-methyl-5-thio-D-ribose	CID001544	CPD-560	2.05187	BioCyc	180.046	HMDB01087	10313378	9.3675e+07	7.4763e+07	6.6481e+07	4.65564e+06	7.49198e+07	4.41678e+07	1.32944e+08	1.49142e+08	1.2013e+08	1.27088e+08	1.98951e+07	5.33703e+07
1778	484.8	16.3485												0	0	0	1.29748e+07	0	0	7.8167e+06	3.1594e+07	1.59733e+07	1.16869e+07	6.64196e+06	5.93647e+06
1779	89.88	28.6318												4.52828e+06	2.31227e+08	2.298e+08	1.83824e+07	2.47187e+08	1.73692e+08	7.24877e+07	5.60363e+07	1.24819e+07	1.2594e+08	6.10929e+06	6.84428e+06
1780	132.96	2.92705												5.96893e+07	3.31492e+07	3.54689e+07	2.97634e+08	3.24164e+08	2.51145e+08	5.86399e+07	2.59867e+07	1.04297e+08	1.18592e+07	4.52553e+06	2.92568e+08
1781	190.92	28.8271												7.94518e+07	7.37975e+07	4.30414e+07	1.05914e+08	1.42145e+08	8.80339e+07	1.71694e+07	9.94465e+07	1.4138e+08	1.9167e+08	4.70927e+06	1.14486e+08
1783	176.88	3.09115												2.23112e+07	1.22153e+07	4.32132e+07	6.14129e+07	9.68079e+07	9.44681e+07	5.43901e+07	6.9139e+07	3.49272e+07	5.95557e+07	3.18794e+06	4.03762e+07
1785	459.12	9.67003	1	2M+K	1+	Glucaric acid	NA	-	-1.37937	KEGG	210.038		33037	5.02119e+09	4.01946e+09	3.31312e+09	2.02735e+09	3.57888e+09	4.61226e+09	2.0365e+10	2.62405e+08	3.16307e+10	1.17996e+10	6.13983e+09	6.72851e+09
1788	428.04	1.6105	1	M+Na	1+	UDP	NA	C00015	1.62861	KEGG	405.01		CHEBI_17659	1.80233e+09	2.28923e+09	3.90247e+09	2.81712e+09	1.78666e+09	1.85461e+09	9.39229e+09	2.77037e+10	1.33117e+10	5.80354e+09	8.08684e+09	5.8534e+09
1789	591.12	10.6976	1	2M+K	1+	5-Amino-6-(D-ribitylamino)uracil	NA	-	-0.0863585	KEGG	276.107		193516	8.52988e+09	6.22961e+09	6.74009e+09	7.041e+09	6.83363e+09	5.80162e+09	1.52271e+10	1.57901e+10	1.4291e+10	4.90685e+09	6.36096e+09	4.32971e+09
1790	635.16	11.0043												3.16293e+09	6.54528e+09	3.90884e+09	9.05106e+09	5.29874e+09	5.38528e+09	6.03749e+09	6.5045e+09	9.35951e+09	1.91805e+09	2.92324e+09	3.06401e+09
1791	543	9.95366	1	2M+Na	1+	S-Methyl-5-thio-alpha-D-ribose 1-phosphate	NA	-	2.20265	KEGG	260.012		11988266	3.945e+07	5.274e+09	5.04255e+09	5.25377e+08	3.02533e+07	4.39371e+09	1.13609e+10	1.1042e+09	9.49753e+08	5.21971e+09	5.75539e+09	5.80553e+09
1795	564.12	10.3861												4.39996e+09	4.03334e+09	6.18796e+09	6.95274e+09	4.9504e+09	3.63632e+09	1.16879e+10	6.77551e+09	8.3839e+09	6.66552e+09	4.15712e+09	5.19445e+09
1796	652.08	11.0043												5.25452e+09	5.12572e+09	5.38984e+09	6.4353e+09	6.90308e+09	7.01964e+09	7.48647e+09	5.52432e+09	7.88837e+09	4.27544e+09	5.3982e+09	4.7555e+09
1802	364.92	1.31298	1	2M+H	1+	2-Amino-4-selanyl-butanoate	NA	C05698	-1.90574	KEGG	181.972		6326973	8.82554e+09	6.15681e+09	1.33012e+10	1.31553e+10	9.43376e+09	8.99534e+09	5.96533e+07	7.0104e+09	3.29643e+07	3.73005e+09	3.67124e+09	3.88426e+09
1804	587.04	10.28	1	M+Na	1+	Dtdp-D-glucose	NA	-	3.04208	KEGG	564.076		439324	7.82617e+09	3.37182e+09	5.57076e+09	6.50627e+09	7.7204e+09	7.26235e+09	7.89628e+08	8.90217e+09	1.70147e+08	4.55423e+09	3.25418e+09	4.20387e+09
1808	560.16	9.89528												2.61063e+09	2.36695e+09	2.41229e+09	1.90803e+09	1.96076e+09	1.0642e+09	4.6708e+09	7.11977e+09	5.26276e+09	1.96836e+09	1.74091e+09	1.75141e+09
1810	740.16	11.5413												5.34941e+09	4.73742e+09	4.62774e+09	2.41522e+09	2.55288e+09	3.09356e+09	3.82231e+09	4.03474e+09	2.86264e+09	6.58348e+08	1.56605e+09	1.45047e+09
1811	740.04	11.5413												6.93491e+09	4.86579e+09	4.17965e+09	4.99034e+09	3.90093e+09	4.3372e+09	2.90795e+09	4.0338e+09	3.17347e+09	1.50498e+09	2.50146e+09	1.15042e+09
1813	675	10.9636	1	2M+Na	1+	5-Fluoro-2'-deoxyuridine-5'-monophosphate	NA	C04242	1.25433	KEGG	326.032		8642	3.9088e+09	5.16127e+09	5.73311e+09	7.96447e+09	1.06374e+10	6.76301e+09	6.28445e+09	3.15695e+08	2.6876e+08	1.39115e+09	2.2887e+09	1.0501e+09
1815	432.12	9.19141	1	M+2K-H	1+	S-Adenosylmethioninamine	NA	C01137	-0.116823	KEGG	355.155		439415	1.97185e+09	9.09445e+08	1.0272e+09	1.24228e+09	1.08131e+09	1.07921e+09	7.1847e+09	3.16248e+09	4.86204e+09	1.49065e+09	4.08783e+09	3.97234e+09
1816	569.04	10.3861												1.15494e+09	1.64252e+09	1.62011e+09	3.07418e+09	2.75205e+09	1.62098e+09	3.24999e+09	2.16237e+09	3.86545e+09	3.69564e+09	1.33496e+09	2.05083e+09
1817	481.08	9.64447												1.27579e+09	1.02624e+09	6.44157e+08	1.16758e+09	1.88112e+09	1.39336e+09	3.40348e+09	3.92296e+09	3.36498e+09	2.87545e+09	1.23439e+09	1.46157e+09
1819	393	8.70462												2.21377e+08	5.01184e+08	9.9807e+07	1.9257e+08	8.4273e+08	3.02467e+08	1.54331e+09	2.36973e+09	1.07984e+09	2.75867e+09	2.97161e+09	3.08905e+09
1821	657.12	11.0045												7.26957e+08	1.97518e+09	1.3351e+09	2.40783e+09	2.14313e+09	2.31752e+09	2.48982e+09	2.77281e+09	1.80172e+09	6.42507e+08	1.43055e+09	1.26234e+09
1822	784.08	11.7581	1	M+K	1+	NADPH	NA	C00006	0.987924	KEGG	745.091		5884	3.00813e+09	2.5746e+09	3.70864e+09	3.87441e+09	4.10288e+09	3.26436e+09	2.1093e+09	1.92725e+09	1.96288e+09	3.60827e+08	4.56725e+08	5.23032e+08
1828	381.96	11.501												4.92507e+08	4.83585e+09	5.36283e+09	3.47818e+08	4.88267e+09	4.47266e+09	2.45809e+09	3.10668e+08	6.58167e+07	5.8004e+08	8.73478e+08	6.93078e+08
1829	283.08	7.5109												2.87161e+08	1.36494e+08	4.32146e+08	1.65873e+08	3.96141e+08	2.75691e+08	4.57549e+09	2.82056e+09	4.56825e+09	1.00631e+09	1.71589e+09	2.1432e+09
1835	133.2	11.0987												7.6635e+08	1.95916e+09	9.69881e+08	1.66341e+09	1.97427e+09	1.85722e+09	8.85054e+08	4.18896e+09	1.79007e+09	6.39565e+08	7.96671e+08	7.9917e+08
1836	404.16	11.6967												2.85916e+09	3.99455e+09	3.44212e+09	1.99976e+09	2.63948e+09	2.30974e+09	1.89864e+09	3.984e+07	1.38944e+09	5.08417e+08	6.63158e+08	9.1403e+08
1839	351.96	27.3777												1.18594e+10	2.76313e+09	2.1986e+09	1.12673e+10	2.65066e+09	4.60371e+10	1.81318e+09	7.56574e+09	4.11005e+09	1.7127e+10	6.72222e+09	3.53397e+09
1840	199.08	11.2815												1.55576e+09	1.77632e+09	1.9083e+09	2.47935e+09	4.24694e+09	2.19781e+09	1.94476e+09	3.45541e+09	1.44872e+09	5.50388e+08	5.32526e+08	5.13116e+08
1845	824.04	11.6458												2.1013e+08	3.33814e+09	2.24053e+09	1.81263e+09	2.8126e+09	1.92034e+09	1.97777e+09	1.28662e+09	1.38583e+09	6.58427e+08	7.50227e+08	1.08669e+09
1848	434.52	11.9262												1.98828e+09	7.3544e+08	9.11333e+07	8.93798e+08	1.2259e+09	8.21807e+08	1.04762e+09	6.4293e+08	5.81192e+08	5.47855e+08	6.4608e+08	4.68833e+08
1849	701.04	11.2867												1.33565e+09	1.57414e+09	8.803e+08	2.01964e+09	2.83544e+09	1.85378e+09	1.69633e+09	7.6912e+08	1.50533e+09	1.14201e+09	9.93957e+08	1.39421e+09
1850	426.12	11.8667												3.32172e+09	5.69636e+09	3.81e+07	4.10727e+09	3.67988e+09	3.03423e+08	1.21609e+09	9.635e+07	7.58705e+08	3.9104e+08	3.65893e+08	9.43335e+08
1855	297	7.63682												3.384e+08	4.75409e+08	4.39028e+08	4.06621e+08	2.30451e+08	5.63076e+08	1.19092e+09	7.70033e+08	1.01247e+09	6.874e+08	1.15127e+09	1.04716e+09
1858	362.04	11.5413												1.86121e+09	2.94311e+09	1.91306e+09	1.80835e+09	1.17865e+09	1.35695e+09	2.10317e+09	1.2502e+09	1.97353e+09	4.81978e+08	3.00687e+08	6.5377e+08
1861	334.92	10.6054												5.21707e+08	6.81957e+08	6.1513e+08	5.28963e+08	1.21116e+09	5.84497e+08	1.85167e+08	1.36212e+09	2.96278e+08	2.4629e+08	4.42263e+08	4.73298e+08
1862	585	10.3918												3.89852e+08	2.91563e+08	5.5018e+08	7.11478e+08	2.44607e+08	2.94313e+08	7.7862e+08	6.6268e+08	5.189e+08	3.85882e+08	2.25615e+08	3.42697e+08
1863	867.96	11.9478												1.24253e+08	2.06091e+09	2.55467e+07	1.69226e+09	1.35622e+09	1.90974e+09	1.11428e+09	5.89235e+08	3.76075e+08	4.45455e+08	3.2421e+08	3.53478e+08
1864	496.92	9.63893												6.87422e+08	2.81293e+08	4.52863e+08	1.69667e+08	2.6618e+08	4.1441e+08	6.66993e+08	1.34642e+09	1.18337e+09	1.09855e+09	3.05933e+08	4.26372e+08
1865	592.08	10.7404												2.94993e+09	1.97709e+09	1.07692e+09	2.22968e+09	1.98291e+09	2.20124e+09	4.403e+07	1.00803e+08	4.56823e+09	2.05376e+09	3.11903e+09	1.5757e+09
1866	520.92	9.77451												2.832e+07	1.10522e+09	1.82124e+09	1.58247e+09	1.41445e+09	1.89672e+09	2.2994e+09	1.8355e+09	2.22949e+09	2.93009e+07	2.31841e+09	1.6147e+09
1867	512.28	23.7783												1.00773e+08	1.58712e+09	2.15397e+09	1.42624e+09	1.71043e+09	8.62057e+08	5.74345e+08	3.70103e+09	2.06535e+09	1.49982e+09	6.76323e+08	1.29774e+09
1870	448.08	12.1472												2.34623e+09	1.1601e+08	1.1697e+08	4.36549e+09	3.25558e+09	1.03653e+08	3.911e+07	1.23416e+09	9.16738e+08	3.48793e+08	2.56785e+08	2.28445e+08
1873	543	10.5274	1	2M+Na	1+	S-Methyl-5-thio-alpha-D-ribose 1-phosphate	NA	-	2.08289	KEGG	260.012		11988266	7.17588e+08	4.33842e+08	6.99988e+08	7.24242e+08	3.26102e+08	7.64428e+08	1.78988e+09	1.1042e+09	4.50923e+08	5.08912e+08	6.2994e+08	5.02337e+08
1875	688.2	23.4671	1	M+H	1+	3'-Dephospho coenzyme A	NA	-	-0.0971147	KEGG	687.149		439335	9.62133e+07	1.70944e+09	1.56039e+09	6.31333e+07	1.12034e+09	1.20862e+09	1.72119e+09	2.29577e+08	9.262e+07	1.99154e+09	2.10798e+09	1.77408e+09
1876	595.2	24.0229												1.44089e+09	2.96692e+08	1.58492e+08	7.39483e+08	1.4218e+09	1.10602e+09	6.87055e+08	4.102e+07	1.91296e+09	1.04355e+09	1.13577e+09	1.09868e+09
1879	133.08	6.69717												2.14084e+08	1.74559e+08	6.64286e+07	1.43778e+08	1.67292e+08	1.67211e+08	2.32877e+09	1.7927e+09	1.47013e+09	2.36821e+09	7.07425e+08	7.21604e+08
1882	247.08	6.34771												4.26227e+07	1.25138e+07	3.12361e+07	3.43235e+08	8.14068e+08	9.56792e+08	5.50246e+06	5.13545e+08	1.61063e+09	2.86312e+08	3.77544e+08	5.90444e+08
1883	323.88	1.36236												6.85583e+07	2.67667e+07	6.6165e+07	1.04083e+08	2.88333e+07	1.00237e+08	1.51307e+09	1.92662e+09	2.73272e+07	1.25862e+09	1.13353e+09	1.25349e+09
1885	680.01	12.3059												2.45353e+08	0	0	0	0	0	0	3.8969e+08	0	0	0	0
1886	429.24	23.812												1.68139e+09	3.898e+07	1.5455e+09	1.52707e+09	1.50092e+09	1.4614e+09	1.65796e+09	4.67736e+09	9.04367e+08	1.77074e+09	9.05318e+08	1.43298e+09
1887	227.04	9.19141												1.90185e+08	1.36055e+08	7.21582e+07	4.28606e+08	1.87221e+08	2.01173e+08	8.36294e+08	6.31248e+08	8.16502e+08	3.10737e+08	7.42635e+08	8.8407e+08
1888	551.16	24.0016	1	2M+K	1+	isoliquiritigenin	CID002250	CPD-3041	-1.75567	BioCyc	256.074	HMDB37316	638278	1.60944e+09	1.895e+09	1.5778e+09	2.09425e+09	1.83509e+09	3.17055e+09	2.06969e+09	7.10783e+07	3.1351e+09	1.93366e+09	2.29086e+09	1.7161e+09
1889	129.12	1.50322												2.2312e+08	1.26973e+08	2.6033e+08	2.18358e+08	2.72427e+08	3.58168e+08	1.58622e+09	5.26964e+07	2.00173e+09	1.09255e+08	8.68053e+08	1.21658e+09
1892	478.56	12.3445												8.13327e+08	1.66144e+09	1.47778e+09	6.83278e+08	1.0646e+09	6.08618e+08	7.90282e+08	4.335e+07	4.79757e+08	1.0853e+08	1.1819e+08	2.50995e+08
1893	402	8.88903	1	M+Na	1+	6-Thioguanosine monophosphate	NA	-	-0.993587	KEGG	379.035		3034646	3.46512e+08	2.13267e+08	3.45025e+08	3.14246e+08	1.95892e+08	4.9725e+08	1.08942e+09	4.92775e+08	1.70625e+09	3.41268e+08	2.9718e+08	1.41212e+08
1894	561.12	23.71												2.5425e+09	2.87995e+08	2.37622e+09	2.40286e+09	1.84799e+09	5.07438e+08	2.76062e+09	1.77816e+09	9.75e+07	1.61414e+09	7.91343e+08	1.60489e+09
1897	310.92	25.9993	1	M+2Na-H	1+	3-Phospho-D-glyceroyl dihydrogen phosphate	NA	-	-0.0158366	KEGG	265.959		439191	6.054e+09	1.52312e+09	5.46242e+08	6.51475e+09	2.47173e+09	3.65685e+09	6.34633e+08	1.35597e+09	1.85987e+08	5.1346e+09	2.02435e+09	1.61853e+09
1898	261.12	6.78168												9.85109e+08	1.25317e+09	2.70482e+09	2.19851e+09	2.03284e+09	1.43046e+09	1.5011e+09	1.89261e+09	9.74639e+08	9.24579e+08	4.26854e+08	6.30642e+08
1899	636	11.9878	1	M+CH3OH+H	1+	[(2R,3S,4R,5R)-5-(2-Amino-6-oxo-3H-purin-9-yl)-4-hydroxy-2-[[hydroxy(phosphonooxy)phosphoryl]oxymethyl]oxolan-3-yl] phosphono hydrogen phosphate	NA	-	0.627331	KEGG	602.957		439450	4.3795e+08	3.74378e+08	2.02572e+08	2.35728e+08	1.71773e+08	2.66338e+08	7.0702e+08	3.83725e+08	5.81785e+08	1.38387e+08	2.08083e+08	2.79187e+08
1900	561	5.29692	1	2M+Na	1+	N-Acetyl-L-glutamyl 5-phosphate	NA	C04133	-0.548924	KEGG	269.03		440236	2.35035e+07	7.45685e+06	1.52238e+07	5.25944e+07	2.65973e+07	2.15718e+07	5.35113e+08	1.05343e+09	9.35238e+08	4.46712e+08	7.14726e+08	6.92137e+08
1902	540.96	10.033												6.21348e+08	3.2126e+08	3.41418e+08	5.86208e+08	8.29725e+08	4.42082e+08	9.79552e+08	1.11867e+09	6.37823e+08	5.04642e+08	2.56313e+08	3.52148e+08
1903	732.12	23.3658	1	M+2Na-H	1+	3'-Dephospho coenzyme A	NA	-	-0.313502	KEGG	687.149		439335	1.08723e+08	9.27733e+07	7.772e+07	1.51421e+09	1.05968e+09	3.37072e+08	3.925e+07	2.908e+07	1.26633e+09	7.9538e+08	9.36608e+08	1.49616e+09
1907	789	11.8457												8.3417e+08	8.55593e+08	1.61885e+09	1.58026e+09	1.9967e+09	1.16046e+09	6.18022e+08	4.96942e+08	5.31533e+08	1.62135e+08	1.53562e+08	4.16823e+08
1910	611.4	12.364												2.18308e+09	2.65829e+09	2.06863e+09	2.95866e+09	2.91418e+09	2.03807e+09	9.16632e+08	3.71833e+07	5.3216e+08	1.88493e+08	4.84588e+08	6.70962e+08
1911	305.04	7.50312												7.14242e+07	2.56701e+07	4.35662e+07	7.82427e+07	1.66689e+08	1.00194e+08	5.1515e+08	1.0441e+09	1.35187e+09	3.9662e+08	7.52573e+08	4.81356e+08
1912	473.1	9.84667	1	2M+Na	1+	4-Amino-4-deoxychorismic acid	NA	-	-1.74	KEGG	225.064		443142	0	0	0	0	0	0	0	2.83083e+08	0	0	0	0
1913	468.24	23.7384												1.07707e+08	1.19254e+09	1.15421e+09	8.20012e+08	9.66668e+08	3.42517e+08	6.084e+07	4.27197e+08	1.3267e+09	6.63558e+08	8.62187e+08	5.82983e+08
1914	296.04	10.7081												8.8372e+08	5.90977e+08	4.20618e+08	5.69723e+08	5.67599e+08	6.08077e+08	6.75138e+08	4.42244e+08	9.68998e+08	2.1306e+08	5.35676e+08	5.46157e+08
1915	446.04	9.37382												6.24128e+08	6.35977e+08	2.045e+08	4.98202e+08	5.91755e+08	4.0756e+08	2.80943e+07	7.57468e+08	6.27672e+08	1.49294e+08	7.88887e+08	2.31838e+08
1918	111.96	1.40252												5.66289e+08	4.7705e+08	5.27148e+08	5.09052e+08	3.88768e+08	4.66669e+08	5.76281e+08	1.80096e+07	6.77434e+08	1.04751e+09	5.32547e+08	3.70677e+08
1919	573	23.9894												6.89568e+08	1.13906e+09	9.58467e+08	8.9865e+08	1.33348e+09	1.20922e+09	6.12357e+08	1.5464e+08	1.17e+08	1.01528e+09	1.19584e+09	7.08972e+08
1920	351.96	26.367												1.05483e+10	8.51937e+09	3.71851e+09	1.47611e+10	5.92855e+09	3.87096e+10	1.32912e+09	1.02089e+09	5.22107e+09	1.25633e+10	3.29334e+09	8.83024e+09
1922	633	12.5516												4.8396e+09	3.14943e+09	3.81179e+09	3.899e+07	4.49471e+09	2.76868e+09	1.93073e+09	2.04383e+08	1.08057e+09	4.16045e+08	4.87782e+08	4.30338e+08
1924	532.2	23.0006												2.5405e+08	9.38117e+07	5.99467e+08	2.36392e+08	4.76757e+08	1.78103e+08	5.9663e+08	4.802e+07	3.39315e+08	2.51935e+08	355800000	4.70117e+08
1927	655.68	12.6235												1.12524e+09	6.92082e+08	1.16281e+09	1.78339e+09	1.06396e+09	8.48192e+08	9.2788e+08	8.66253e+08	4.72038e+08	3.26405e+08	1.659e+08	1.14732e+08
1928	649.2	23.6616												1.39442e+09	8.5827e+08	5.3684e+08	7.74968e+08	4.54352e+08	1.13745e+09	5.07733e+07	1.08757e+08	5.2e+07	1.0837e+09	6.2504e+08	6.14958e+08
1929	419.16	24.1007	1	2M+K	1+	(2R,6S)-2,6-Diaminoheptanedioic acid	NA	-	-1.61342	KEGG	190.095		99290	9.86225e+08	7.56477e+08	1.33165e+09	5.82377e+08	7.84777e+08	5.94688e+08	2.15506e+09	1.0119e+08	1.47983e+09	1.41669e+09	1.15548e+09	9.91852e+08
1932	807	11.6572	1	2M+H	1+	Cytidine-5'-diphosphate	NA	C00112	1.70758	KEGG	403.018		6132	1.47128e+09	2.03705e+09	1.58825e+09	2.64467e+07	1.4828e+09	2.10324e+09	5.04665e+08	2.4282e+08	3.32947e+08	2.52707e+08	1.86533e+08	1.9987e+08
1933	727.08	23.7317												1.34793e+08	5.9201e+08	8.78647e+08	8.12433e+08	5.35755e+08	6.72185e+08	4.71918e+08	1.17328e+08	6.3333e+08	4.73522e+08	5.65895e+08	5.36318e+08
1935	664.085	22.8141												6.6339e+08	7.31433e+07	2.36923e+08	5.8439e+08	2.99675e+08	3.83398e+08	8.98673e+08	2.51153e+08	2.89088e+08	2.45652e+08	8.0101e+08	3.19304e+08
1936	737.16	23.4085												7.19283e+08	6.80655e+08	3.55367e+08	2.89957e+08	6.34735e+08	4.56752e+08	9.99705e+08	3.23083e+07	6.8388e+08	7.4613e+08	5.54852e+08	4.73747e+08
1945	436.68	12.1887												9.02652e+08	5.54262e+08	1.15531e+09	3.59818e+08	5.22205e+08	1.01899e+09	3.8501e+08	6.00303e+08	5.36587e+08	8.83017e+07	3.18233e+07	1.74393e+08
1946	449.88	1.52456												1.72868e+08	1.17493e+08	1.44717e+08	1.05737e+08	1.1915e+08	9.977e+07	2.54528e+08	1.14512e+09	4.06533e+08	2.237e+08	1.77811e+08	1.26087e+08
1950	406.08	22.837												1.12854e+09	1.67174e+09	2.46171e+09	2.44697e+09	1.37178e+09	6.26455e+08	4.524e+07	1.314e+08	1.44868e+09	9.40654e+08	4.8998e+08	9.89683e+08
1952	459.12	23.5015	1	M+H	1+	[5-(7,8-Dimethyl-2,4-dioxo-1,5-dihydrobenzo[g]pteridin-10-yl)-2,3,4-trihydroxypentyl] dihydrogen phosphate	NA	-	1.80994	KEGG	458.12		711	1.21298e+09	1.08626e+09	1.02447e+09	5.16737e+08	7.86962e+08	8.51045e+08	1.05612e+09	1.64306e+09	2.3155e+07	4.23677e+08	4.95005e+08	8.28092e+08
1954	311.28	27.0161	1	2M+Na	1+	Tiformin	NA	-	-0.827093	KEGG	144.101		123	3.74457e+09	5.79327e+09	1.49902e+09	3.13404e+09	2.1972e+09	6.17047e+09	3.62195e+09	1.80091e+09	2.85573e+09	8.26962e+08	1.49715e+09	1.94803e+09
1957	693.12	23.465												1.04252e+09	9.48783e+08	7.2922e+08	7.20097e+08	1.02223e+09	3.49405e+08	1.63862e+09	2.1744e+08	1.10665e+08	9.75025e+08	1.24298e+09	1.24373e+09
1958	338.28	22.8853												1.25954e+09	1.33069e+09	1.40269e+09	7.62647e+08	4.2974e+08	8.62983e+07	1.56116e+09	1.56156e+09	2.09393e+09	6.12625e+08	1.28249e+09	1.26726e+09
1959	576.12	22.9034												5.22093e+08	8.5582e+08	1.04044e+09	9.39482e+08	1.33401e+09	8.25758e+08	1.4897e+09	2.5144e+08	8.605e+07	8.79002e+08	3.77953e+08	6.46858e+08
1961	427.68	1.59979												6.2111e+08	1.37214e+09	5.67205e+08	2.4047e+09	3.42771e+09	1.44843e+08	2.66667e+09	3.66969e+08	2.54586e+09	3.76965e+09	2.41728e+09	3.31312e+09
1962	136.08	1.97341												8.04075e+08	4.67631e+08	6.43901e+08	3.11924e+08	1.76745e+08	7.64124e+08	3.36757e+08	8.18598e+08	1.86955e+09	6.98819e+08	6.83718e+08	5.97248e+08
1964	820.08	23.2903												2.72163e+08	9.60923e+08	8.52627e+08	5.29032e+08	4.85497e+08	3.961e+07	3.80055e+08	6.53915e+08	5.60152e+08	5.76422e+08	6.09507e+08	2.82197e+08
1965	398.04	19.8547												5.91889e+08	2.80538e+08	4.64807e+08	4.77531e+08	8.00867e+08	4.43844e+08	4.45504e+08	4.33737e+08	7.37559e+08	4.88311e+08	6.74186e+08	6.17596e+08
1972	311.28	25.23												5.52426e+09	3.47485e+09	2.38705e+09	7.0205e+08	2.41366e+09	4.5698e+09	7.91245e+08	6.19255e+08	2.07969e+09	4.948e+08	2.18166e+09	3.8076e+09
1978	522.96	11.724												1.93521e+09	1.10891e+09	1.81421e+09	2.16287e+09	1.25693e+09	2.88342e+08	4.82808e+08	4.529e+07	9.11757e+08	4.50175e+08	7.89015e+08	2.56947e+08
1979	619.92	12.3147												9.94827e+08	3.26767e+08	6.93432e+08	4.29775e+08	3.74103e+08	1.01233e+08	4.62373e+08	9.66767e+07	4.36973e+08	2.77357e+08	1.43102e+08	8.69933e+07
1982	136.08	2.59896												1.0992e+08	2.6392e+09	1.76723e+09	3.03578e+09	2.09105e+09	3.87837e+09	7.42397e+08	4.91341e+08	9.31894e+08	5.09153e+08	3.25612e+08	3.93477e+08
1983	351.96	24.3103												1.9715e+10	8.97617e+09	9.2004e+08	2.76937e+10	8.49735e+09	7.03915e+09	7.56465e+08	2.38403e+08	5.15757e+08	8.75623e+08	3.19997e+09	2.86406e+09
1985	414.96	23.4996	1	2M+K	1+	cis-2-Methylaconitate	NA	-	0.402368	KEGG	188.032		3080625	9.25158e+08	1.21317e+09	9.09317e+08	5.931e+07	1.15063e+09	1.37997e+09	6.37867e+07	3.09933e+07	1.06691e+09	1.68668e+09	8.08245e+08	7.12637e+08
1986	469.08	26.8623												5.95207e+08	6.11402e+08	8.31557e+08	8.6212e+08	5.65667e+08	4.96062e+08	2.83503e+08	4.439e+07	6.25682e+08	4.29968e+08	8.76375e+08	5.70653e+08
1988	318.96	7.63682	1	2M+K	1+	Acetylphosphate	NA	C00227	-1.72526	KEGG	139.987		186	2.40251e+08	5.14956e+08	2.49981e+08	4.34962e+08	8.20499e+08	3.63942e+08	6.94797e+08	3.64154e+08	1.37063e+09	1.13814e+09	1.26985e+09	2.01815e+09
1989	247.08	4.81466	1	M+2K-H	1+	(1R,2R,4S)-Limonene-1,2-diol	NA	C19082	0.931334	KEGG	170.131		11217495	9.89954e+08	7.43402e+08	7.05638e+08	1.24593e+09	1.10696e+09	5.24029e+08	7.72743e+08	3.80927e+08	5.60107e+08	1.45374e+08	1.35449e+08	1.82849e+08
1994	322.92	8.33904												1.45269e+08	1.40741e+08	1.37039e+08	1.22748e+08	1.10387e+08	4.96531e+07	3.37846e+08	2.36238e+08	4.54162e+08	1.46547e+08	1.66467e+08	1.96312e+08
1995	515.04	23.0119	1	M+CH3OH+H	1+	Thymidine-5'-triphosphate	NA	-	1.0468	KEGG	481.989		64968	2.46135e+08	2.53463e+08	2.44822e+08	2.96318e+08	1.70972e+08	3.28293e+08	2.7665e+08	2.86525e+08	1.10665e+08	1.002e+08	2.65907e+08	1.92673e+08
1997	678.12	24.1206	1	M+H	1+	Udp-N-acetylglucosamine-enolpyruvate	NA	-	0.219901	KEGG	677.087		172502	7.125e+07	2.13056e+09	1.21392e+09	1.4035e+09	6.0839e+08	3.58827e+08	2.86159e+09	3.34617e+08	2.03893e+09	7.94737e+08	1.52739e+09	2.0247e+08
1998	385.32	23.9078												5.1596e+08	2.71737e+08	2.52905e+08	5.44558e+08	2.41722e+08	3.30608e+08	7.0653e+08	1.28647e+08	7.02717e+07	2.36153e+08	2.03172e+08	3.60418e+08
2000	137.04	14.4145												1.87558e+08	1.99258e+08	1.89266e+08	1.9685e+08	3.29226e+08	2.79669e+08	5.38269e+08	7.01716e+08	3.08243e+08	4.07951e+08	1.93757e+08	1.73216e+08
2001	310.92	27.4636	1	M+2Na-H	1+	3-Phospho-D-glyceroyl dihydrogen phosphate	NA	-	0.149859	KEGG	265.959		439191	1.33266e+09	2.09172e+09	3.40304e+09	7.97033e+09	2.04389e+09	4.60002e+09	1.0156e+08	5.1666e+08	1.2376e+08	1.42189e+09	3.71106e+09	8.68327e+08
2004	497.04	2.50075												4.10425e+07	2.26532e+07	8.371e+07	6.37833e+07	3.923e+07	3.62148e+07	4.6567e+08	5.6535e+08	5.8555e+08	2.45906e+08	2.3658e+08	2.90394e+08
2006	723.96	12.5555												4.3229e+08	5.6871e+08	5.21643e+08	2.19767e+08	1.63672e+08	1.0634e+08	1.2456e+08	3.53168e+08	1.94047e+08	1.73453e+08	3.93967e+07	8.5375e+07
2007	600	24.2366												5.68983e+08	3.56383e+08	2.61763e+08	2.5428e+08	2.9901e+08	4.71683e+07	6.0286e+08	4.0463e+08	3.95372e+08	2.25345e+08	6.08723e+08	3.26123e+08
2009	338.4	10.9111												5.22798e+08	4.72302e+08	2.48972e+08	8.08127e+08	8.83573e+08	4.41645e+08	4.3336e+08	2.73408e+08	5.96622e+08	2.52148e+08	2.5044e+08	1.73327e+08
2010	872.04	12.1943	1	M+2K-H	1+	S-[2-[3-[[4-[[[(2R,3S,4R,5R)-5-(6-Aminopurin-9-yl)-4-hydroxy-3-phosphonooxyoxolan-2-yl]methoxy-hydroxyphosphoryl]oxy-hydroxyphosphoryl]oxy-2-hydroxy-3,3-dimethylbutanoyl]amino]propanoylamino]ethyl] methanethioate	NA	-	0.258164	KEGG	795.11		439313	9.70495e+08	1.06137e+09	1.01402e+09	7.48498e+08	1.33582e+09	1.18564e+09	4.45813e+08	1.67747e+08	2.81435e+08	8.82583e+07	1.50898e+08	1.77722e+08
2011	781.128	23.3373												3.19e+07	0	1.5191e+08	0	3.05308e+08	0	0	1.5092e+08	0	7.83843e+08	0	0
2013	649.08	24.8448												1.88402e+08	3.06363e+08	5.78932e+08	1.94315e+08	3.90075e+08	2.90622e+08	1.66442e+08	7.9335e+07	3.60347e+08	4.825e+07	1.97693e+08	2.28007e+08
2015	279.12	7.69041	1	M+H	1+	4-hydroxy-2-nonenal-[L-Cys] conjugate	CID000749	CPD-14706	1.91299	BioCyc	278.143		90657989	5.83377e+07	2.22274e+07	6.3253e+07	3.8097e+07	4.44218e+07	6.82699e+07	2.98857e+08	2.07697e+08	2.39825e+08	1.26387e+08	2.14814e+08	1.5583e+08
2016	345	7.22874	1	M+2K-H	1+	S-ribosyl-L-homocysteine	CID000783	CPD-564	0.312627	BioCyc	268.085		25245776	2.41763e+07	4.10846e+07	4.6294e+07	3.87105e+07	6.84383e+07	2.43117e+07	2.75316e+08	2.05101e+08	2.43859e+08	2.03357e+08	3.71376e+08	2.2429e+08
2017	233.04	3.80796												1.45425e+07	8.5946e+06	5.60116e+06	2.96819e+07	9.40483e+06	1.97072e+07	6.82663e+08	5.04761e+08	4.12698e+08	1.99546e+08	1.80225e+08	1.43789e+08
2019	182.04	2.5568												8.8661e+06	4.3263e+08	4.53462e+08	5.6511e+08	1.02042e+09	7.66179e+08	2.44804e+08	1.7877e+08	2.60626e+08	1.82951e+08	1.25759e+08	1.81281e+08
2020	385.08	7.15536												3.12866e+08	2.84183e+08	4.60059e+08	2.07463e+08	4.13234e+08	4.9524e+08	6.23956e+08	7.70367e+08	4.13509e+08	1.99902e+08	1.02798e+08	1.96265e+08
2021	85.92	2.69257												3.54941e+08	1.9183e+08	3.76091e+06	2.66048e+08	4.49525e+08	6.63005e+08	4.11073e+08	4.27193e+08	3.19749e+08	1.24227e+08	1.0224e+08	1.00541e+08
2024	378.84	8.31991												1.31236e+08	9.47313e+07	2.29052e+08	1.69831e+08	2.38488e+08	4.61871e+07	4.33553e+08	1.76506e+08	3.82615e+08	2.92986e+08	1.8621e+08	2.02886e+08
2027	354.12	26.9401												8.84267e+08	1.86463e+09	6.35583e+08	2.27042e+09	1.77622e+09	3.65563e+09	2.89427e+08	8.4262e+08	9.8228e+08	8.02788e+08	3.9711e+08	1.05669e+09
2028	120.12	4.94792												8.1944e+08	6.52467e+08	4.29145e+08	5.25037e+08	9.93253e+08	1.0978e+09	3.75656e+08	3.07548e+08	3.49086e+08	1.66697e+08	6.45857e+07	1.67766e+08
2032	159	1.19545												2.03421e+07	5.24712e+08	1.12312e+09	9.45863e+08	1.28104e+09	1.05898e+09	8.41624e+08	6.77406e+08	4.17112e+08	5.43476e+08	3.99918e+08	8.07693e+08
2033	488.04	23.0113												4.0514e+08	3.63427e+08	9.88567e+08	1.86502e+08	4.10387e+08	3.7522e+08	4.97208e+08	1.37813e+08	5.4049e+08	5.19603e+08	3.48728e+08	3.64628e+08
2034	132.96	4.93228												4.98686e+09	4.52119e+09	4.06844e+09	3.54017e+09	3.36137e+09	4.50874e+09	3.20526e+08	5.58902e+08	5.08682e+08	4.95571e+08	3.51641e+08	4.20742e+08
2041	311.28	25.8088												1.83592e+09	7.85813e+09	3.73068e+09	2.89159e+09	9.66534e+09	8.95035e+09	7.91245e+08	2.17465e+08	1.56048e+09	1.29222e+09	2.48467e+09	3.18988e+09
2045	312.24	26.4336												1.00185e+09	5.65975e+08	1.7641e+08	1.33108e+09	2.70001e+09	3.59418e+09	4.53555e+08	7.48095e+08	9.26337e+08	3.77815e+08	4.8884e+08	8.68423e+08
2057	472.2	12.6479												3.53275e+08	2.62817e+08	3.9181e+08	5.56047e+08	5.87112e+08	1.91757e+08	2.22973e+08	3.34267e+07	8.956e+07	3.50767e+07	1.33292e+08	0
2058	708.12	22.7277												1.98248e+08	2.9565e+08	2.2507e+08	1.4677e+08	3.25978e+08	4.09422e+08	3.83493e+08	8.7065e+07	1.742e+08	3.92237e+08	4.56688e+08	1.50082e+08
2062	587.04	11.1633	1	M+K	1+	2'-Deoxy-thymidine-beta-L-rhamnose	NA	C03319	2.04637	KEGG	548.081		121966	7.41557e+08	3.63068e+08	1.17249e+09	9.40243e+08	1.23642e+09	1.12588e+09	6.3997e+08	4.69425e+08	5.59325e+08	4.66528e+08	3.48542e+08	4.2768e+08
2068	338.04	27.4035	1	M+K	1+	Phosphopantothenic acid	NA	-	1.99479	KEGG	299.077		41635	6.57053e+08	6.10533e+07	4.07632e+08	6.6079e+08	2.57095e+08	6.16735e+08	7.56833e+07	5.08723e+08	3.84458e+08	5.26122e+08	5.92623e+08	6.045e+08
2072	655.44	12.6175												1.52249e+09	1.15099e+09	1.48525e+09	3.01533e+09	2.47533e+09	1.74381e+09	4.92522e+08	2.74735e+08	7.71705e+08	2.9925e+08	1.53792e+08	2.6101e+08
2073	696.36	12.7104												1.5107e+08	2.05815e+08	2.51777e+08	1.54813e+08	1.2767e+08	4.68032e+08	1.2456e+08	3.3868e+08	1.49267e+07	1.79367e+08	2.80717e+08	1.95517e+08
2074	740.76	12.948												3.77595e+08	3.61855e+08	3.17843e+08	2.6263e+08	2.92738e+08	1.51928e+08	8.00333e+07	3.006e+07	1.6332e+08	9.66783e+07	54180000	9.7475e+07
2075	669.12	22.7511												2.48685e+08	1.1479e+08	2.05132e+08	3.51553e+08	1.95755e+08	2.50275e+08	9.70533e+07	2.28465e+08	3.02478e+08	1.5706e+08	3.02557e+08	1.60798e+08
2076	864.36	23.1642												7.7e+07	8.6445e+07	1.11082e+08	6.42933e+07	1.30583e+07	8.85167e+07	1.63337e+08	3.5069e+08	1.90035e+08	5.8735e+07	9.82617e+07	5.583e+07
2077	634.02	28.0294	1	M+2Na-H	1+	ADP-glucose	NA	-	0.416989	KEGG	589.082		16500	0	0	0	0	0	0	0	1.28973e+08	0	0	0	0
2080	449.04	8.60366												9.13686e+07	8.26794e+07	8.05929e+07	7.77477e+07	1.17672e+08	2.71143e+07	1.70764e+08	2.51236e+08	2.04234e+08	1.14229e+08	3.477e+07	2.39636e+07
2081	634.2	24.6443	1	M+Na	1+	N-ethylsuccinimide-mycothiol conjugate	NA	-	0.407645	KEGG	611.2		CHEBI_59629	4.18938e+08	5.64053e+08	4.789e+07	2.22617e+08	2.95093e+08	1.83057e+08	1.00148e+09	8.71888e+08	8.09122e+08	5.85278e+08	3.40183e+08	3.45025e+08
2089	354.12	27.8157												2.18108e+09	1.05541e+09	8.19427e+08	1.69951e+09	1.45088e+09	4.18361e+09	2.9396e+08	4.27142e+08	3.6831e+08	3.8268e+08	4.51963e+08	1.18335e+09
2090	752.045	22.7332												6.306e+07	3.6378e+08	1.65528e+08	1.12083e+08	1.71103e+08	2.6767e+08	2.2673e+08	6.83233e+07	1.6776e+08	1.58893e+08	1.31582e+08	2.33521e+08
2092	119.04	14.3705												7.03051e+08	8.17421e+07	1.81184e+08	2.05415e+08	3.58107e+08	1.89915e+08	5.1101e+08	4.76978e+08	3.32791e+08	2.59187e+08	2.13303e+08	2.56876e+08
2093	112.92	2.69148												1.90024e+08	4.183e+08	2.48576e+08	2.96219e+08	1.20011e+08	2.3685e+08	1.40665e+08	3.09174e+07	1.22827e+07	2.6247e+08	3.20226e+08	2.63498e+08
2096	118.08	1.78249	1	M+H	1+	L-Aspartic 4-semialdehyde	NA	-	0.533377	KEGG	117.043		439235	3.8074e+08	2.40679e+08	7.15652e+08	4.44019e+08	4.05245e+08	5.24238e+08	3.89635e+08	5.70106e+08	2.58631e+08	2.72903e+08	3.71712e+08	3.04379e+08
2106	590.16	26.0159												4.8382e+08	3.49018e+08	9.53117e+07	2.43302e+08	4.10032e+08	3.96237e+08	5.74765e+08	1.12747e+08	1.53615e+08	2.33398e+08	1.0468e+08	3.49152e+08
2114	429.12	27.8834	1	2M+H	1+	1-Deoxy-D-xylulose 5-phosphate	NA	-	-1.56863	KEGG	214.024		443201	3.43245e+08	3.69987e+08	3.63643e+08	1.80043e+08	2.26297e+08	4.37207e+08	1.67277e+08	4.941e+07	5.3858e+08	2.60445e+08	5.32803e+08	1.58515e+08
2115	338.28	27.388												3.93747e+08	2.44133e+08	4.30023e+08	4.87582e+08	5.50688e+08	4.02807e+08	3.37608e+08	2.622e+08	2.53895e+08	2.42407e+08	5.2004e+08	2.17012e+08
2120	473.16	25.8105												7.26007e+08	3.1983e+08	9.69062e+08	2.19983e+08	3.72333e+08	4.10242e+08	3.9478e+08	1.4438e+08	2.65427e+08	1.4696e+08	3.31847e+08	1.8708e+08
2122	310.92	26.3051												1.86418e+10	1.16655e+09	3.98563e+09	1.30259e+10	2.47173e+09	7.7775e+09	1.88039e+09	7.41282e+08	1.25738e+09	6.64469e+09	2.02435e+09	1.56949e+09
2124	354.12	26.6309												1.73336e+09	5.664e+08	5.60915e+08	2.68798e+09	1.77622e+09	1.88771e+09	2.89427e+08	3.28997e+08	7.1368e+08	6.12237e+08	3.9711e+08	3.86998e+08
2126	129.96	2.29692												3.04844e+08	5.06873e+08	2.50101e+08	4.78808e+08	6.70599e+08	5.49508e+08	2.22352e+08	7.50755e+07	1.99298e+08	1.19667e+08	1.17434e+08	1.20154e+08
2128	581.04	22.9362												8.15033e+07	2.65553e+08	1.93538e+08	3.44942e+08	4.72475e+08	4.1554e+08	2.04003e+08	3.68583e+07	1.42113e+08	6.1531e+08	4.18492e+08	2.56545e+08
2129	321	26.5444												0	0	0	0	0	0	0	1.07e+08	0	0	0	0
2133	168	2.45173	1	M+2Na-H	1+	2-amino-5-methylphenol	CID002625	CPD-9147	1.04422	BioCyc	123.068		76082	3.35244e+07	4.28498e+07	1.89075e+07	2.15877e+07	3.56194e+07	2.66831e+07	4.71052e+08	3.74298e+08	3.37528e+08	2.5726e+08	5.38916e+08	1.4793e+08
2136	429.12	27.0525												3.43245e+08	2.497e+08	2.6646e+08	1.9229e+08	1.47993e+08	4.70982e+08	1.75023e+08	3.85188e+08	1.64947e+08	1.79013e+08	7.26862e+08	6.22772e+08
2137	310.92	24.4127												2.73686e+09	1.27028e+09	5.04591e+09	1.49971e+09	6.62118e+08	4.5862e+09	7.07303e+08	1.38145e+08	6.26578e+08	2.1783e+09	1.26094e+09	1.64641e+09
2143	218.04	5.84666												1.04007e+07	8.01039e+06	2.35195e+07	4.22773e+07	2.03587e+07	5.03651e+07	5.1866e+07	1.02364e+08	1.92987e+08	6.1628e+07	8.11518e+07	2.47106e+07
2144	144	4.46274												3.7924e+07	6.75256e+07	3.9568e+07	5.94565e+07	3.65423e+07	4.48699e+07	1.31095e+08	2.14703e+08	2.33081e+07	4.09984e+07	1.88239e+07	8.95134e+07
2155	597	23.0248												3.9065e+07	2.664e+07	4.0805e+07	5.842e+07	7.89e+07	3.01133e+07	4.723e+07	1.02895e+08	2.87333e+07	2.97367e+07	3.739e+07	1.63e+07
2157	427.2	23.0084												2.76855e+08	1.74863e+08	2.31317e+08	2.52008e+08	8.228e+07	8.019e+07	1.92917e+08	1.5295e+08	3.21037e+08	1.45447e+08	2.21402e+08	1.13955e+08
2161	561.12	26.9291												1.62208e+08	2.0303e+08	2.3658e+08	1.68737e+08	2.3593e+08	5.053e+07	1.19332e+08	1.99443e+08	1.8172e+08	2.29443e+08	2.37053e+08	3.25297e+08
2164	371.04	24.4651												3.24825e+08	2.84367e+08	4.30433e+08	2.46793e+08	2.9624e+08	1.25743e+08	2.15115e+08	1.12278e+09	2.89907e+08	1.29557e+08	3.01235e+08	3.28232e+08
2165	463.2	25.0441												2.44777e+08	1.30823e+09	2.74618e+08	2.38688e+08	2.9497e+08	2.33828e+08	6.8745e+07	5.59885e+08	6.31195e+08	4.94665e+08	6.14745e+08	4.25413e+08
2170	338.28	27.5946												7.76417e+07	2.44425e+08	5.49617e+07	1.8764e+08	2.94328e+08	4.02807e+08	3.43945e+08	1.131e+08	3.66667e+08	2.42407e+08	5.2004e+08	1.91762e+08
2176	677.04	12.6867												1.7042e+09	2.14413e+09	1.85256e+09	2.13884e+09	2.31775e+09	3.77428e+08	1.07078e+09	9.3925e+07	7.5131e+08	3.92367e+07	1.82563e+08	1.98925e+08
2186	321.24	22.8624												2.11558e+08	1.30587e+08	4.07492e+08	1.30575e+08	1.05177e+08	1.2792e+08	1.18938e+08	5.36386e+08	1.19556e+08	5.94733e+07	2.27128e+08	1.45033e+08
2191	722.04	27.8446												3.49887e+08	1.8718e+08	1.79215e+08	1.66873e+08	7.416e+07	9.03217e+07	1.31062e+08	3.33461e+08	2.22273e+08	1.09515e+08	1.70368e+08	4.50467e+07
2193	252	4.45372												2.39493e+07	3.13767e+07	1.15222e+08	6.41194e+07	3.92477e+07	8.501e+07	2.2127e+08	6.50755e+07	2.05397e+08	1.44042e+08	1.64612e+08	8.97725e+07
2194	290.88	6.85624												3.06062e+07	7.56693e+07	6.17168e+07	1.226e+08	6.51606e+07	4.13573e+07	2.27652e+08	1.89945e+08	1.29062e+08	1.11047e+08	1.50543e+08	1.03762e+08
2195	453	6.73494	1	M+K	1+	(7R)-7-(5-Carboxy-5-oxopentanoyl)aminocephalosporinate	NA	C04712	-0.0583597	KEGG	414.073		440452	2.87083e+07	1.65093e+07	1.98405e+07	1.87303e+07	3.31616e+07	0	2.84153e+08	2.04714e+08	2.10581e+08	7.89779e+07	3.49318e+07	3.23252e+07
2197	382.9	4.42519												0	0	1.13281e+08	0	0	2.08686e+08	0	7.39829e+07	0	0	0	0
2200	634.2	25.4683												4.18938e+08	1.28415e+08	5.973e+07	1.68593e+08	1.80722e+08	1.92497e+08	5.61155e+08	5.16717e+07	3.10818e+08	1.72957e+08	1.5208e+08	3.2176e+08
2208	429.12	27.4951	1	2M+H	1+	1-Deoxy-D-xylulose 5-phosphate	NA	-	-0.51294	KEGG	214.024		443201	3.43245e+08	3.69987e+08	3.63643e+08	2.52557e+08	5.25762e+08	2.64775e+08	1.75023e+08	8.376e+07	6.297e+07	8.29492e+08	7.26862e+08	2.20717e+08
2209	338.28	25.4823												2.85747e+08	3.03902e+08	6.00785e+08	2.76227e+08	1.62717e+08	2.94398e+08	6.05715e+08	9.59617e+07	1.22655e+08	1.25594e+09	1.3808e+09	5.56442e+08
2215	473.04	27.3647												3.44647e+08	4.95775e+08	1.33132e+08	4.4975e+07	1.81523e+08	1.80558e+08	3.42758e+08	6.98e+07	1.2616e+08	1.77067e+08	3.6959e+08	4.50265e+08
2222	645.12	24.9871	1	M+H	1+	Coenzyme F420-1	NA	-	0.191238	KEGG	644.137		45480638	1.48545e+08	9.97867e+07	2.3415e+08	2.1172e+08	6.834e+07	1.69615e+08	1.52437e+08	8.42e+07	1.75135e+08	3.0931e+08	2.51228e+08	1.2836e+08
2223	502.2	27.3654												8.6775e+07	1.41877e+08	1.31492e+08	1.23038e+08	1.44357e+08	5.70267e+07	2.4111e+08	8.70833e+07	1.51568e+08	5.6965e+07	7.564e+07	9.03867e+07
2228	406.08	22.3695												7.63671e+07	1.59708e+09	2.03833e+08	9.18027e+08	1.02251e+09	9.96433e+08	2.01721e+08	1.43716e+08	8.6288e+08	1.30429e+09	1.24211e+09	9.89683e+08
2230	223.92	2.42835	1	M+Na	1+	S-Sulfocysteine	NA	-	0.402883	KEGG	200.977		115015	2.69121e+08	2.83041e+08	2.45257e+08	2.81055e+08	3.71981e+08	4.02523e+08	2.24e+08	1.93617e+07	4.67389e+07	5.31089e+08	2.99565e+08	2.19018e+08
2231	223.92	3.7373												2.64495e+08	5.07894e+08	1.95021e+08	4.82112e+08	3.71769e+08	3.46792e+08	1.43873e+08	5.16001e+08	2.71202e+08	4.62342e+08	3.8038e+08	1.23796e+08
2232	191.035	1.1966												2.48842e+08	1.51753e+08	1.57153e+08	3.70053e+08	2.96263e+08	1.20777e+08	1.75692e+08	2.55097e+08	3.68624e+08	2.30916e+08	2.7493e+08	1.63938e+08
2233	378.84	6.50886	1	2M+Na	1+	diphosphoric acid	NA	C00013	-0.353162	KEGG	177.943		CHEBI_29888	4.02377e+07	3.32248e+07	1.11407e+08	5.58267e+07	1.75947e+08	1.08424e+08	2.36136e+08	3.01643e+08	2.45534e+08	1.06868e+08	1.27663e+08	9.23193e+07
2238	590.04	25.2411	1	M+Na	1+	UDP-D-glucose	NA	C00029	1.23823	KEGG	567.063		CHEBI_18066	4.47817e+08	5.25695e+08	2.26393e+08	3.45483e+08	3.2581e+08	2.2444e+08	7.27655e+08	4.70642e+08	6.97305e+08	3.0283e+08	6.08813e+08	3.9035e+08
2251	556.2	26.6849												2.90213e+08	2.90307e+08	4.86473e+08	3.83982e+08	3.62523e+08	9.42567e+07	7.08738e+08	6.43367e+08	1.2147e+08	1.52855e+08	2.53072e+08	1.7312e+08
2252	556.2	27.6721												2.0325e+08	3.7276e+08	2.84872e+08	1.80133e+08	1.82328e+08	1.296e+08	1.31683e+08	2.23972e+08	5.3907e+08	1.2044e+08	1.9965e+08	3.02798e+08
2253	338.28	25.9607												2.85747e+08	9.598e+07	1.70026e+09	7.7434e+08	6.2715e+08	1.35083e+09	2.08843e+08	1.1346e+08	5.5887e+08	1.25594e+09	1.3808e+09	6.00957e+08
2254	338.28	25.7417												2.85747e+08	1.09037e+08	6.00785e+08	4.70758e+08	6.2715e+08	1.35083e+09	5.82165e+08	1.1346e+08	3.54627e+08	1.25594e+09	1.3808e+09	6.00957e+08
2256	441.12	27.4535												7.22922e+08	1.56047e+08	6.20063e+08	3.052e+08	2.54818e+08	2.58677e+08	1.60365e+08	1.6524e+08	4.25367e+08	3.0244e+08	1.064e+08	2.8433e+08
2259	556.2	27.2939												2.0325e+08	5.0882e+08	2.38012e+08	3.39262e+08	1.82328e+08	5.97e+07	3.71938e+08	2.23972e+08	5.63033e+07	1.2044e+08	1.9965e+08	3.02798e+08
2260	399.12	25.943	1	M+H	1+	S-Adenosylmethionine	NA	-	0.326872	KEGG	398.137		34755	1.8555e+08	3.91788e+08	3.28667e+07	3.02927e+08	3.3658e+08	1.44632e+08	4.03278e+08	1.31708e+08	3.91442e+08	2.16812e+08	2.5089e+08	1.1544e+08
2261	664.08	26.7001												6.67333e+07	2.32052e+08	7.961e+07	2.87397e+08	6.51517e+07	7.20167e+07	4.33472e+08	1.98717e+08	1.30922e+08	1.19287e+08	5.89217e+07	2.42568e+08
2262	130.92	29.3416												3.37956e+08	3.63174e+08	1.62885e+08	6.92817e+08	4.70984e+08	6.32991e+08	3.05183e+08	4.93677e+08	6.50277e+08	3.87443e+08	3.34728e+08	3.3807e+08
2263	187.08	3.96149	1	M+ACN+H	1+	4-Guanidinobutyric acid	NA	C01035	0.660227	KEGG	145.085		500	2.45229e+07	3.87192e+07	2.63054e+07	8.05579e+07	3.89962e+07	3.37136e+07	5.94129e+07	3.14793e+08	5.34124e+08	1.60617e+08	1.35983e+08	9.60574e+07
2267	285.12	10.8204												2.09838e+08	1.41277e+08	1.63062e+08	1.55467e+08	2.8161e+08	2.14306e+08	1.84323e+08	1.16577e+08	1.5118e+08	6.09854e+07	1.42932e+07	2.6332e+07
2269	408.96	5.93891												1.94021e+08	1.94131e+08	1.39652e+08	8.42837e+07	9.13607e+07	2.5649e+08	9.78082e+07	2.24309e+08	2.23778e+08	7.90006e+07	1.28803e+08	2.67526e+07
2280	473.04	26.2119												1.7961e+08	5.3088e+08	1.37568e+08	1.52285e+08	2.94988e+08	5.652e+07	1.96393e+08	8.86333e+07	9.06648e+08	5.2931e+08	2.26713e+08	2.05723e+08
2281	473.04	26.726												3.44647e+08	4.95775e+08	1.37568e+08	3.85542e+08	5.12633e+07	1.23482e+08	1.32367e+08	4.45833e+07	4.80333e+07	1.24475e+08	1.91793e+08	2.60552e+08
2286	502.2	27.7422												8.6775e+07	1.8759e+08	5.6305e+07	1.23038e+08	1.44357e+08	9.47233e+07	2.4111e+08	2.70915e+08	100560000	3.473e+07	2.12178e+08	7.55433e+07
2288	459	24.8787												2.31907e+08	2.42528e+08	2.37738e+08	1.7215e+08	2.76465e+08	4.85305e+08	2.08383e+08	1.95733e+08	2.4244e+08	2.385e+07	2.5098e+08	2.7498e+08
2289	645.24	27.2502												2.1998e+08	1.0412e+08	5.481e+07	7.55683e+07	1.76777e+08	4.306e+07	1.7025e+08	5.09833e+07	2.31032e+08	5.56433e+07	6.97933e+07	8.68267e+07
2290	645.24	27.7459												2.1998e+08	1.0412e+08	5.481e+07	2.98367e+07	1.72542e+08	4.306e+07	1.54943e+08	1.4915e+08	110760000	3.82967e+07	5.14828e+07	9.058e+07
2291	561.12	22.5324												3.9985e+07	9.096e+07	2.66944e+08	6.98417e+07	5.7435e+07	8.65017e+07	3.52277e+07	1.66761e+08	1.43003e+08	1.87575e+08	1.00313e+08	8.8775e+07
2297	158.16	17.5423												1.87079e+08	1.4838e+08	4.42069e+08	9.66763e+07	1.52787e+08	1.34089e+08	7.95101e+07	2.25767e+08	2.06996e+08	2.48525e+08	1.14755e+08	3.16554e+08
2298	463.08	25.7826												5.24143e+08	7.705e+07	3.2452e+08	1.50275e+08	1.12613e+08	7.314e+07	4.40978e+08	5.48683e+07	3.71648e+08	6.35785e+08	2.6158e+08	2.1068e+08
2302	512.16	25.7327												3.3704e+08	2.13132e+08	8.07233e+08	1.7246e+08	2.8087e+08	1.25827e+08	2.78133e+08	3.65068e+08	2.43778e+08	1.80422e+08	3.1457e+08	2.72877e+08
2306	429.12	26.7783												1.70335e+08	4.1293e+08	2.6646e+08	3.08253e+08	1.47993e+08	1.951e+07	1.75023e+08	9.1995e+07	5.74367e+08	2.85683e+08	7.04593e+08	6.22772e+08
2317	327.12	25.7236	1	M+2ACN+H	1+	Biotin	NA	-	2.70847	KEGG	244.088		171548	2.20847e+08	2.63147e+08	1.73632e+08	2.1228e+08	1.9105e+08	1.71327e+08	3.64863e+08	5.94183e+07	1.08937e+08	5.95833e+07	2.22127e+08	2.61852e+08
2321	383.16	27.617	1	M+H	1+	2-cis,6-trans-Farnesyl diphosphate	NA	-	3.62882	KEGG	382.131		445683	3.50772e+08	9.08283e+07	1.1428e+08	2.07585e+08	1.2608e+08	2.61115e+08	7.62417e+07	1.40455e+08	9.67883e+07	8.5575e+07	9.511e+07	2.02013e+08
2322	128.04	5.35361												1.74797e+07	1.77638e+07	8.12592e+06	3.074e+07	3.25747e+07	1.40059e+07	1.76771e+08	7.17215e+07	1.02692e+08	5.29564e+07	4.29684e+07	5.17438e+07
2323	282.12	26.5435												6.80274e+08	7.26371e+08	1.08046e+07	1.08499e+08	1.43851e+08	1.63135e+08	1.96551e+08	1.90858e+08	1.40707e+08	1.14644e+08	6.89148e+07	4.62678e+07
2324	135.84	15.5555												8.22511e+07	6.50499e+07	8.93552e+07	2.76893e+07	7.33943e+07	3.159e+07	4.77671e+07	1.44495e+08	3.92105e+07	2.00878e+07	3.50499e+07	8.55388e+07
2325	117.96	0.423594												8.49215e+08	1.15133e+09	5.59114e+08	4.19189e+08	6.37183e+08	5.34407e+08	3.47161e+08	3.37758e+08	3.76107e+08	4.13398e+08	4.2814e+08	7.82083e+08
2329	105	20.2562												7.69222e+07	8.88132e+07	7.18563e+07	1.74751e+08	1.59801e+08	1.07288e+08	8.01045e+07	2.11509e+08	7.81247e+07	1.89875e+08	8.9194e+07	1.66816e+08
2331	297	5.63844												3.52273e+07	2.88665e+07	4.27267e+07	4.80112e+07	8.76479e+07	6.21947e+07	1.87854e+08	5.36309e+07	2.58933e+08	4.8838e+07	1.7505e+08	1.53837e+08
2338	416.04	9.23012												6.63696e+08	5.73144e+08	7.37385e+08	7.79466e+08	7.19827e+08	7.1996e+08	6.17248e+09	8.16917e+07	7.7257e+09	9.56495e+08	3.60164e+09	3.17633e+09
2346	634.2	25.2123												4.18938e+08	4.89712e+08	7.152e+07	1.68593e+08	1.80722e+08	1.83057e+08	5.61155e+08	5.16717e+07	2.52793e+08	1.72957e+08	1.64933e+08	3.2176e+08
2354	551.16	25.4099												2.68945e+08	4.29212e+08	2.87045e+08	1.716e+08	6.34928e+08	2.37198e+08	3.88508e+08	1.615e+08	1.96772e+08	4.53873e+08	2.1196e+08	2.8609e+08
2356	175.2	1.31354												3.975e+07	3.49569e+08	2.48758e+08	3.07009e+08	2.66205e+08	4.49427e+08	4.10882e+08	4.404e+07	6.06792e+08	4.17382e+08	2.82414e+08	2.82363e+08
2357	379.08	11.176												8.8489e+08	2.32243e+08	5.58085e+08	8.65187e+08	5.1732e+08	1.02778e+09	2.65803e+08	4.315e+07	2.81233e+08	4.74377e+08	3.02763e+08	2.93787e+08
2364	567.24	12.0573	1	2M+H	1+	guanosine	CID000828	GUANOSINE	0.232943	BioCyc	283.092	HMDB00133	6802	1.16629e+09	1.29522e+09	1.36929e+09	1.83668e+09	1.56298e+09	1.11287e+09	5.7728e+08	5.81467e+07	6.57855e+08	2.76773e+08	1.75852e+08	1.8188e+08
2366	473.04	27.1284												3.44647e+08	4.95775e+08	1.81505e+08	2.0475e+08	1.81523e+08	2.21267e+08	2.97383e+08	1.79053e+08	1.18463e+08	3.869e+08	1.91793e+08	4.50265e+08
2369	469.08	27.3028												1.498e+08	5.56677e+08	1.231e+08	9.0685e+07	1.36758e+08	1.3446e+08	6.71583e+08	5.415e+07	5.21317e+08	1.61287e+08	1.94877e+08	1.52607e+08
2370	649.08	24.0506												1.37403e+08	4.59937e+08	4.51752e+08	1.99203e+08	3.6222e+08	7.22238e+08	2.96003e+08	5.9205e+07	4.30578e+08	1.11998e+08	2.27602e+08	1.83015e+08
2373	551.28	26.1344												3.08855e+08	1.26408e+08	1.33408e+08	1.30757e+08	7.13667e+07	1.42e+08	1.45612e+08	7.942e+07	1.55437e+08	1.60793e+08	1.85372e+08	2.34323e+08
2374	633.955	27.5176												2.54492e+08	2.72962e+08	1.7237e+08	2.88523e+08	1.1395e+08	3.53278e+08	2.90547e+08	1.4056e+08	2.8753e+08	4.35327e+08	1.89012e+08	2.2173e+08
2379	441.12	25.0202	1	M+2ACN+H	1+	Pantetheine 4'-phosphate	NA	-	1.93534	KEGG	358.096		987	7.76137e+08	2.618e+07	3.7176e+08	9.607e+07	2.26353e+08	1.3283e+08	3.70083e+08	6.1705e+07	5.9745e+07	1.80618e+08	1.46415e+08	2.34607e+08
2384	502.2	26.9733												2.44083e+08	2.38085e+08	1.31492e+08	1.27342e+08	1.44357e+08	6.54483e+07	1.5835e+08	4.331e+07	1.51568e+08	5.6965e+07	7.564e+07	6.866e+07
2385	418.92	27.9017												3.25192e+08	2.73723e+08	2.957e+07	1.12977e+08	3.68645e+08	1.65983e+08	1.97637e+08	4.582e+07	2.83926e+08	3.29285e+08	1.2476e+08	1.47615e+08
2386	234.96	1.37707												1.14347e+08	7.41667e+07	5.12867e+07	1.03049e+08	7.67e+07	8.965e+07	1.11905e+08	8.43941e+07	6.14317e+07	7.0498e+07	5.10616e+07	1.14915e+08
2387	371.04	23.5506	1	M+2ACN+H	1+	3-Deoxy-D-arabino-heptulosonate-7-phosphate	NA	-	1.90683	KEGG	288.025		160647	1.3349e+09	1.02853e+08	1.67879e+09	8.19598e+08	6.57948e+08	8.37625e+08	1.57754e+09	3.821e+07	8.41933e+08	6.482e+08	1.46274e+09	5.93043e+08
2388	371.03	25.0993												3.07118e+08	1.03397e+08	2.03582e+08	1.54552e+08	1.65983e+08	1.62458e+08	2.92833e+08	4.9805e+07	1.19875e+08	8.514e+07	2.37053e+08	2.24567e+08
2398	202.08	3.71615												9.05397e+07	5.0138e+07	7.11537e+07	1.18737e+08	1.20558e+08	1.10333e+08	8.87747e+07	4.8434e+07	8.75735e+07	3.45536e+07	2.04279e+07	2.90767e+07
2400	149.16	21.3639												8.48246e+07	1.10198e+08	1.21553e+08	6.6816e+07	6.46584e+07	3.96687e+07	9.09224e+07	2.05005e+08	5.91861e+07	1.09684e+08	7.76144e+07	8.41909e+07
2401	223.92	4.24082												3.55105e+08	5.07894e+08	1.95021e+08	8.78347e+08	2.92242e+07	1.9892e+08	1.53458e+08	7.46457e+07	3.49796e+08	4.29823e+08	3.1186e+08	9.40478e+07
2411	382.08	11.834												3.25583e+07	2.7463e+08	3.82178e+08	3.96433e+08	7.43008e+08	2.54054e+09	7.43417e+07	4.061e+07	2.45071e+09	8.16717e+07	4.038e+07	4.4675e+07
2412	609	10.6578												3.49662e+09	2.7321e+09	2.47284e+09	2.62104e+09	2.75476e+09	2.20358e+09	4.58008e+09	9.54833e+07	3.36917e+09	1.96203e+09	2.61706e+09	1.89408e+09
2418	639.12	23.8378												6.111e+07	1.58375e+09	1.10507e+09	1.10194e+09	1.57562e+09	1.0396e+09	2.5192e+09	3.275e+07	1.44179e+09	6.09197e+08	1.37215e+09	5.93583e+08
2432	575.76	12.0576												4.36067e+08	3.34333e+08	2.09843e+08	1.78967e+08	8.927e+07	8.1e+07	1.26885e+08	4.648e+07	2.2325e+08	1.21088e+08	6.62933e+07	7.48483e+07
2440	722.16	26.5199												5.3325e+07	2.39272e+08	8.25417e+07	1.46717e+08	1.17323e+08	8.812e+07	3.46073e+08	9.45633e+07	2.02052e+08	2.50623e+08	1.12945e+08	1.19873e+08
2441	645.12	24.465	1	M+H	1+	Coenzyme F420-1	NA	-	0.191238	KEGG	644.137		45480638	1.2668e+08	9.97867e+07	2.90853e+08	2.1172e+08	8.86417e+07	9.6635e+07	2.28608e+08	5.0525e+07	1.75135e+08	1.30312e+08	2.51228e+08	1.39932e+08
2448	226.08	15.7612												1.43923e+08	9.41294e+07	1.07101e+08	5.96465e+07	6.54109e+07	7.33467e+07	1.99062e+08	5.96473e+07	9.16986e+07	6.78493e+07	1.09935e+08	6.90567e+07
2453	101.88	17.621												1.95848e+08	1.17546e+08	1.8416e+08	2.35346e+08	2.24882e+08	2.88599e+08	1.492e+08	3.34344e+08	2.1829e+08	7.78004e+07	1.17574e+08	1.53614e+08
2455	432	18.8927	1	M+2Na-H	1+	Deoxycytidine diphosphate	NA	-	-0.0195733	KEGG	387.023		150855	2.23183e+07	1.34585e+07	5.46037e+07	3.85632e+07	0	2.98038e+07	5.46332e+07	5.37156e+07	5.51228e+07	3.86195e+07	1.37875e+07	1.88577e+07
2457	590.04	24.9467												1.71793e+08	9.00282e+08	1.06175e+08	3.45483e+08	7.9649e+08	2.7767e+08	5.26442e+08	2.846e+07	2.80158e+08	3.0283e+08	6.08813e+08	9.05695e+08
2459	485.04	24.0352	1	M+2ACN+H	1+	Thymidine-5'-diphosphate	NA	-	-0.412865	KEGG	402.023		164628	2.27387e+09	1.95346e+09	1.71517e+09	6.52305e+08	2.00877e+09	6.91542e+08	9.95745e+08	6.0175e+07	1.0679e+09	1.41471e+09	1.42469e+09	8.9055e+08
2460	349.08	1.77123												9.05401e+08	4.26856e+08	7.32165e+08	8.77227e+08	5.9392e+08	3.60135e+08	2.79593e+08	4.25473e+07	1.55842e+08	4.7125e+07	9.00699e+07	2.20314e+08
2468	239.04	1.40977												6.36509e+07	7.74181e+07	4.31083e+07	3.877e+07	5.78213e+07	7.255e+07	6.53158e+08	2.89322e+07	5.81015e+08	2.70122e+08	2.68522e+08	1.6743e+08
2471	693.24	25.8246												2.2577e+08	1.10348e+08	1.71817e+08	8.35e+07	3.39933e+07	1.29547e+08	8.12567e+07	3.52333e+07	9.23883e+07	3.54067e+07	1.03892e+08	1.59772e+08
2472	71.88	1.71785												4.76872e+08	4.73613e+08	1.63762e+08	3.96325e+08	5.94129e+08	4.43937e+08	1.27953e+08	2.80752e+07	1.22946e+07	1.38817e+08	8.8758e+07	1.34137e+08
2474	112.92	2.90478												2.80604e+08	4.183e+08	2.48576e+08	2.96219e+08	5.5112e+08	1.51061e+08	1.40665e+08	1.98253e+08	2.7766e+08	2.06819e+08	2.49423e+08	2.63498e+08
2476	112.92	3.25925	1	M+K	1+	Glyoxylic acid	NA	-	-3.0087	KEGG	74.0004		760	1.85219e+08	1.54022e+08	2.48576e+08	1.20444e+09	5.5112e+08	1.51061e+08	1.38732e+08	1.98253e+08	2.7766e+08	9.79452e+07	1.34541e+08	1.74171e+08
2477	135.12	20.37												2.66941e+07	7.00643e+07	1.21169e+08	3.95448e+07	7.91385e+07	8.80478e+07	8.16773e+07	1.81146e+08	4.09545e+07	1.14588e+08	1.11531e+08	7.94398e+07
2478	131.04	4.21445												8.79898e+07	3.38626e+07	8.74202e+07	8.10434e+07	1.22311e+08	5.03118e+07	1.53412e+08	1.30547e+08	4.71086e+07	5.08892e+07	4.13894e+07	2.63678e+07
2487	76.8	14.4145												1.97732e+07	1.63689e+07	1.70171e+07	2.41317e+07	3.75768e+07	1.58324e+07	3.95073e+07	8.0775e+07	2.56385e+07	3.42658e+07	2.72968e+07	4.60741e+07
2497	89.76	0.302821												2.79238e+08	8.93089e+07	8.61133e+07	1.3814e+08	1.73546e+08	1.10463e+08	1.97613e+08	2.38587e+08	1.04715e+08	1.55078e+08	2.01566e+08	1.43164e+08
2503	282.96	21.9192												4.09966e+07	1.04802e+08	2.88921e+07	7.52422e+07	9.14862e+07	3.52147e+07	4.51348e+07	1.81634e+08	2.52349e+07	6.37401e+07	1.27212e+08	4.20498e+07
2504	554.76	2.75243	1	2M+K	1+	Triphosphoric acid	NA	C00536	-0.400918	KEGG	257.91		983	1.16646e+07	1.1796e+07	4.11794e+06	5.60236e+06	2.36183e+07	4.39994e+07	2.13963e+07	5.99592e+07	1.55317e+07	7.76159e+07	3.93994e+07	3.26064e+07
2505	450.96	7.58647												3.23866e+08	5.26294e+08	6.47364e+08	3.34088e+08	2.02138e+07	2.80853e+08	6.0927e+08	1.92808e+07	5.0834e+08	2.19639e+08	1.06634e+08	3.25415e+08
2506	223.08	17.6031	1	M+K	1+	3-[(5S,6R)-5,6-Dihydroxycyclohexa-1,3-dienyl]propanoic acid	NA	-	2.61433	KEGG	184.074		443290	7.02404e+07	5.10308e+07	9.76486e+07	1.12443e+08	8.86599e+07	9.31062e+07	8.09684e+07	3.16372e+08	6.11456e+07	7.79963e+07	6.88577e+07	1.45319e+08
2508	190.92	0.359574	1	M+Na	1+	Sulfopyruvate	NA	-	-0.985269	KEGG	167.973		440717	2.58001e+08	1.95634e+08	2.17028e+08	1.06164e+08	1.85213e+08	1.36636e+08	2.00657e+08	2.50963e+08	7.33024e+07	2.26601e+08	6.96783e+07	7.64889e+07
2514	613.08	10.6811												1.53193e+09	2.30665e+09	1.40649e+09	2.268e+09	1.87355e+09	2.00313e+09	2.66911e+09	1.8825e+07	3.01589e+09	1.65484e+09	1.79989e+09	1.27844e+09
2515	384	11.7519												3.47703e+09	1.85041e+09	5.26135e+09	4.62436e+09	2.85988e+09	2.81767e+09	1.97094e+09	2.2235e+07	1.67289e+09	3.49778e+08	2.20063e+08	3.64662e+08
2516	820.32	23.2709												2.1087e+08	3.61093e+08	4.24882e+08	1.28013e+08	1.20325e+08	2.60732e+08	4.54808e+08	2.2115e+07	3.23483e+08	2.31898e+08	3.74365e+08	1.75567e+08
2517	292.92	19.4755	1	M+2K-H	1+	Methyl-D-erythritol Phosphate	NA	-	1.43296	KEGG	216.04		443198	1.17957e+08	1.37279e+08	1.30082e+08	1.29738e+08	1.01008e+08	2.06071e+08	9.37434e+07	2.37724e+07	6.55097e+07	1.06678e+08	1.39547e+08	1.26628e+08
2518	101.88	0.251519												7.41805e+07	1.45376e+08	1.87596e+08	1.76702e+08	1.55999e+08	2.69525e+08	3.88645e+07	9.6639e+07	9.5554e+07	1.80912e+08	2.14351e+08	1.16568e+08
2526	79.8	29.2559												4.44616e+07	6.81866e+07	4.89138e+07	3.98914e+07	6.42251e+07	7.04629e+07	5.74445e+07	1.31551e+08	8.21003e+07	8.84903e+07	2.90541e+07	1.15377e+08
2532	101.88	6.3355												1.01891e+08	7.01943e+07	7.36944e+07	1.13668e+08	1.11047e+08	1.97356e+08	1.19765e+08	5.01656e+07	7.11706e+07	1.81324e+07	9.80789e+07	7.0158e+07
2537	138.96	0.385144	1	M+Na	1+	Fumaric acid	NA	-	-1.52575	KEGG	116.011		444972	2.06041e+08	3.66243e+07	1.00449e+08	1.29863e+08	1.03167e+08	7.97406e+07	2.60686e+07	1.26293e+08	1.6497e+08	5.02965e+07	1.47536e+08	7.34482e+07
2538	446.04	7.71816												2.01048e+08	1.47292e+08	3.91148e+07	1.05258e+08	2.0765e+08	9.85312e+07	2.6832e+08	2.49067e+07	2.90453e+08	1.01493e+08	2.53499e+07	7.95661e+07
2542	269.04	9.50789												2.06113e+08	1.54346e+08	1.37069e+08	2.18128e+08	1.96059e+08	2.39547e+08	6.63161e+08	1.52643e+07	3.85729e+08	2.33322e+08	3.615e+08	2.28688e+08
2556	209.04	5.7502												5.36321e+07	4.49832e+07	1.0171e+08	5.51427e+07	5.65361e+07	2.44426e+07	3.56876e+08	1.99193e+07	1.5384e+08	1.31976e+08	4.76194e+08	1.05681e+08
2558	205.08	8.71172												4.02211e+07	7.82672e+07	3.68036e+07	1.4653e+08	1.4301e+08	1.38878e+08	2.52264e+08	1.24738e+07	5.14666e+08	4.22665e+08	6.14441e+08	6.41558e+08
2576	224.16	0.424768												1.37694e+08	7.61776e+07	7.94037e+07	2.48322e+08	1.68405e+08	1.1802e+08	1.34566e+08	2.09013e+07	1.00429e+08	1.06762e+08	8.79859e+07	1.29005e+08
2584	387.72	29.4546												1.1155e+07	2.32172e+06	1.36696e+07	8.70359e+06	0	9.00342e+06	2.10513e+07	5.33249e+07	1.1246e+07	2.32913e+07	7.13526e+06	5.15213e+06
2585	376.8	4.43258												1.80617e+07	1.03239e+07	1.35209e+07	1.62737e+07	2.06312e+07	3.88694e+07	8.89503e+07	1.18419e+07	3.55916e+07	4.89446e+07	4.61103e+07	4.514e+07
2587	341.04	4.48729												4.62589e+07	3.55723e+07	3.79507e+07	4.29328e+07	2.40624e+07	2.2646e+07	5.64529e+08	2.62709e+07	1.90061e+08	2.5554e+08	8.96814e+07	7.01691e+07
2595	195.12	17.946												3.29695e+07	4.11163e+07	4.56216e+07	2.59917e+07	6.30369e+07	5.94615e+07	1.46844e+08	3.15517e+07	3.86344e+07	3.75397e+07	4.26514e+07	9.43077e+07
2596	407.04	6.94659												2.61156e+08	1.98104e+08	2.87706e+07	6.56725e+08	2.06135e+08	5.56595e+07	6.24539e+08	2.96845e+07	3.65897e+08	1.06304e+08	1.45859e+08	1.14973e+08
2600	101.88	5.69977												1.01891e+08	2.29225e+08	1.72582e+08	1.33203e+08	2.35509e+08	1.97356e+08	1.88765e+08	1.14353e+08	9.24058e+07	6.82181e+07	1.18271e+08	1.69452e+08
2640	311.16	19.8958												6.96412e+08	4.86103e+08	1.73974e+08	2.48218e+08	3.13977e+08	3.26285e+08	6.83404e+07	3.57406e+07	6.2848e+07	7.87692e+07	1.01077e+08	6.28368e+07
2651	129.96	17.983												2.62166e+07	3.41991e+07	3.11682e+07	8.46372e+07	4.74612e+07	4.48598e+07	2.76104e+07	4.18028e+07	3.38414e+07	3.71055e+07	2.92224e+07	6.4683e+07
2687	207.24	17.7105												3.51486e+07	2.68565e+07	1.88502e+07	4.3593e+07	1.87613e+07	1.99141e+07	3.6163e+07	9.44072e+06	3.09946e+07	1.60805e+07	1.574e+07	3.6917e+07
2701	173.04	4.21373												3.06051e+07	1.92392e+07	4.29752e+07	2.0433e+07	6.71104e+07	5.1224e+07	7.9774e+07	1.50737e+07	1.38911e+08	3.51512e+07	7.73284e+07	9.71547e+07
2706	492	7.2538												1.81323e+07	2.11978e+07	1.0017e+07	4.21483e+07	7.59039e+06	1.49023e+07	1.49282e+08	7.62724e+06	3.79915e+07	8.50391e+07	3.35981e+07	2.63001e+07
2708	266.04	5.18496												1.382e+07	1.66896e+07	1.3665e+07	2.83128e+07	2.47564e+07	7.73989e+06	7.92406e+06	6.4533e+06	1.426e+08	5.64729e+07	3.13013e+07	7.92644e+07
2729	302.04	6.14427	1	M+CH3OH+H	1+	N-Acetyl-L-glutamyl 5-phosphate	NA	-	-0.233868	KEGG	269.03		440236	1.05724e+09	6.38525e+08	5.13758e+08	4.08922e+08	5.96441e+08	4.31869e+08	1.63133e+09	3.98279e+06	1.15537e+09	2.17009e+08	5.26378e+08	3.49026e+08
2742	174.96	14.2366												6.91463e+07	8.49817e+07	4.70925e+07	1.27303e+08	8.89778e+07	1.86026e+08	7.81292e+07	4.6977e+06	8.40188e+07	1.11847e+08	6.04243e+07	7.13359e+07
2745	229.08	6.38772	1	M+2Na-H	1+	Nalpha,Nalpha-dimethyl-L-histidine	CID002660	NALPHANALPHA-DIMETHYL-L-HISTIDINE	3.08696	BioCyc	184.109		6971285	4.28598e+07	2.89567e+07	3.61027e+07	4.70818e+07	8.47842e+07	8.43505e+07	2.49172e+08	3.6109e+06	1.11014e+08	8.04091e+07	4.91186e+07	8.22011e+07
2748	503.16	10.062	1	2M+K	1+	1,2-dibutyrin	CID000959	CPD-13040	-0.277003	BioCyc	232.131		10177014	3.87569e+09	5.18145e+09	5.96269e+09	6.12761e+09	7.84529e+09	4.7008e+09	1.82963e+10	3.55695e+10	2.3526e+08	1.1789e+10	8.53642e+09	6.47615e+09
2749	547.2	10.3861	1	M+CH3OH+H	1+	S-formylmycothiol	CID002577	CPD1G-121	-0.159771	BioCyc	514.147		11953886	4.38502e+09	4.59506e+09	6.72144e+09	5.63284e+09	5.13936e+09	3.04128e+09	3.40252e+10	2.82058e+10	1.9372e+10	7.72368e+09	3.21306e+09	3.07901e+09
2751	520.2	10.0269												4.30071e+09	3.31291e+09	3.79694e+09	3.23114e+09	3.6206e+09	2.51187e+09	5.30633e+09	9.63023e+09	1.24041e+10	3.84517e+09	3.69908e+09	4.14489e+09
2752	631.08	10.7026	1	M+ACN+H	1+	ADP-glucose	NA	-	2.77783	KEGG	589.082		16500	1.1298e+08	8.06442e+09	5.1625e+09	6.75791e+09	4.66087e+09	4.87788e+09	6.69105e+08	7.50074e+09	7.4525e+07	2.37739e+09	2.42963e+09	3.75326e+09
2754	543.12	9.88743	1	2M+Na	1+	D-Allulose 6-phosphate	NA	-	1.82259	KEGG	260.03		46174048	4.1174e+09	4.10866e+09	4.24287e+09	2.70355e+09	3.92841e+09	3.17968e+09	1.11763e+10	1.25263e+10	9.24467e+07	3.58079e+09	3.65889e+09	3.52201e+09
2755	608.16	10.6918												7.89944e+09	6.40939e+09	5.55003e+09	5.70457e+09	3.27271e+09	4.07845e+09	1.29663e+10	7.14549e+09	9.68936e+09	4.15404e+09	5.12272e+09	3.30065e+09
2758	476.16	9.63893												3.33866e+09	3.27705e+09	2.45248e+09	1.43919e+09	2.254e+09	2.26646e+09	6.18099e+09	8.08949e+09	8.36314e+09	5.30288e+09	3.10033e+09	2.30244e+09
2760	652.2	11.0103												3.54034e+09	6.27728e+09	4.51967e+09	3.33123e+09	4.27243e+09	4.58443e+09	6.91296e+09	6.64319e+09	5.45739e+09	2.28024e+09	3.21943e+09	2.78654e+09
2765	648.12	10.6036												4.75848e+09	3.91885e+09	4.89077e+09	4.12051e+09	2.00305e+09	3.35819e+09	4.16949e+09	5.03158e+09	5.53238e+09	1.51873e+09	2.28875e+09	1.85439e+09
2771	692.04	10.9208												5.19955e+09	6.24596e+09	3.13333e+07	4.91996e+09	4.84974e+09	3.45985e+09	3.59503e+09	4.96671e+09	6.00127e+09	1.22896e+09	2.84874e+09	1.81567e+09
2776	437.04	9.19683												6.91153e+08	5.70234e+08	5.2738e+08	1.0345e+09	9.3801e+08	9.7682e+08	2.75705e+09	2.90749e+09	2.39246e+09	1.82008e+09	2.69423e+09	3.59843e+09
2777	604.08	10.3201	1	M+2Na-H	1+	Phosphoribosyl-AMP	NA	-	-0.261249	KEGG	559.072		11988267	3.28733e+07	3.66439e+09	3.82932e+09	2.85928e+09	4.76959e+09	3.83161e+09	7.03041e+09	4.54891e+09	4.37057e+08	2.58244e+09	2.68422e+09	2.1151e+09
2782	199.08	3.58324	1	M+Na	1+	L-arginine	CID000662	ARG	1.31634	BioCyc	176.127	HMDB00517	1549073	2.09952e+07	1.35724e+07	4.15372e+07	1.22622e+07	2.03928e+07	1.43819e+07	3.2814e+09	3.86746e+09	4.13216e+09	1.61186e+09	2.29766e+09	1.40373e+09
2786	404.04	11.7342												9.03e+07	3.1575e+07	5.32153e+09	1.57375e+08	5.23829e+09	3.44283e+09	1.25818e+09	1.91755e+09	2.15351e+09	8.77898e+08	1.30316e+09	1.29065e+09
2788	171.12	3.37631												2.29311e+07	2.49537e+07	2.04134e+07	9.09437e+06	3.62526e+07	7.59702e+06	2.79172e+09	2.6421e+09	2.88133e+09	8.48539e+08	1.42405e+09	5.45305e+08
2790	351.96	24.9987												8.80746e+09	7.22442e+09	3.86708e+09	3.16517e+10	5.50083e+09	1.57635e+10	2.31836e+09	1.67661e+09	2.86022e+09	2.70396e+09	4.57496e+09	3.19192e+09
2792	367.08	8.07978	1	M+2Na-H	1+	D-Pantothenoyl-L-cysteine	NA	C04079	1.43837	KEGG	322.12		440217	4.43346e+07	2.78252e+08	1.5964e+08	4.5685e+07	1.40013e+08	2.38705e+08	1.58601e+09	1.84494e+09	5.71696e+07	6.53528e+08	5.81554e+08	8.31039e+08
2796	745.92	5.09915												1.21879e+07	6.42419e+06	0	0	0	1.07859e+07	3.56639e+07	2.07038e+09	1.98182e+09	9.93645e+08	1.57489e+09	1.41245e+09
2797	406.08	11.9969												3.28122e+09	2.16414e+09	1.19888e+09	2.04405e+09	1.21316e+09	2.07365e+09	7.75593e+08	1.23851e+09	7.59455e+08	3.72913e+08	3.72848e+08	6.90523e+08
2798	609.12	10.6224												2.83911e+09	2.53077e+09	1.80071e+09	1.86438e+09	1.41197e+09	1.27149e+09	4.61656e+09	2.21005e+09	2.01712e+09	1.71413e+09	1.76401e+09	1.40765e+09
2800	329.88	4.16221												1.9302e+08	2.30253e+08	3.35274e+08	5.34648e+07	3.36624e+07	4.76601e+07	1.57546e+09	2.76644e+09	1.48468e+09	1.13157e+09	9.85465e+08	1.17055e+09
2802	132.96	8.18494												1.01564e+08	9.9684e+07	9.07642e+07	1.07972e+08	4.45874e+07	1.81544e+08	1.27619e+09	1.75981e+09	1.85754e+09	8.2236e+08	4.02085e+08	6.18526e+08
2803	193.92	15.5714												3.16143e+09	3.25514e+09	4.06404e+09	3.32132e+09	1.89465e+09	2.02911e+09	2.15969e+09	1.05871e+09	1.08995e+09	2.64652e+09	1.3286e+09	1.95627e+09
2807	221.16	10.9863												5.4058e+08	1.35295e+09	1.01921e+09	9.99805e+08	6.67731e+07	4.22106e+07	1.32564e+09	1.83275e+09	2.28071e+09	3.83224e+08	8.29608e+08	5.67779e+08
2810	744.96	11.5301												1.45524e+09	2.836e+07	9.17918e+08	1.77174e+09	1.89126e+09	2.22002e+09	1.53205e+09	7.80792e+08	1.23071e+09	6.4837e+08	8.62872e+08	4.2181e+08
2814	456	8.9217												3.50413e+07	2.84586e+08	6.61064e+08	3.48078e+08	3.05338e+08	3.50697e+08	1.61316e+09	2.38322e+09	1.63678e+09	8.39921e+08	8.06025e+08	5.4502e+08
2816	136.92	4.13117												5.40331e+08	9.26923e+08	8.22854e+08	1.41858e+09	9.74777e+08	1.77438e+09	7.48764e+08	4.43393e+08	1.68678e+09	6.49203e+08	3.5138e+08	3.35579e+08
2818	331.08	2.34136	1	2M+K	1+	Glutamine	NA	C00064	0.31653	KEGG	146.069		5961	2.3892e+07	1.72396e+07	2.24231e+07	1.24349e+07	3.05788e+07	1.45483e+07	1.10635e+09	1.01294e+09	1.05799e+09	9.78948e+08	5.63727e+08	4.4834e+08
2823	219	1.40151												1.52549e+08	2.31053e+08	1.80379e+08	3.877e+07	3.15923e+08	4.0325e+07	1.3636e+09	8.66055e+08	5.18537e+08	9.25816e+08	4.89172e+08	8.20282e+08
2828	401.04	11.4336												4.25783e+08	1.04307e+09	1.37788e+09	1.14803e+09	1.33939e+09	1.01263e+09	6.18653e+08	6.80907e+08	4.56645e+08	9.81917e+07	3.84828e+08	3.824e+08
2829	456.6	12.0986												2.16563e+09	1.68878e+09	1.63932e+09	1.32581e+09	7.99123e+08	1.01887e+09	1.2345e+09	1.1425e+09	7.88588e+08	4.2134e+08	0	3.95373e+08
2832	605.28	23.6004												5.66763e+08	8.05282e+08	3.97683e+08	5.49573e+08	9.60883e+08	3.35768e+08	9.66958e+08	8.64488e+08	4.48467e+07	6.43925e+08	6.56435e+08	1.03125e+09
2834	636.115	10.9199												1.15032e+09	1.5196e+09	1.39679e+09	2.63192e+09	1.87409e+09	2.34939e+09	3.1192e+09	3.71098e+09	9.70092e+08	1.08012e+09	9.89377e+08	1.08891e+09
2837	338.16	10.9131												2.89927e+08	5.4372e+08	6.387e+08	7.18297e+08	8.41825e+08	5.06645e+08	1.00941e+09	6.50175e+08	1.14279e+09	1.08327e+08	2.72015e+08	2.05867e+08
2838	639.24	23.9403												9.02903e+08	5.60103e+08	6.02387e+08	6.81065e+08	4.26087e+08	6.56895e+08	7.72908e+08	1.28403e+09	1.44812e+09	3.8207e+08	4.29132e+08	5.87297e+08
2839	310.92	26.7827												4.928e+08	2.32339e+09	1.00028e+09	2.47681e+09	8.99767e+09	5.08362e+09	7.6386e+08	0	2.0808e+08	7.08508e+08	0	0
2840	363	8.31279	1	M+K	1+	5-O-(1-Carboxyvinyl)-3-phosphoshikimic acid	NA	C01269	-1.57506	KEGG	324.025		439463	3.44494e+08	1.64814e+08	2.29052e+08	7.0248e+08	2.03404e+08	3.65023e+08	1.26157e+09	9.599e+08	7.97326e+08	6.36152e+08	9.40367e+08	6.19452e+08
2841	415.08	11.8241												1.31258e+09	1.36584e+09	8.43248e+08	8.50075e+08	1.30869e+09	1.57608e+09	4.25213e+08	6.57667e+08	8.16917e+08	4.8421e+08	7.18595e+08	6.52693e+08
2842	722.04	23.7436	1	M+2Na-H	1+	Udp-N-acetylglucosamine-enolpyruvate	NA	-	1.36823	KEGG	677.087		172502	2.66267e+07	2.36804e+09	2.08654e+09	1.23469e+09	1.84455e+09	4.01212e+08	1.02232e+09	1.59271e+09	9.667e+07	1.16215e+09	1.0298e+09	1.48355e+09
2843	732.24	23.4568												7.7846e+08	1.49923e+09	1.50545e+09	5.20227e+08	8.69378e+08	7.265e+08	2.16867e+09	8.13225e+08	7.02533e+07	8.65788e+08	7.94532e+08	3.9166e+08
2846	582.96	8.89378												1.92701e+08	4.87597e+07	1.31069e+08	3.19808e+08	1.01244e+08	2.2376e+07	2.34183e+08	3.43535e+08	6.3912e+08	4.21814e+08	1.21004e+08	2.77039e+08
2847	497.04	9.64544	1	M+K	1+	[5-(7,8-Dimethyl-2,4-dioxo-1,5-dihydrobenzo[g]pteridin-10-yl)-2,3,4-trihydroxypentyl] dihydrogen phosphate	NA	-	-1.40535	KEGG	458.12		711	5.99422e+08	2.81466e+08	4.27748e+08	1.952e+08	1.32898e+08	3.41362e+08	8.30032e+08	1.25908e+09	8.40755e+08	5.40515e+08	4.78893e+08	2.67527e+08
2848	351.96	25.8418												4.3477e+10	1.98767e+10	1.3634e+10	2.30955e+10	3.49266e+10	7.78231e+09	2.49857e+09	3.22598e+09	3.00828e+09	4.83268e+09	1.07991e+10	6.51076e+09
2853	441.24	24.1341	1	M+K	1+	MG(0:0/22:6(4Z,7Z,10Z,13Z,16Z,19Z)/0:0)	NA	-	0.98384	KEGG	402.277		46896303	1.08669e+09	4.41902e+08	1.11955e+09	2.15075e+08	5.67188e+08	5.01232e+08	1.32619e+09	1.11422e+09	1.86166e+09	4.41263e+08	3.197e+08	4.0549e+08
2855	352.44	27.6537												3.76687e+09	1.89746e+09	3.00277e+09	3.9929e+09	6.5532e+09	6.10472e+09	6.95518e+08	1.49077e+09	2.73096e+09	1.06569e+09	9.37295e+08	1.10214e+09
2857	547.08	24.0338												8.7532e+08	8.4869e+08	5.71587e+08	8.94147e+08	7.2419e+08	5.41297e+08	7.92228e+08	6.6224e+08	2.01049e+09	3.41722e+08	6.5362e+08	5.3265e+08
2859	171.12	1.37568												6.97717e+07	2.90982e+07	1.03248e+08	7.80683e+07	1.2616e+08	1.27575e+08	5.46532e+08	6.6306e+08	6.46639e+08	8.55653e+08	4.30356e+08	3.2865e+08
2860	663.6	12.622												3.975e+07	5.36277e+08	9.17767e+08	4.10032e+08	4.49867e+07	2.27217e+08	1.71728e+08	2.89747e+08	6.08853e+08	4.11967e+07	5.0865e+07	3.14187e+08
2861	275.04	6.76514	1	M+2Na-H	1+	D-Ribofuranose 5-phosphate	NA	-	0.940402	KEGG	230.019		439167	2.37319e+08	1.84843e+08	2.49795e+08	8.83495e+08	6.15096e+08	1.06222e+09	3.88357e+08	5.38195e+08	3.8386e+08	4.77346e+08	3.76826e+08	3.79157e+08
2863	833.04	11.9837												8.08475e+08	6.92982e+08	6.19138e+08	9.89738e+08	1.07869e+09	1.14537e+09	2.2505e+08	3.29133e+08	2.25225e+08	2.43275e+08	1.6152e+08	1.57765e+08
2864	399	1.2177	1	2M+K	1+	S-methyl-5-thio-D-ribose	CID001544	CPD-560	0.753984	BioCyc	180.046	HMDB01087	10313378	1.2663e+09	1.43576e+09	5.26283e+07	2.20389e+09	6.70323e+08	2.97328e+09	5.73962e+08	6.1715e+08	5.15425e+08	1.34035e+08	8.80267e+07	1.49192e+08
2867	406.32	22.8409												4.57767e+08	5.69925e+08	4.05017e+08	4.81515e+08	1.93597e+08	1.19535e+08	6.25102e+08	8.5221e+08	3.17766e+08	2.30437e+08	4.94478e+08	1.69917e+08
2868	261.96	1.41243												1.29508e+07	2.96063e+07	1.77741e+07	3.05133e+07	2.88333e+07	4.354e+07	9.02553e+08	7.43583e+08	7.81874e+08	6.48014e+08	5.00469e+08	6.57961e+08
2872	492	12.4151												2.19467e+08	8.0975e+08	1.32044e+09	4.52667e+07	1.62425e+08	5.67e+07	2.65505e+08	1.66103e+08	7.40838e+08	3.0977e+08	3.68667e+07	1.62805e+08
2875	677.16	12.7414												1.26026e+09	9.058e+07	2.30501e+09	2.43897e+08	1.27411e+09	1.3955e+09	7.03692e+08	6.6787e+08	1.71842e+08	1.53735e+08	7.224e+07	2.51468e+08
2877	415.08	23.5269	1	M+H	1+	(7R)-7-(5-Carboxy-5-oxopentanoyl)aminocephalosporinate	NA	-	0.285313	KEGG	414.073		440452	2.20701e+09	2.00462e+08	1.33316e+09	5.23222e+08	9.3559e+08	1.26552e+08	1.34361e+09	7.57055e+08	1.28484e+09	1.60234e+09	8.23118e+08	5.87008e+08
2878	435	11.8982												7.53425e+08	8.578e+08	8.04648e+08	5.98682e+08	5.87477e+08	7.38707e+08	5.91648e+08	2.89615e+08	1.83773e+08	2.47475e+08	3.2304e+08	4.28492e+08
2879	275.88	2.40958												9.00957e+07	3.90853e+07	1.57669e+08	6.05066e+08	3.97964e+08	4.22729e+08	6.24614e+08	7.69536e+08	9.35403e+08	7.29992e+08	5.77062e+08	3.77959e+08
2885	470.16	12.2875												1.08245e+09	1.36793e+09	1.08807e+09	1.85389e+09	2.37495e+09	1.64541e+09	5.45105e+08	7.91373e+08	5.83968e+08	7.078e+07	1.51552e+08	0
2889	534	10.1788												4.76758e+08	2.10012e+08	2.60108e+08	4.55422e+08	3.0968e+08	3.85633e+08	5.34813e+08	2.69357e+08	3.2975e+07	2.55142e+08	2.75473e+08	4.4605e+07
2891	620.16	22.8277												6.8028e+08	7.88873e+08	4.85832e+08	5.99102e+08	4.07893e+08	3.96433e+08	8.85143e+08	6.80497e+08	4.32227e+08	3.89535e+08	4.34925e+08	2.33245e+08
2895	235.2	22.5418												3.20365e+08	2.22374e+08	4.81756e+08	2.23472e+08	1.66797e+08	3.42737e+08	2.01823e+08	1.82252e+08	5.45444e+08	4.8035e+08	3.9938e+08	4.22441e+08
2896	610.8	2.18454												4.46224e+09	2.85392e+09	2.45247e+09	2.42636e+09	3.81771e+09	2.70829e+07	4.61881e+08	3.88429e+08	2.93077e+08	2.18157e+08	3.19635e+08	1.1348e+08
2897	365.04	8.19184												9.1301e+07	7.57732e+07	3.72088e+07	7.08552e+07	2.39169e+07	5.63705e+07	9.1036e+08	5.58102e+08	7.30191e+08	2.59503e+08	3.36534e+08	4.23939e+08
2899	699	12.9475												1.86518e+09	1.46324e+09	6.74133e+07	1.865e+08	1.44952e+09	1.41571e+09	4.15257e+08	6.37708e+08	4.15043e+08	1.03395e+08	1.90417e+08	4.23253e+08
2900	600.24	24.5424												4.22978e+08	2.92315e+08	4.75197e+08	1.5202e+08	1.1057e+08	1.65975e+08	3.9195e+08	3.64645e+08	2.5085e+08	114450000	3.03537e+08	2.89088e+08
2907	641.64	12.51												9.56422e+08	8.32027e+08	8.42728e+08	7.83252e+08	4.22317e+08	3.7153e+08	4.81793e+08	4.87777e+08	5.3025e+07	1.6723e+08	9.65133e+07	4.56627e+08
2908	351.96	23.6825												3.51327e+09	1.64338e+09	3.59571e+09	2.62478e+09	4.70943e+09	1.36099e+10	2.366e+08	7.78323e+08	5.8845e+08	2.16107e+09	3.98577e+09	5.52765e+09
2911	367.08	9.04257												3.29833e+07	8.80776e+07	8.042e+07	7.17933e+07	1.25043e+08	1.05568e+08	3.30367e+08	2.65658e+08	1.30058e+08	1.76619e+08	7.79343e+07	5.05367e+07
2914	479.04	2.53751												1.78672e+07	1.22095e+07	6.68892e+06	0	1.29062e+07	1.03266e+07	4.71471e+08	7.76737e+08	8.27692e+08	6.57869e+08	2.03771e+08	3.38335e+08
2916	427.08	23.044												1.5966e+08	1.15663e+08	1.78177e+08	3.16133e+07	1.22643e+08	2.9374e+08	2.68345e+08	3.88895e+08	4.11293e+08	8.30383e+07	2.97033e+08	3.41855e+08
2919	117.96	4.83883	1	M+2Na-H	1+	Iminoacetic acid	NA	-	-1.27679	KEGG	73.0164		3080609	9.39962e+09	1.10207e+08	7.03846e+08	9.16053e+08	1.44209e+09	5.52983e+09	4.20252e+08	8.40753e+08	5.96342e+09	3.57556e+08	5.6457e+08	4.70217e+08
2925	496.92	2.49163												5.97533e+07	2.44191e+07	8.746e+07	6.38266e+07	1.29062e+07	1.15248e+08	7.31768e+08	3.64232e+08	7.41273e+08	3.0775e+08	3.60135e+08	2.09074e+08
2932	338.28	24.99												2.85747e+08	3.03902e+08	6.00785e+08	2.04563e+08	3.21225e+08	1.91035e+08	6.05715e+08	3.55825e+08	1.22655e+08	2.03725e+08	4.3894e+08	3.66745e+08
2936	310.92	24.9697												4.74266e+09	1.17206e+09	4.39526e+09	1.44916e+10	1.14065e+10	4.5862e+09	1.3855e+08	2.13099e+09	1.54933e+08	2.12372e+09	1.26094e+09	3.57204e+09
2947	341.04	24.1259	1	M+2ACN+H	1+	D-Glucono-1,5-lactone 6-phosphate	NA	-	1.65185	KEGG	258.014		439452	1.29978e+09	3.47513e+08	3.57867e+08	9.73177e+08	7.42627e+08	4.55597e+08	5.62577e+08	4.33243e+08	4.357e+07	7.15433e+08	7.94422e+08	6.48045e+08
2953	650.04	12.5425	1	M+2K-H	1+	Biotinyl-5'-AMP	NA	-	1.93834	KEGG	573.141		5326875	5.77425e+08	2.79073e+08	4.7208e+08	2.2251e+08	1.93357e+08	7.31717e+07	6.27812e+08	1.54517e+08	2.89133e+07	3.6125e+07	1.23823e+08	1.55197e+08
2955	678.24	27.3045												1.1833e+08	1.34235e+08	2.71455e+08	4.2465e+07	1.3676e+08	1.94703e+08	2.20722e+08	2.48372e+08	3.9846e+08	6.442e+07	1.49703e+08	2.56067e+08
2957	352.08	21.812	1	M+K	1+	Phosphoribosylformylglycineamidine	NA	-	0.717214	KEGG	313.068		9552078	1.1534e+10	1.68113e+09	5.24904e+09	1.22081e+09	1.93983e+09	9.48851e+08	7.60514e+08	1.23488e+09	1.45331e+08	2.3255e+09	2.23076e+09	1.27027e+09
2958	334.92	7.63682	1	M+2K-H	1+	D-Glucono-1,5-lactone 6-phosphate	NA	-	1.30561	KEGG	258.014		439452	2.91497e+08	3.22152e+08	6.49649e+07	1.18584e+08	1.66035e+08	7.22313e+07	2.52839e+08	1.90442e+08	1.95048e+08	1.01844e+08	1.52274e+08	2.6775e+08
2959	653.88	5.90507												5.72584e+07	1.26141e+08	6.3353e+07	3.2186e+08	3.24508e+08	3.35427e+08	2.76755e+08	3.12976e+08	2.44933e+08	3.10136e+08	2.1005e+08	2.58454e+08
2964	429	24.8035	1	2M+H	1+	(3R)-3-Hydroxy-2-oxo-4-phosphonooxybutanoate	NA	-	-0.641185	KEGG	213.988		21145142	2.99138e+08	7.40278e+08	1.12781e+09	8.35493e+08	6.39847e+08	1.39511e+09	4.37442e+08	7.0774e+08	1.37433e+08	8.443e+08	8.8586e+08	7.20172e+08
2966	503.16	24.173	1	2M+Na	1+	2-(3-Carboxypropionyl)-6-hydroxy-cyclohexa-2,4-diene carboxylic acid	NA	-	2.04427	KEGG	240.063		5287432	8.08312e+08	1.10417e+08	4.51635e+08	2.5792e+08	5.2628e+08	2.84497e+08	7.40865e+08	7.39773e+08	1.59092e+08	6.05588e+08	4.67848e+08	3.71807e+08
2967	600.24	24.0206												9.40913e+08	1.24296e+09	9.7979e+08	5.06058e+08	4.29278e+08	1.65975e+08	1.29538e+09	8.2606e+08	1.5521e+08	1.46257e+08	4.36107e+08	2.68193e+08
2969	517.08	25.5903												8.03e+07	6.0895e+07	2.2584e+08	2.03523e+08	2.23153e+08	2.11772e+08	3.57902e+08	3.13138e+08	5.42002e+08	5.17007e+08	3.6747e+08	3.0645e+08
2972	86.04	2.66703												2.21489e+08	2.06567e+08	2.87793e+08	2.04394e+08	1.08145e+08	5.59465e+08	2.85587e+08	2.516e+08	3.84468e+08	4.53536e+07	1.30248e+08	6.31996e+07
2973	171.12	2.32701												3.2048e+07	3.34563e+07	1.12566e+07	9.85746e+07	4.76604e+07	4.03914e+07	1.70988e+08	1.80084e+08	1.96763e+07	1.39261e+08	1.28965e+08	8.17033e+07
2977	310.92	27.8573	1	M+2Na-H	1+	3-Phospho-D-glyceroyl dihydrogen phosphate	NA	-	0.305264	KEGG	265.959		439191	4.39779e+09	2.21048e+09	3.98404e+09	8.94577e+08	8.25202e+08	3.02116e+09	4.50613e+08	5.02915e+08	1.14025e+08	2.39497e+09	3.71106e+09	1.13666e+09
2979	561.12	24.3134	1	2M+K	1+	amino-parathion	CID000637	AMINO-PARATHION	-2.11332	BioCyc	261.059	HMDB01504	220	5.8733e+08	6.8131e+08	3.75707e+08	1.79057e+08	2.61847e+08	8.68013e+08	6.11475e+08	2.25217e+08	6.58402e+08	3.5216e+08	2.31613e+08	8.72168e+08
2980	655.2	12.6293												2.23235e+09	9.83e+07	2.05931e+09	1.39016e+09	1.83533e+09	1.03083e+09	7.55188e+08	5.2943e+08	1.0505e+08	3.2604e+08	1.68637e+08	3.91397e+08
2981	464.88	2.61735												3.28706e+07	7.42989e+07	1.24825e+07	7.46274e+07	1.30767e+07	3.13778e+07	1.48455e+08	1.40954e+08	2.20267e+08	5.24915e+07	1.31331e+07	5.03056e+07
2982	544.08	13.2907												1.63007e+08	1.72077e+08	1.33267e+07	9.471e+07	1.3215e+07	5.12133e+07	0	0	2.33502e+08	3.11343e+07	1.90417e+07	2.36084e+07
2986	503.04	27.6182												1.7058e+08	1.77847e+08	1.00117e+08	1.37937e+08	1.39507e+08	1.41095e+08	1.3366e+08	1.53212e+08	6.297e+07	9.395e+07	2.16822e+08	2.2922e+08
2990	534.84	5.95984												7.43921e+07	8.05282e+07	3.94894e+07	2.82201e+08	2.46792e+08	2.8264e+08	3.15813e+08	2.84613e+08	2.83158e+08	2.35156e+08	2.66525e+08	1.96389e+08
2996	310.92	23.895												1.78146e+09	1.22253e+09	3.65658e+08	3.28789e+09	6.62118e+08	5.71253e+09	4.03925e+08	5.63937e+08	1.08913e+08	1.89367e+08	1.31148e+09	1.93332e+09
3000	341.04	24.8232												4.19705e+08	5.54443e+08	3.57867e+08	5.92137e+08	4.6953e+08	4.8615e+07	7.00185e+08	4.33243e+08	1.08453e+08	4.86452e+08	3.96697e+08	2.68807e+08
3001	561.12	25.187	1	2M+K	1+	amino-parathion	CID000637	AMINO-PARATHION	-2.11332	BioCyc	261.059	HMDB01504	220	1.77005e+08	1.62928e+08	8.12755e+08	6.89167e+07	2.9637e+08	1.32908e+08	1.95467e+08	2.78832e+08	4.41337e+08	2.53495e+08	2.5826e+08	2.30852e+08
3004	397.08	24.0532	1	M+2ACN+H	1+	Geranyl diphosphate	NA	-	2.53673	KEGG	314.068		445995	4.39865e+08	2.76522e+08	5.04e+07	1.88032e+08	3.2048e+08	2.29108e+08	4.6616e+08	2.79022e+08	8.92833e+07	1.52657e+08	3.79018e+08	2.09612e+08
3005	207.12	6.80689												1.61512e+07	3.66782e+07	2.54104e+07	8.17872e+07	3.31852e+07	2.63612e+07	1.40432e+08	6.32894e+07	1.27963e+08	1.02108e+08	6.45676e+07	1.40682e+08
3006	590.04	24.3922	1	M+H	1+	ADP-glucose	NA	-	1.29075	KEGG	589.082		16500	1.71793e+08	5.85195e+08	1.34053e+09	5.78835e+08	2.13131e+09	1.20062e+09	7.77113e+08	3.17985e+08	1.1883e+08	1.0512e+09	6.79785e+08	5.93998e+08
3011	561.12	24.9243	1	2M+K	1+	amino-parathion	CID000637	AMINO-PARATHION	-2.11332	BioCyc	261.059	HMDB01504	220	2.41743e+08	3.79182e+08	3.75707e+08	1.5645e+08	2.9637e+08	3.50015e+08	1.95467e+08	2.78832e+08	6.1845e+07	4.40418e+08	2.5826e+08	3.43345e+08
3016	481.08	12.8553												0	1.94645e+08	0	0	0	1.38241e+09	0	0	9.6395e+07	0	0	0
3017	581.16	22.913												2.05672e+08	2.4027e+08	1.74213e+08	1.70658e+08	3.1383e+08	1.09703e+08	4.736e+07	2.35488e+08	4.702e+07	1.4522e+08	4.35357e+08	3.44823e+08
3019	678.3	27.8065												0	0	0	0	0	0	0	0	1.0162e+08	0	0	0
3022	112.92	0.276317												9.38892e+08	4.1834e+08	4.85172e+08	7.20357e+08	1.30271e+09	1.74736e+09	9.16137e+08	7.79954e+08	1.20773e+09	4.43675e+08	4.20688e+08	6.18703e+08
3026	245.04	2.10496												6.71108e+07	5.39964e+07	4.88782e+07	3.56847e+07	6.17871e+07	5.93956e+07	1.54978e+08	1.07228e+08	1.53236e+08	1.61447e+08	6.03584e+07	7.49998e+07
3027	274.98	4.46397												0	0	0	0	0	0	0	0	9.28117e+07	0	0	0
3028	338.28	26.988												4.0738e+08	2.44133e+08	3.4346e+08	4.87582e+08	2.73782e+08	4.02807e+08	3.37608e+08	4.369e+08	2.53895e+08	2.42407e+08	4.89173e+08	2.70018e+08
3032	688.2	23.8897	1	M+H	1+	3'-Dephospho coenzyme A	NA	-	-0.364151	KEGG	687.149		439335	4.48e+07	1.06216e+09	1.56039e+09	5.20133e+07	4.52453e+08	2.41885e+08	1.3286e+08	1.11285e+09	3.31328e+08	1.4135e+08	2.84117e+08	5.04665e+08
3044	590.16	27.1069	1	M+ACN+H	1+	2'-Deoxy-thymidine-beta-L-rhamnose	NA	-	1.04643	KEGG	548.081		121966	8.57817e+07	4.6157e+08	3.35023e+08	1.27445e+08	1.73582e+08	1.82478e+08	9.94467e+07	1.59175e+08	2.80473e+08	5.0007e+08	3.18787e+08	2.75103e+08
3047	407.04	26.3438												1.5635e+08	1.40877e+08	1.82743e+08	1.82618e+08	1.04963e+08	1.38478e+08	2.12023e+08	7.87333e+07	1.3328e+08	8.73917e+07	1.67085e+08	5.359e+07
3050	353.04	7.29454	1	M+2ACN+H	1+	Selenocystathionine	NA	-	0.485093	KEGG	270.012		98223	3.457e+08	4.52235e+08	2.75929e+08	3.31245e+08	4.68427e+08	2.79712e+08	4.34251e+08	5.02438e+08	2.68121e+08	7.33682e+07	2.05625e+08	2.52379e+08
3052	474.12	8.05855	1	M+Na	1+	5'-Benzoylphosphoadenosine	NA	-	0.0869334	KEGG	451.089		441016	6.68481e+07	1.21797e+08	1.39635e+08	1.96104e+08	1.44791e+08	4.37474e+07	1.32941e+08	6.10837e+07	8.51958e+07	5.80697e+07	1.12745e+08	1.55732e+08
3054	524.88	5.695	1	M+K	1+	5-Fluorodeoxyuridine triphosphate	NA	-	-1.0136	KEGG	485.964		503023	2.28404e+08	1.40274e+08	2.92734e+08	5.52864e+08	9.40401e+08	1.83216e+08	2.53285e+08	1.10755e+08	1.23317e+08	7.044e+07	4.48833e+07	7.062e+07
3057	611.16	12.366												2.63086e+09	1.68468e+08	2.38913e+09	2.14252e+09	2.51496e+09	2.1703e+09	9.29658e+08	1.09578e+09	6.76833e+07	1.23633e+08	4.1761e+08	3.58078e+08
3058	678.12	25.3152												3.6837e+08	4.2243e+08	1.99615e+08	1.4316e+08	1.63132e+08	1.32013e+08	3.36542e+08	3.58285e+08	2.31578e+08	3.5824e+08	1.52227e+08	2.55978e+08
3059	678.12	25.5948												3.6837e+08	8.7325e+07	2.83443e+08	1.16693e+08	1.63132e+08	6.6845e+07	2.68962e+08	3.01437e+08	2.31578e+08	3.5824e+08	1.52227e+08	2.55978e+08
3067	459.12	25.0638	1	M+H	1+	[5-(7,8-Dimethyl-2,4-dioxo-1,5-dihydrobenzo[g]pteridin-10-yl)-2,3,4-trihydroxypentyl] dihydrogen phosphate	NA	-	2.67688	KEGG	458.12		711	1.19797e+08	1.51578e+08	1.95867e+08	1.0215e+08	2.13178e+08	1.16407e+08	8.38383e+07	2.1379e+08	1.0334e+08	1.0951e+08	1.65375e+08	1.00633e+08
3073	371.04	23.723	1	M+2ACN+H	1+	3-Deoxy-D-arabino-heptulosonate-7-phosphate	NA	-	1.90683	KEGG	288.025		160647	1.3349e+09	8.38952e+08	6.38833e+07	8.19598e+08	6.57948e+08	8.37625e+08	1.05848e+09	9.57807e+08	8.84333e+07	6.482e+08	1.1389e+09	4.8796e+08
3075	561.12	23.9341												1.13247e+09	1.25575e+09	1.18321e+09	2.07673e+08	2.61847e+08	4.75335e+08	1.61927e+09	1.40481e+09	9.75e+07	1.94193e+08	4.92838e+08	8.72168e+08
3076	394.92	4.62331	1	2M+H	1+	Selenomethionine	NA	C05335	2.1165	KEGG	196.996		15103	1.21879e+07	5.33373e+06	9.51468e+06	3.28622e+07	3.80797e+07	2.62299e+07	3.38897e+08	1.71291e+08	2.08407e+08	1.41573e+08	1.23442e+08	4.66697e+07
3080	349.92	27.9974												1.01523e+08	2.30412e+08	5.3075e+07	5.84867e+07	8.06811e+07	2.93367e+07	1.2714e+08	8.44583e+07	9.11167e+07	5.207e+07	2.92605e+08	1.603e+07
3081	347.892	7.57698												0	0	9.14458e+06	1.07753e+09	1.27015e+09	0	2.90414e+08	0	8.14888e+07	0	0	0
3082	171.12	1.72983												3.2048e+07	3.34563e+07	1.93117e+07	9.85746e+07	4.76604e+07	3.12843e+07	5.01219e+08	6.0096e+08	5.93929e+07	8.55653e+08	3.86834e+08	3.2058e+08
3091	644.16	25.8227												3.93048e+08	3.7095e+08	1.3226e+08	4.3941e+08	1.92513e+08	1.37035e+08	1.66322e+08	3.28102e+08	4.12053e+08	1.36173e+08	3.84872e+08	1.8277e+08
3094	551.16	25.0154												6.30295e+08	4.29212e+08	1.83218e+08	6.02897e+08	4.50107e+08	1.79865e+08	3.88508e+08	3.34352e+08	8.33667e+07	3.97307e+08	3.46408e+08	2.86035e+08
3097	595.08	25.152												1.34447e+08	4.469e+07	4.247e+07	2.98072e+08	6.24472e+08	1.07845e+08	4.75783e+08	3.16637e+08	1.6572e+08	6.64422e+08	2.29412e+08	1.7429e+08
3099	605.28	24.3174												3.59762e+08	1.90752e+08	3.2989e+08	1.75235e+08	3.07707e+08	2.27472e+08	4.48562e+08	3.93488e+08	1.36525e+08	2.3415e+08	1.74523e+08	3.32145e+08
3105	532.08	23.1799												3.28083e+07	3.25433e+08	7.6805e+08	2.06158e+08	2.79892e+08	4.52698e+08	4.1522e+08	7.1113e+08	2.02307e+08	7.362e+07	4.27307e+08	1.34023e+08
3108	341.04	24.6018	1	M+2ACN+H	1+	D-Glucono-1,5-lactone 6-phosphate	NA	-	1.65185	KEGG	258.014		439452	4.77237e+08	2.50178e+08	3.57867e+08	5.92137e+08	4.6953e+08	5.2133e+08	7.00185e+08	4.33243e+08	1.8231e+08	6.64743e+08	3.96697e+08	3.9523e+08
3109	371.04	26.0492												2.04095e+08	1.50678e+08	2.58117e+08	1.67065e+08	1.53305e+08	2.94405e+08	3.93228e+08	3.49973e+08	8.801e+07	2.54227e+08	3.60315e+08	1.44987e+08
3110	644.16	26.136												3.51697e+08	3.7095e+08	1.3226e+08	4.3941e+08	1.92513e+08	1.46575e+08	2.68642e+08	3.28102e+08	4.12053e+08	1.01498e+08	3.84872e+08	1.8277e+08
3111	556.08	27.4545												1.47035e+08	8.1225e+07	2.72547e+08	1.67263e+08	1.41523e+08	2.9403e+08	1.86557e+08	1.64367e+08	9.4455e+07	1.087e+08	3.74537e+08	3.75475e+08
3113	507.24	27.6284												2.95448e+08	3.81065e+08	2.71715e+08	9.046e+07	2.06348e+08	8.94667e+07	2.6008e+08	2.68517e+08	7.28e+07	1.0076e+08	1.41333e+08	1.80613e+08
3114	112.92	0.99189												5.15027e+08	3.43087e+08	4.16987e+08	5.22626e+08	5.65684e+08	1.96042e+09	2.0883e+08	2.87283e+08	1.32799e+08	2.7551e+09	2.9014e+08	1.44845e+08
3118	406.2	27.5249												2.23593e+08	2.84905e+08	9.773e+07	1.69332e+08	1.10158e+08	1.58377e+08	2.28072e+08	2.0679e+08	5.16765e+08	1.35543e+08	3.92087e+08	7.52933e+07
3120	363.12	25.0366												9.9225e+07	3.32115e+08	1.22663e+08	8.07883e+07	2.95767e+07	1.12705e+08	2.22663e+08	1.17417e+08	1.01865e+08	8.8115e+07	3.84e+07	1.02735e+08
3121	727.08	25.6091												1.96755e+08	1.77147e+08	1.60763e+08	1.57168e+08	1.30637e+08	1.28403e+08	1.19527e+08	4.7515e+07	4.03583e+07	1.80878e+08	1.207e+08	6.818e+07
3123	466.92	7.78119												1.64049e+08	2.11675e+08	6.85159e+07	9.12545e+07	5.48977e+07	6.24194e+07	8.7715e+07	6.34895e+07	1.58049e+08	4.53245e+07	1.95961e+07	9.47e+07
3144	678.12	25.104												8.836e+07	9.19308e+08	8.28483e+07	1.4316e+08	2.45068e+08	1.4094e+08	4.59392e+08	3.61117e+08	2.00755e+08	3.5824e+08	2.15142e+08	2.55978e+08
3146	419.04	26.5093	1	2M+Na	1+	Vanillylmandelic acid	NA	-	-0.192331	KEGG	198.053		1245	3.12035e+08	2.29078e+08	3.58555e+08	1.79173e+08	1.21668e+08	5.31592e+08	2.72183e+08	2.57722e+08	5.77467e+07	5.17083e+07	4.80727e+08	1.1256e+08
3152	415.08	23.7742												1.09407e+09	9.23422e+08	2.6681e+08	8.27483e+08	5.19923e+08	2.34313e+08	1.19194e+09	6.58675e+08	6.94833e+07	1.32892e+08	5.75105e+08	5.87008e+08
3154	590.16	27.5332												6.957e+07	4.6157e+08	3.05342e+08	2.5931e+08	8.4385e+07	1.82478e+08	5.29783e+07	3.44258e+08	1.2594e+08	4.3515e+08	2.63787e+08	2.75103e+08
3155	341.04	25.3631												3.90652e+08	4.20365e+08	3.57867e+08	3.12535e+08	7.909e+07	4.41685e+08	4.68635e+08	2.06687e+08	8.09967e+07	1.76603e+08	3.23547e+08	3.3086e+08
3159	561.12	24.6431	1	2M+K	1+	amino-parathion	CID000637	AMINO-PARATHION	-2.11332	BioCyc	261.059	HMDB01504	220	7.01943e+08	4.94915e+08	3.75707e+08	1.52093e+08	3.04953e+08	8.0063e+08	6.11475e+08	2.78832e+08	6.1845e+07	1.55477e+08	4.61707e+08	3.22772e+08
3160	576.12	24.0324												1.54428e+08	1.2949e+08	1.02478e+08	6.6925e+07	8.98167e+07	7.04667e+07	1.79487e+08	1.46902e+08	5.2e+07	9.62817e+07	1.50923e+08	8.51333e+07
3163	406.2	27.1556												2.23593e+08	1.78093e+08	1.13457e+08	1.69332e+08	7.13533e+07	1.72977e+08	1.39307e+08	1.87837e+08	2.63657e+08	3.35123e+08	3.92087e+08	7.52933e+07
3166	497.82	2.12238												0	0	0	0	0	0	0	0	4.88821e+07	0	0	0
3171	605.28	24.0766												5.59958e+08	1.90752e+08	3.18383e+08	2.41992e+08	3.07707e+08	2.27472e+08	6.06948e+08	4.75613e+08	4.55e+07	2.3415e+08	1.74523e+08	3.32145e+08
3177	419.04	26.2902	1	2M+Na	1+	Vanillylmandelic acid	NA	-	-0.192331	KEGG	198.053		1245	3.12035e+08	2.29078e+08	3.58555e+08	1.79173e+08	9.13383e+07	6.36567e+08	2.72183e+08	2.57722e+08	5.77467e+07	2.53983e+08	4.80727e+08	1.32095e+08
3185	776.28	23.333												3.53247e+08	4.8224e+08	7.43878e+08	3.44047e+08	6.71998e+08	3.83757e+08	7.54567e+08	4.98848e+08	5.40283e+07	2.8658e+08	5.2197e+08	2.29215e+08
3186	555.96	24.4335												4.09517e+08	9.88065e+08	3.4525e+08	2.14395e+08	6.82553e+08	4.49767e+08	3.6396e+08	3.16887e+08	9.3575e+07	7.4025e+07	5.72005e+08	3.67797e+08
3187	590.16	26.7477	1	M+ACN+H	1+	Dtdp-6-deoxy-beta-L-talose	NA	-	1.04643	KEGG	548.081		15375588	3.84717e+08	1.86305e+08	3.78093e+08	2.07228e+08	1.73582e+08	3.96237e+08	4.4328e+08	2.4364e+08	6.23e+07	5.0007e+08	3.18787e+08	2.75103e+08
3190	371.04	25.5571												2.94867e+08	1.50678e+08	3.25137e+08	1.67065e+08	4.46287e+08	1.87748e+08	4.76993e+08	2.76565e+08	5.00733e+07	3.13278e+08	2.37053e+08	2.24567e+08
3192	650.52	12.5075												5.9669e+08	3.54833e+08	1.5435e+08	1.6899e+08	3.59517e+08	7.967e+07	3.6685e+08	2.3899e+08	5.7855e+07	7.05517e+07	1.11695e+08	2.74385e+08
3196	507.24	26.9595												2.10447e+08	3.81065e+08	2.38742e+08	2.11012e+08	1.13883e+08	1.93202e+08	4.23533e+08	8.96933e+07	2.5915e+08	4.037e+08	1.41333e+08	2.17013e+08
3198	406.2	26.8368												2.23593e+08	1.91368e+08	1.18002e+08	3.62542e+08	1.9261e+08	1.72977e+08	1.39307e+08	1.87837e+08	5.70383e+07	3.95577e+08	2.51957e+08	1.9901e+08
3199	488.16	25.7558												1.0186e+08	2.00092e+08	1.57698e+08	4.726e+07	1.27412e+08	1.03868e+08	9.68383e+07	1.362e+08	1.30085e+08	1.76615e+08	3.536e+07	3.477e+07
3200	406.32	22.4552												4.57767e+08	3.20857e+08	5.00708e+08	5.37233e+08	1.93597e+08	2.59927e+08	7.09235e+08	8.5221e+08	6.97414e+07	4.46711e+08	4.94478e+08	3.9544e+08
3201	439.08	7.69116												1.4847e+08	6.85147e+06	2.57297e+08	2.56394e+08	2.11925e+08	1.66676e+08	2.32079e+08	1.51018e+08	2.93691e+08	8.58429e+07	4.24487e+07	3.75099e+07
3202	311.4	22.4665												3.25703e+08	1.69727e+08	1.42788e+08	2.70773e+08	3.77375e+08	4.337e+08	4.6865e+07	1.22746e+08	1.42485e+08	1.02546e+08	1.45045e+08	1.96805e+08
3203	342.12	2.7363												1.50035e+07	1.25362e+07	3.71127e+07	2.23325e+07	1.07389e+07	3.07467e+07	1.10547e+08	1.05685e+08	1.81329e+08	9.83846e+07	3.22366e+07	5.83681e+07
3210	716.04	12.8996												4.41628e+08	3.25397e+08	1.12908e+09	1.95697e+08	5.3846e+08	2.09077e+08	4.61897e+08	3.22758e+08	7.15733e+07	1.69017e+07	1.1425e+08	1.09353e+08
3216	597.48	12.2395												4.79092e+08	7.95918e+08	2.57422e+08	7.22333e+08	4.49987e+08	5.29327e+08	1.27642e+08	3.7518e+08	4.107e+07	1.22985e+08	2.08793e+08	3.40753e+08
3224	688.08	27.4083	1	M+Na	1+	1,4-Dihydronicotinamide adenine dinucleotide	NA	-	2.34532	KEGG	665.125		439153	2.59033e+08	2.37733e+08	3.97173e+08	1.09113e+08	8.90167e+07	1.54493e+08	1.97998e+08	2.66258e+08	4.368e+07	2.74775e+08	1.0864e+08	2.04983e+08
3225	688.08	27.7061	1	M+Na	1+	1,4-Dihydronicotinamide adenine dinucleotide	NA	-	2.88757	KEGG	665.125		439153	2.59033e+08	2.15872e+08	3.57383e+08	1.09113e+08	2.032e+08	3.3302e+08	1.97998e+08	1.848e+08	2.2805e+07	2.0067e+08	1.0864e+08	1.6228e+08
3226	261	8.66638												1.24287e+07	2.39934e+07	1.30723e+07	1.03888e+07	1.42721e+07	2.72297e+07	1.55335e+08	6.69932e+07	6.47624e+07	3.5006e+07	5.34636e+07	3.10519e+07
3227	288.96	6.82591												1.32557e+07	6.41556e+06	5.5245e+06	6.20769e+06	1.86824e+07	4.93822e+07	2.72833e+07	2.56965e+07	9.01133e+07	3.57681e+07	2.80778e+07	1.40964e+07
3228	130.92	0.390383												7.96524e+08	5.26705e+08	5.16739e+08	7.77409e+08	7.27802e+08	7.75849e+08	4.24749e+08	1.68343e+08	3.12857e+08	2.25252e+08	2.87008e+08	4.09158e+08
3232	559.92	9.86759	1	M+2K-H	1+	Cytidine-5'-triphosphate	NA	-	2.31731	KEGG	482.985		6176	3.77861e+09	2.12545e+08	1.3824e+08	3.63504e+09	4.38181e+09	1.77111e+09	4.36879e+09	6.39229e+09	3.30167e+07	3.01179e+09	2.78428e+09	2.61794e+09
3251	352.08	20.4043												3.68154e+09	1.24231e+09	2.83242e+08	1.90212e+09	1.94313e+09	2.66791e+09	1.7519e+08	1.13959e+08	7.20066e+07	4.94502e+08	5.30486e+08	4.12111e+08
3255	130.8	0.742487												2.09983e+08	1.12053e+08	1.95804e+08	3.49975e+08	3.45671e+08	1.17177e+08	1.25696e+08	8.87341e+07	3.63761e+08	1.0468e+08	1.56313e+08	4.49585e+07
3262	230.16	17.9296	1	M+ACN+H	1+	8-amino-7-oxononanoate	CID001176	8-AMINO-7-OXONONANOATE	2.02045	BioCyc	188.129	HMDB37790	25244029	3.9963e+07	8.82795e+07	8.28325e+07	7.72879e+06	1.245e+08	3.29671e+07	9.79506e+07	5.94862e+07	7.35175e+07	2.95104e+07	3.5894e+07	4.20731e+07
3264	327	20.7605												6.25316e+07	1.30081e+08	9.50881e+07	6.1155e+07	1.48138e+08	3.88674e+07	7.38835e+07	8.23688e+07	1.05345e+08	2.43393e+07	4.06628e+07	1.84035e+08
3271	425.04	25.2255												1.1737e+08	1.89928e+08	1.0246e+08	1.46815e+08	2.7225e+08	2.4435e+07	3.29633e+07	4.64993e+08	2.501e+07	2.4922e+08	9.6e+07	5.4025e+07
3281	592.08	11.6864												1.78227e+08	2.87053e+08	3.05248e+08	2.55078e+08	1.92337e+08	1.75e+08	3.87465e+08	5.52875e+08	3.1825e+07	2.10968e+08	4.27488e+08	1.7586e+08
3286	459.12	24.6458	1	M+H	1+	[5-(7,8-Dimethyl-2,4-dioxo-1,5-dihydrobenzo[g]pteridin-10-yl)-2,3,4-trihydroxypentyl] dihydrogen phosphate	NA	-	1.97924	KEGG	458.12		711	2.40692e+08	2.72178e+08	2.13792e+08	1.6267e+08	1.34785e+08	2.23263e+08	2.8127e+08	2.1379e+08	9.39483e+07	1.0951e+08	3.58755e+08	1.38233e+08
3288	510.6	13.1522												9.10545e+08	3.8413e+08	5.69908e+08	6.15583e+08	6.97267e+08	1.01721e+09	3.03365e+08	2.25338e+08	6.68367e+07	3.38033e+07	1.09826e+08	0
3293	560.16	13.3285												2.94648e+08	1.2176e+08	1.00293e+08	3.9305e+07	3.0185e+08	1.8343e+08	5.042e+07	7.37667e+07	3.66583e+07	9.97078e+07	2.11512e+08	3.787e+07
3297	252	2.48446	1	M+Na	1+	5-Phosphoribosylamine	NA	-	0.452431	KEGG	229.035		439905	4.80507e+07	3.60286e+07	1.8761e+07	7.09056e+07	6.19026e+07	5.10663e+07	4.09645e+07	2.74467e+07	2.99986e+07	6.6867e+07	3.54417e+07	6.18987e+07
3298	152.04	2.1478												3.20776e+08	2.93835e+08	2.72716e+08	2.65412e+08	3.0701e+08	2.52439e+08	1.28883e+08	9.50367e+07	1.19324e+08	7.28658e+07	1.22642e+08	6.35795e+07
3299	112.8	14.5627												1.03663e+08	9.93685e+07	1.43762e+08	1.9142e+08	4.80827e+07	2.62165e+08	1.53097e+08	1.37548e+08	2.67169e+07	1.53701e+08	1.11792e+08	5.4767e+07
3300	112.8	17.768												7.1683e+07	4.37183e+08	1.85096e+08	6.36202e+07	6.31424e+07	8.39638e+07	1.08309e+08	8.34564e+07	4.12882e+08	4.20765e+07	1.7496e+08	1.37552e+08
3303	311.4	22.7127												3.62202e+08	3.2442e+08	1.42788e+08	2.70773e+08	3.77375e+08	2.14853e+08	8.336e+07	1.22746e+08	2.61946e+07	1.21058e+08	8.5025e+07	1.96805e+08
3304	141.84	0.295506												1.12535e+08	9.28421e+06	1.46061e+08	1.64301e+08	2.91337e+08	1.61105e+08	8.47222e+07	9.6614e+07	1.27573e+08	2.14868e+08	1.12366e+08	1.36917e+08
3308	414	19.8608												9.57328e+07	7.05106e+07	3.42309e+07	1.15833e+08	6.69477e+07	1.60836e+08	1.40762e+08	2.17541e+08	4.67475e+07	6.77511e+07	1.50442e+08	4.66302e+07
3309	135	20.2821												1.33347e+08	7.96472e+07	7.45138e+07	8.81738e+07	2.16198e+08	1.95451e+08	7.9406e+07	5.36772e+07	2.585e+08	1.11584e+08	1.93817e+08	1.26857e+08
3312	166.92	0.355828												5.1845e+07	3.80678e+07	5.56502e+07	6.13588e+07	8.2526e+07	9.47422e+07	3.42726e+07	7.74898e+07	4.35384e+07	7.55499e+07	7.26884e+07	6.58143e+07
3314	255.12	18.0575												4.66078e+06	1.29322e+07	3.36388e+07	1.59698e+07	8.29003e+07	2.40499e+07	7.10906e+07	6.83379e+07	5.83464e+07	2.40608e+07	2.29794e+07	2.61995e+07
3317	186.12	21.2462												4.59049e+07	6.24432e+07	4.74656e+07	4.83113e+07	4.07766e+07	5.07126e+07	4.37916e+07	4.8695e+07	7.59763e+07	1.11537e+08	7.63962e+07	6.54551e+07
3319	120.96	29.4087												3.4967e+07	4.24419e+07	9.64646e+07	4.7588e+07	4.15818e+07	4.93964e+07	3.2072e+07	3.61386e+07	8.84432e+07	1.53438e+07	6.23498e+07	5.42836e+07
3322	514.08	12.6618												3.67183e+08	3.92682e+08	2.10728e+08	2.6905e+08	7.76485e+08	5.11132e+08	1.72468e+08	5.66733e+07	2.101e+07	7.06067e+07	3.79233e+07	9.62833e+07
3323	488.16	27.2132												1.11712e+08	1.23772e+08	6.88017e+07	8.12e+07	4.771e+07	9.004e+07	1.79052e+08	1.12035e+08	2.413e+07	5.09433e+07	9.455e+07	4.904e+07
3324	363.12	24.8017												9.9225e+07	3.32115e+08	1.11973e+08	8.07883e+07	6.45333e+07	1.12705e+08	2.22663e+08	1.24413e+08	2.324e+07	8.8115e+07	1.82133e+07	1.02735e+08
3326	112.8	14.9377												1.03663e+08	1.12084e+08	1.27356e+08	1.9142e+08	4.80827e+07	8.01322e+07	1.53097e+08	1.01593e+08	2.36747e+07	6.55117e+07	1.11792e+08	5.4767e+07
3336	404.88	5.04553												2.68031e+07	2.63136e+07	1.95946e+07	2.62898e+07	5.3457e+07	2.29491e+07	3.33993e+08	3.70893e+08	2.10319e+07	3.06661e+08	7.5253e+07	5.91477e+07
3337	644.16	21.2497												1.18732e+08	7.76645e+07	1.37667e+08	6.98216e+07	4.82601e+07	1.66808e+08	1.62884e+08	1.26288e+08	2.64902e+07	1.70282e+08	5.36812e+07	4.19913e+07
3340	297.12	24.9223												7.75324e+07	7.86666e+07	9.96698e+07	2.81012e+07	8.86719e+07	2.53781e+07	5.03494e+07	1.06515e+08	3.92769e+07	1.10161e+08	6.11762e+07	6.09225e+07
3343	160.2	18.9852												3.23735e+07	1.25856e+07	2.88491e+07	5.11425e+07	2.935e+07	8.81495e+06	2.15106e+07	3.62211e+07	9.00448e+07	1.47054e+07	1.33263e+07	1.74935e+07
3344	311.28	20.6765												4.34224e+08	1.90465e+08	2.21126e+08	5.3506e+08	4.13655e+08	3.58964e+08	1.31818e+08	6.35756e+07	7.86323e+07	5.13741e+07	1.47955e+08	6.97631e+07
3349	117.84	28.2436												1.03094e+08	1.84325e+08	1.08409e+08	8.8542e+07	3.88433e+08	1.3385e+08	1.73821e+08	1.15629e+08	3.72315e+07	2.12915e+07	9.91082e+07	1.37736e+08
3350	644.04	20.5093												4.32205e+07	6.70585e+07	2.88161e+07	2.89953e+07	3.35576e+07	3.4262e+07	3.88305e+07	8.65963e+07	1.5292e+07	7.08603e+07	1.02465e+08	1.13549e+08
3355	231.12	5.81457												5.63852e+07	1.68411e+07	1.20581e+08	8.24988e+07	8.3337e+07	8.87766e+07	2.98448e+08	2.19538e+08	2.07311e+07	1.81139e+08	3.22331e+08	7.74018e+07
3356	140.04	29.0666												2.3595e+07	4.96429e+07	3.61879e+07	6.94901e+07	7.89448e+07	1.25283e+08	8.15604e+07	4.96955e+07	5.29509e+07	1.48814e+08	3.44486e+07	4.55747e+07
3357	495	7.99904	1	M+2K-H	1+	5'-Butyrylphosphoinosine	NA	-	-1.21611	KEGG	418.089		135398730	2.23356e+08	1.885e+08	1.77468e+08	3.29004e+08	9.32211e+08	2.86166e+08	4.73427e+08	4.5984e+08	2.07493e+07	2.31762e+08	3.50309e+08	2.76789e+08
3364	118.92	2.54883												5.44709e+08	5.38766e+08	3.12527e+08	6.33327e+08	8.18987e+08	4.50643e+08	2.27565e+08	2.62073e+08	1.02445e+07	1.60399e+08	1.30335e+08	6.99515e+07
3378	107.04	0.851974	1	M+H+K	2+	Arginine	NA	-	-1.42025	KEGG	174.112		6322	6.84355e+07	6.8213e+07	6.42295e+07	5.38591e+07	3.78576e+07	6.83933e+07	4.90689e+07	2.83348e+07	1.77744e+07	4.71166e+07	3.86411e+07	3.86117e+07
3387	136.08	15.5454												1.6185e+08	1.22657e+08	8.53155e+07	9.94021e+07	4.07628e+07	2.71111e+07	1.6183e+08	1.13602e+08	1.89599e+07	9.01492e+07	9.3278e+07	1.90142e+08
3400	453	20.27												1.64712e+08	2.01236e+08	1.46453e+08	1.16166e+08	8.79921e+07	1.26405e+08	1.58674e+08	1.45203e+08	2.19497e+07	1.2474e+08	1.36429e+08	1.99915e+08
3401	310.92	20.1904	1	M+2Na-H	1+	3-Phospho-D-glyceroyl dihydrogen phosphate	NA	C00236	1.50559	KEGG	265.959		439191	5.4299e+08	1.48979e+08	1.0446e+08	3.82767e+08	2.14267e+08	1.81451e+08	6.33542e+07	6.19739e+07	2.4048e+07	6.18274e+07	9.34193e+07	7.25619e+07
3404	155.04	1.07668												8.45967e+07	7.81609e+07	8.84502e+07	5.24767e+07	1.46636e+08	6.47367e+07	2.0792e+08	1.13202e+08	8.30489e+06	9.67754e+07	4.12304e+07	1.44067e+08
3405	348.96	18.8229												5.46861e+07	3.10176e+07	7.74072e+07	2.94014e+07	3.89514e+07	3.81005e+07	3.83866e+07	2.02152e+07	2.38724e+07	2.90086e+07	4.21716e+07	4.4294e+07
3408	215.04	3.71645												2.69684e+07	6.19609e+06	1.68708e+07	2.92863e+07	1.38605e+07	7.95638e+06	2.01104e+08	9.67366e+07	9.96624e+06	5.16066e+07	3.31921e+07	2.38496e+07
3413	228.12	17.2744												2.45696e+08	2.1055e+08	2.24374e+08	3.62098e+08	3.63618e+08	3.5477e+08	1.04619e+07	2.2139e+08	8.10116e+06	3.87019e+08	4.21842e+08	3.61627e+08
3414	177.12	15.7864												4.27405e+07	6.41256e+07	3.00298e+07	2.13701e+07	4.02295e+07	1.24397e+07	7.96544e+07	9.10273e+07	2.01912e+07	2.2455e+07	2.9589e+07	3.93093e+07
3417	222.12	16.6056	1	M+ACN+H	1+	S-methyl-5-thio-D-ribose	CID001544	CPD-560	1.91401	BioCyc	180.046	HMDB01087	10313378	4.56457e+07	6.61224e+07	7.24034e+07	5.70332e+07	5.20574e+07	1.41168e+07	5.74144e+07	5.38095e+07	7.47712e+06	2.33072e+07	2.44882e+07	3.5149e+07
3418	112.92	28.7556												3.81264e+08	2.0886e+08	3.13074e+08	2.72851e+08	2.30032e+09	2.38533e+09	8.75236e+07	7.0405e+08	6.74991e+06	5.33158e+08	6.91748e+08	7.39909e+08
3428	132.12	6.74769												9.3995e+08	4.71172e+08	1.52132e+09	3.02356e+08	6.61585e+08	2.01495e+09	5.11291e+07	3.07855e+08	5.55045e+06	2.63864e+08	1.56103e+08	8.88463e+07
3435	244.8	3.09857												2.10398e+07	1.24378e+07	2.60367e+07	1.88677e+07	2.93471e+07	2.60648e+07	1.17668e+09	5.35205e+08	7.3978e+06	6.04885e+08	7.72866e+08	3.31612e+08
3439	547.08	10.4394	1	M+H	1+	Dtdp-4-dehydro-beta-L-rhamnose	NA	-	0.493827	KEGG	546.065		443211	5.17978e+09	3.42794e+09	8.34926e+09	8.74005e+09	1.1512e+08	5.35509e+09	6.2327e+08	3.5925e+10	3.75172e+10	7.03616e+09	6.36445e+09	5.04718e+09
3442	370.92	8.72147												5.24051e+08	1.29842e+09	6.5291e+08	6.42075e+08	1.5371e+09	9.09913e+08	1.06033e+10	1.43028e+10	8.52067e+09	5.53098e+09	8.78097e+09	9.17292e+09
3444	630.96	10.8096												7.13656e+09	7.64015e+08	5.00643e+09	3.34972e+08	1.20171e+09	1.25767e+08	8.14799e+09	6.98674e+09	8.27184e+09	2.6187e+08	2.8757e+09	4.00132e+09
3447	278.88	4.86563												1.49512e+07	2.14894e+10	1.84767e+10	1.95866e+10	1.89117e+10	4.21212e+06	2.20532e+09	1.84632e+09	2.26773e+09	2.62682e+09	1.90865e+09	1.45979e+09
3448	663.6	1.85401												6.74322e+08	4.37847e+08	4.78882e+08	1.27567e+07	1.3315e+07	2.65667e+07	1.36297e+09	7.99389e+08	1.26744e+09	2.24026e+09	1.56771e+09	2.17858e+09
3449	591.96	10.6646	1	M+2K-H	1+	L-Lactyl-2-diphospho-5'-guanosine	NA	-	0.796789	KEGG	515.045		135926624	3.06643e+09	2.66394e+09	1.98608e+09	2.88046e+09	3.31085e+09	2.77232e+09	4.08505e+09	3.48998e+09	3.65314e+09	1.69581e+09	2.10334e+09	1.51427e+09
3451	696	11.2867												4.42241e+09	6.02079e+09	7.38846e+09	4.37712e+09	5.14578e+09	4.72478e+09	5.75786e+09	5.38933e+09	4.7764e+09	2.01377e+09	3.22008e+09	3.78951e+09
3453	608.88	10.4398												2.08441e+09	2.22503e+09	1.65634e+09	2.1475e+09	2.50906e+09	2.62867e+07	2.31543e+09	1.38079e+09	1.72524e+09	1.62739e+09	2.10746e+09	1.6937e+09
3454	516	9.46298	1	M+CH3OH+H	1+	Cytidine-5'-triphosphate	NA	-	1.12566	KEGG	482.985		6176	2.21088e+09	1.97018e+09	2.09711e+09	2.27224e+09	1.86635e+09	1.84103e+09	2.2875e+07	3.89217e+09	3.89753e+09	1.68185e+09	2.79497e+09	2.39752e+09
3458	189	1.51078												8.21419e+07	9.49181e+07	1.48163e+08	2.21191e+08	1.02978e+08	2.86677e+08	1.47427e+09	1.44179e+09	1.43115e+09	1.84088e+09	1.38377e+09	8.33472e+08
3459	462.96	24.0671												3.2961e+09	1.5078e+09	1.2119e+09	1.54892e+08	3.78834e+09	1.07213e+09	2.19017e+09	1.45183e+09	1.38273e+09	2.66024e+09	8.54877e+08	1.60209e+09
3460	516.96	23.6967												1.28788e+09	7.26537e+08	1.17497e+09	3.72582e+09	1.13511e+09	1.44406e+09	6.68272e+08	1.03377e+09	9.20335e+08	2.08722e+09	1.39696e+09	1.59766e+09
3461	351.96	25.2787												1.97191e+10	7.22442e+09	1.02165e+09	1.681e+10	1.82207e+10	9.30343e+09	2.31836e+09	4.84826e+09	1.21668e+09	2.70396e+09	4.57496e+09	6.28588e+09
3465	387.96	8.72147												5.0987e+07	3.21794e+08	1.73193e+08	1.8345e+08	3.67585e+08	2.97098e+08	1.68412e+09	2.76168e+09	1.93213e+09	1.40222e+09	1.93552e+09	1.85002e+09
3466	735.96	11.1514												3.55767e+08	5.856e+07	9.635e+07	4.5101e+09	4.47617e+09	2.5757e+09	2.65631e+09	2.65209e+09	2.90809e+09	1.22317e+09	1.47722e+09	1.18209e+09
3467	636	10.9241	1	M+CH3OH+H	1+	[(2R,3S,4R,5R)-5-(2-Amino-6-oxo-3H-purin-9-yl)-4-hydroxy-2-[[hydroxy(phosphonooxy)phosphoryl]oxymethyl]oxolan-3-yl] phosphono hydrogen phosphate	NA	-	-0.152461	KEGG	602.957		439450	1.32482e+09	2.48365e+09	1.33225e+09	3.2166e+09	2.43764e+09	2.63017e+09	1.71364e+09	3.81381e+09	2.73122e+09	1.68572e+09	1.85e+09	2.23113e+09
3469	310.94	27.1643												2.14168e+09	0	0	0	0	5.71383e+09	0	0	0	6.43738e+08	0	0
3477	543.96	9.88783	1	M+K	1+	Thiamine triphosphate	NA	C03028	2.59625	KEGG	505.011		511	1.53536e+09	1.64502e+09	1.77014e+09	1.29986e+09	1.46502e+09	1.70718e+09	4.10308e+09	3.68885e+09	3.53114e+09	1.12569e+09	1.31497e+09	2.04982e+09
3485	84.72	1.05216												8.77173e+08	4.88828e+08	4.31699e+08	1.65571e+08	6.52393e+08	3.27844e+08	4.08013e+08	9.64846e+08	3.77365e+08	1.12388e+09	7.44377e+08	6.51825e+08
3491	555.96	23.6704												1.71387e+09	6.53017e+08	2.07889e+09	1.0349e+09	1.82308e+09	8.798e+08	7.18515e+08	7.37677e+08	9.57842e+08	1.72881e+09	1.53468e+09	2.09846e+09
3500	692.88	23.456												6.43543e+08	6.24027e+08	6.52987e+08	5.19567e+08	8.90025e+08	6.2644e+08	3.33353e+08	2.3333e+08	3.26735e+08	1.04804e+09	1.30215e+09	6.5337e+08
3502	366.84	7.97015												1.59226e+08	2.56711e+08	1.45769e+08	1.86469e+08	2.65482e+08	8.00543e+07	1.05749e+09	1.71569e+09	1.30903e+09	9.93922e+08	5.42822e+08	1.17437e+09
3504	129.84	1.28581												2.00831e+09	1.62741e+09	2.35431e+09	2.30492e+09	2.35763e+09	2.47967e+09	5.60298e+08	3.79516e+08	5.22458e+08	1.06029e+09	1.58686e+08	2.60615e+08
3505	649.08	23.4938												1.4594e+08	1.17526e+09	9.4169e+08	1.10217e+08	5.02133e+07	5.966e+07	1.21885e+09	6.62753e+08	1.68305e+09	1.78304e+09	9.2109e+08	1.1172e+09
3509	726.96	23.852												6.04145e+08	8.46625e+08	1.18746e+09	7.74267e+08	8.106e+07	7.91168e+08	5.5928e+08	5.16162e+08	5.63282e+08	3.2372e+08	7.79465e+08	1.03511e+09
3512	292.92	10.3802												5.7503e+08	1.02613e+07	4.24468e+08	8.53405e+08	1.52172e+09	9.6068e+08	7.04203e+08	1.13172e+09	9.65071e+08	7.63913e+08	4.20752e+08	7.11351e+08
3513	630.96	10.8529												1.06202e+09	8.31665e+09	2.39417e+08	3.34972e+08	1.20171e+09	7.95859e+09	7.37251e+09	6.92503e+09	7.85613e+09	2.6187e+08	2.32311e+09	1.73542e+08
3518	338.16	22.8557												2.68874e+09	3.00315e+09	1.74594e+09	2.1471e+09	1.2104e+09	1.17533e+09	2.87618e+09	3.80698e+09	3.67419e+09	1.64045e+09	2.91212e+09	2.42608e+09
3520	338.16	22.5268												1.65895e+09	2.59991e+08	1.30651e+08	2.1471e+09	1.60429e+09	1.17533e+09	3.32606e+09	1.78158e+09	2.17276e+09	1.64045e+09	2.22412e+09	3.13468e+09
3525	406.2	22.8662												3.87033e+08	5.5702e+08	2.00695e+09	6.74307e+08	5.70617e+07	5.0497e+08	9.87463e+08	9.48628e+08	1.29307e+09	1.09867e+08	5.9286e+08	8.25599e+08
3526	385.08	23.8081												6.1125e+07	5.45025e+08	1.0812e+08	1.79503e+09	8.88533e+07	1.31162e+09	5.44e+07	9.4135e+08	1.12702e+09	1.59438e+09	8.22267e+08	8.8143e+08
3534	310.92	23.7338	1	M+2Na-H	1+	3-Phospho-D-glyceroyl dihydrogen phosphate	NA	-	0.594035	KEGG	265.959		439191	1.78146e+09	1.22253e+09	1.68976e+09	7.95337e+08	1.07413e+10	4.5887e+09	3.12772e+08	5.63937e+08	3.01987e+08	2.32655e+08	4.1464e+08	4.3413e+08
3538	284.04	6.71829	1	M+2ACN+H	1+	S-Sulfocysteine	NA	C05824	1.40497	KEGG	200.977		115015	5.26136e+07	2.97259e+07	3.58861e+07	3.18774e+07	3.21e+07	2.18301e+07	1.58172e+08	1.13125e+08	1.64218e+08	2.23697e+08	4.91723e+07	2.96256e+08
3540	636.12	11.9886												5.33585e+08	2.8978e+08	3.11255e+08	1.52803e+08	1.27978e+08	1.9565e+08	8.3689e+08	6.86935e+08	3.51408e+08	3.71277e+08	1.8542e+08	1.73047e+08
3541	74.76	3.09597												1.56519e+08	2.35397e+07	1.01519e+08	9.54033e+08	6.78769e+08	3.54082e+08	1.7392e+08	3.37449e+08	2.44905e+08	2.13719e+06	5.96595e+08	7.16117e+08
3542	517.08	24.3036												1.85419e+09	6.76937e+08	4.51363e+08	3.45717e+08	7.44213e+08	3.71827e+08	1.20025e+08	4.9822e+08	6.46998e+08	6.42568e+08	3.51607e+08	2.20873e+08
3546	354.24	25.644												4.58116e+09	8.21512e+08	1.63135e+09	3.7578e+09	1.41031e+09	1.06702e+09	6.63568e+08	4.03965e+08	3.37703e+08	7.204e+07	4.51663e+08	6.39022e+08
3547	456.96	12.0886												1.45592e+09	8.62827e+08	9.36277e+08	3.76038e+08	6.57587e+08	5.17817e+08	6.85117e+08	5.96967e+08	6.84667e+08	8.01617e+07	124650000	2.42947e+08
3548	268.92	9.51856												1.84911e+08	1.60075e+08	1.24918e+08	3.24105e+08	2.03165e+08	3.67321e+08	5.80329e+08	5.08291e+08	4.11651e+08	4.35759e+08	2.93169e+08	2.20825e+08
3549	825	23.263												1.76823e+08	3.4464e+08	2.59695e+08	2.98793e+08	4.1405e+08	5.7227e+08	2.23643e+08	2.36377e+08	2.85842e+08	6.7545e+07	1.60753e+08	2.26153e+08
3550	396.96	24.104												4.193e+08	3.72015e+08	1.84555e+08	9.7455e+07	3.3346e+08	1.1927e+08	3.16178e+08	1.49245e+08	6.4375e+07	3.29333e+07	1.33053e+08	1.78425e+08
3551	413.04	27.5099												1.75852e+08	8.6185e+07	9.63867e+07	3.3286e+08	5.84993e+08	4.30167e+07	1.77467e+08	1.21773e+08	2.78702e+08	2.6455e+07	4.73167e+08	2.69708e+08
3556	354.24	27.0415												4.23338e+09	1.53266e+09	1.16938e+09	1.11936e+09	1.54757e+09	1.55093e+09	2.74395e+08	2.0339e+08	5.50333e+08	1.87175e+08	3.98622e+08	6.91417e+08
3557	617.04	23.9091	1	2M+K	1+	(2S)-2-(3-Carboxypropanamido)-6-oxoheptanedioic acid	NA	-	0.549393	KEGG	289.08		440349	3.4377e+08	8.38893e+08	7.1845e+08	5.93492e+08	1.27633e+08	6.26283e+08	7.687e+08	4.0674e+08	7.43752e+08	5.00855e+08	3.34172e+08	4.18043e+08
3563	103.68	24.8537												1.99762e+08	2.45233e+08	2.46026e+08	6.00487e+08	9.86943e+08	7.4129e+08	1.06605e+08	2.10073e+08	1.00689e+08	6.53898e+09	2.40451e+08	4.05344e+08
3565	103.68	26.784												2.11734e+08	3.70866e+08	1.51361e+08	5.22716e+08	3.49323e+08	4.23437e+08	1.05137e+09	3.01163e+08	2.48823e+08	6.49065e+09	3.9703e+08	6.98381e+08
3569	653.76	5.94885												1.08133e+08	5.12512e+07	6.91064e+07	3.01545e+08	3.73035e+08	1.93048e+08	4.17024e+08	2.40708e+08	2.30416e+08	1.66447e+08	1.76984e+08	1.28163e+08
3570	385.08	24.8005												1.73657e+09	3.3803e+08	1.4367e+08	7.39e+07	8.436e+07	3.58218e+08	6.21252e+08	2.58945e+08	5.004e+08	9.33273e+08	2.73028e+08	7.04043e+08
3571	344.04	8.16244												5.79239e+07	6.00357e+07	0	2.99603e+07	4.78339e+07	5.63705e+07	5.83873e+08	2.21377e+08	6.62494e+08	2.61473e+08	1.0565e+08	2.91932e+08
3573	118.2	4.95378												4.71858e+08	2.88866e+08	5.18238e+09	3.05116e+08	2.38355e+08	3.97173e+08	3.83918e+08	2.4356e+08	4.01543e+08	1.94222e+09	2.23553e+08	2.3672e+08
3577	641.42	12.419												0	0	0	0	3.954e+07	4.49548e+08	0	0	0	1.14847e+08	0	0
3578	536.88	27.5043												4.645e+07	1.32508e+08	9.99417e+07	9.268e+07	1.28348e+08	1.95303e+08	4.907e+07	7.68867e+07	8.37067e+07	3.1845e+08	4.60783e+07	9.515e+07
3579	327.12	23.743	1	M+2ACN+H	1+	Biotin	NA	C00120	2.07289	KEGG	244.088		171548	9.24153e+08	7.738e+07	2.86067e+07	1.977e+07	4.76573e+08	2.98978e+08	1.03185e+09	7.81698e+08	8.70152e+08	6.109e+07	7.5106e+08	8.53182e+08
3580	126	2.47904												4.04585e+08	2.01252e+07	4.11989e+08	2.65349e+08	4.05452e+08	4.92133e+08	3.27633e+08	3.30651e+08	3.7465e+08	3.55489e+08	3.26648e+08	1.62426e+08
3581	165	2.55747												1.4473e+09	8.36034e+08	7.45839e+08	1.67325e+09	1.38119e+09	1.41377e+09	1.52722e+07	4.18446e+08	4.88777e+08	2.57672e+08	1.7874e+08	1.19847e+08
3582	352.92	7.28784	1	M+2K-H	1+	6-Phosphogluconic acid	NA	-	0.0535057	KEGG	276.025		91493	2.1738e+08	3.17235e+08	2.67039e+08	4.58563e+08	3.61779e+08	5.94932e+08	2.62022e+08	4.15296e+08	2.20374e+08	1.4176e+08	2.88676e+08	2.39579e+08
3583	180	1.63827												7.61787e+07	3.44836e+08	6.92461e+08	8.36437e+08	6.28926e+08	1.66726e+09	1.0398e+08	3.78115e+08	9.7794e+07	4.02391e+08	5.0249e+08	2.97408e+08
3585	605.04	27.7778												1.6804e+08	4.7549e+08	1.20245e+08	2.2912e+08	2.7907e+08	1.9402e+08	1.67345e+08	2.83668e+08	1.47835e+08	2.55553e+08	1.0542e+08	2.58865e+08
3592	473.16	25.1948												3.31032e+08	2.40777e+08	9.69062e+08	2.19983e+08	4.85333e+08	2.41512e+08	1.81672e+08	2.63217e+08	2.79632e+08	6.84138e+08	3.64875e+08	2.2167e+08
3595	354.36	27.3968												3.86753e+08	4.82187e+08	2.85875e+08	7.47753e+08	4.45527e+08	8.77657e+08	4.47497e+08	1.3847e+08	7.70933e+07	1.50565e+08	1.25485e+08	1.72418e+08
3597	328.8	5.30187												4.13493e+07	2.36572e+07	3.45576e+07	4.06768e+07	7.59449e+07	2.15718e+07	1.33093e+08	4.44097e+08	1.92431e+08	1.62205e+08	2.81678e+08	1.63061e+08
3598	719.76	12.0797												1.53613e+08	83220000	1.5777e+08	1.01967e+08	1.09778e+08	1.40203e+08	1.1176e+08	9.963e+07	5.36067e+07	9.669e+07	5.4385e+07	3.75067e+07
3599	712.89	22.6734												0	0	1.6121e+08	0	0	0	0	0	0	1.09908e+08	0	0
3600	362.04	23.1333												1.66725e+08	2.01147e+08	7.96667e+07	2.61173e+08	4.07517e+07	8.10633e+07	1.73503e+08	2.54758e+08	1.32293e+08	2.93695e+08	9.82517e+07	1.03568e+08
3602	535.8	26.7529												1.34117e+07	5.71767e+07	1.59233e+07	3.248e+07	7.08833e+07	2.985e+07	1.79033e+07	3.29767e+07	2.667e+07	2.65315e+08	1.89217e+07	5.6845e+07
3610	648.18	24.4725												0	0	0	0	0	0	0	0	0	9.0475e+07	0	0
3613	463.2	27.1589	1	M+H	1+	gamma-L-Glutamyl-S-(hercyn-2-yl)-L-cysteine S-oxide	NA	-	-0.350757	KEGG	462.166		86289929	2.8419e+08	2.2867e+08	1.58837e+08	3.63645e+08	2.05088e+08	1.41463e+08	2.88818e+08	2.41535e+08	3.95032e+08	3.24523e+08	1.15632e+08	1.85713e+08
3614	149.04	17.3694												2.55575e+08	1.54252e+08	1.8768e+08	6.62655e+07	3.89672e+08	2.5006e+08	2.01391e+08	2.91483e+08	4.03176e+08	1.09577e+09	3.99988e+08	3.09598e+08
3617	516.96	24.6965												1.97022e+08	4.91345e+08	3.07452e+08	2.36753e+08	7.42037e+08	3.82315e+08	1.43822e+08	1.45058e+08	1.75008e+08	5.23352e+08	4.20455e+08	6.6243e+08
3618	605.04	28.0535												8.65167e+07	3.78107e+08	2.38897e+08	2.2912e+08	2.7907e+08	2.54397e+08	1.67345e+08	1.92375e+08	1.47835e+08	3.50609e+08	2.04773e+08	8.02357e+07
3622	535.8	26.3332												3.285e+07	0	8.2365e+07	4.20917e+07	7.08833e+07	2.985e+07	1.79033e+07	3.29767e+07	2.667e+07	6.8025e+07	5.234e+07	1.7165e+07
3626	558.96	22.8749	1	2M+K	1+	S-Methyl-5-thio-alpha-D-ribose 1-phosphate	NA	-	2.34539	KEGG	260.012		11988266	2.13668e+08	3.42997e+08	2.80765e+08	3.936e+07	3.14917e+08	1.04103e+08	1.3286e+08	1.9926e+08	8.245e+07	7.2015e+07	1.95617e+08	3.06773e+08
3628	341.04	26.9141												3.4213e+08	8.149e+07	2.82717e+08	1.88152e+08	7.37262e+08	1.17482e+08	1.56987e+08	1.83408e+08	3.66208e+08	2.61507e+08	1.66543e+08	1.78832e+08
3631	406.8	7.04152												1.04102e+08	1.29122e+08	2.01733e+08	2.18837e+08	2.85593e+08	1.88032e+08	3.38554e+08	1.50396e+08	2.4668e+08	3.6139e+08	1.55563e+08	1.17273e+08
3632	118.2	14.2932												2.38633e+08	1.51789e+08	3.02852e+08	2.00367e+08	2.07362e+08	1.32567e+08	2.38017e+08	5.41572e+08	2.03771e+08	2.10114e+08	1.52515e+08	1.01106e+08
3633	421.08	19.8662												2.28264e+08	1.55747e+08	1.14103e+08	7.39662e+07	2.23598e+08	2.49465e+08	1.60119e+08	3.38016e+08	2.52521e+08	1.93668e+08	3.08056e+08	1.8532e+08
3645	354.24	25.0878												6.31717e+09	1.24934e+09	1.63135e+09	7.70707e+08	1.63829e+09	3.41944e+09	1.65855e+08	3.64775e+08	5.06663e+08	2.2005e+08	3.1249e+08	6.39022e+08
3648	535.8	25.97												3.285e+07	6.0335e+07	8.2365e+07	4.20917e+07	1.5975e+07	0	3.361e+07	3.29767e+07	2.667e+07	4.96062e+08	5.234e+07	5.4025e+07
3649	385.2	25.1114	1	2M+H	1+	meso-diaminopimelate	CID000620	MESO-DIAMINOPIMELATE	-0.821978	BioCyc	192.111		1549101	3.27753e+08	3.2725e+07	4.43917e+08	2.6584e+08	2.87827e+08	1.75477e+08	3.57122e+08	2.9385e+08	2.31373e+08	3.82362e+08	2.54437e+08	4.17495e+08
3650	688.08	25.415												2.29607e+08	3.31253e+08	2.1864e+08	2.50768e+08	2.2559e+08	2.29372e+08	6.8415e+07	1.8097e+08	1.375e+08	7.03333e+07	1.9536e+08	3.9829e+08
3655	628.74	1.12772												0	0	2.86083e+08	0	2.61928e+08	0	0	0	0	8.684e+07	0	0
3658	194.04	2.5634												2.25301e+08	4.22285e+08	1.99309e+08	2.50789e+08	2.33961e+08	4.31654e+08	1.44116e+08	1.39327e+08	1.3084e+08	1.44015e+09	8.13952e+07	7.55641e+07
3660	438.84	7.89197	1	2M+Na	1+	2,5-Dichloro-carboxymethylenebut-2-en-4-olide	NA	C12834	-0.641509	KEGG	207.933		11954007	1.07853e+09	7.68721e+08	8.83832e+08	4.30328e+08	1.64579e+09	6.22775e+08	1.76241e+08	4.7057e+08	5.87901e+08	2.86197e+08	1.85688e+08	3.3679e+08
3663	462.96	25.5058												3.10217e+08	2.36128e+08	2.85022e+08	6.42133e+08	3.18822e+08	5.34585e+08	2.67242e+08	2.4065e+08	5.55077e+08	1.38957e+08	2.30973e+08	1.1029e+08
3668	688.08	24.919												2.3576e+08	1.97377e+08	2.1864e+08	2.4484e+08	3.03012e+08	2.29372e+08	5.76828e+08	3.72418e+08	3.69572e+08	2.5774e+08	3.53778e+08	3.9829e+08
3674	649.08	25.1693	1	2M+H	1+	5-O-(1-Carboxyvinyl)-3-phosphoshikimic acid	NA	C01269	-3.42624	KEGG	324.025		439463	2.10917e+08	8.19317e+07	2.9111e+08	1.94315e+08	2.67642e+08	1.79775e+08	1.66442e+08	5.42707e+08	4.39667e+08	2.61243e+08	3.0064e+08	3.03358e+08
3675	354.24	25.3236												6.50429e+09	1.24934e+09	1.63135e+09	1.65076e+09	1.63829e+09	3.80949e+09	6.63568e+08	3.10345e+08	5.06663e+08	9.6315e+07	4.77135e+08	6.39022e+08
3678	678	27.5153												2.83915e+08	5.08194e+08	1.6076e+08	3.83392e+08	2.43138e+08	2.01647e+08	1.5404e+08	1.0756e+08	2.20607e+08	1.78453e+08	1.23353e+08	3.42928e+08
3680	216.96	5.71362												8.26834e+07	3.38197e+07	7.99847e+07	1.0142e+08	6.51387e+07	2.07519e+08	9.27329e+07	4.39136e+08	2.80206e+08	8.99934e+07	4.46017e+08	3.50497e+08
3682	448.08	4.43745												6.01357e+06	6.50175e+07	0	0	7.63672e+06	8.74329e+06	3.55381e+07	1.00034e+08	5.52574e+07	1.17354e+08	2.61426e+07	2.33349e+07
3683	158.04	17.5345												1.89947e+08	1.42167e+08	1.22378e+08	1.89023e+08	2.63972e+08	1.10805e+08	2.08249e+08	8.40048e+07	1.77001e+08	2.08188e+08	1.54186e+08	2.4176e+08
3684	235.08	6.79055												1.40152e+08	1.54581e+08	1.20868e+07	1.81944e+08	1.50615e+08	6.34344e+07	3.91143e+08	4.87429e+08	6.43345e+08	1.87255e+08	2.00131e+08	2.39214e+08
3689	84.84	28.2057												2.72605e+08	2.38077e+08	9.63962e+07	2.99371e+08	4.83119e+08	2.73033e+08	2.09463e+08	2.84573e+08	1.93692e+08	3.23071e+07	2.66361e+08	1.20441e+08
3690	605.04	24.658												1.32628e+08	3.85527e+08	1.50113e+08	1.12023e+08	7.72667e+07	5.3476e+08	3.71203e+08	7.86857e+08	3.15118e+08	2.163e+08	3.71655e+08	3.24573e+08
3701	341.04	25.7662												2.41752e+08	2.0406e+08	2.00553e+08	2.03593e+08	1.32377e+08	6.09733e+07	3.31912e+08	2.06687e+08	2.02163e+08	1.38957e+08	3.23547e+08	3.3086e+08
3704	536.88	27.2643												6.70583e+07	9.51983e+07	9.99417e+07	9.268e+07	1.28348e+08	1.43837e+08	4.907e+07	7.68867e+07	5.269e+07	6.34933e+07	5.70783e+07	9.515e+07
3705	537	27.7482	1	2M+K	1+	Pyridoxine phosphate	NA	-	-1.02463	KEGG	249.04		1055	4.471e+07	1.1198e+08	8.0515e+07	6.03067e+07	2.66548e+08	7.6425e+07	7.379e+07	1.94085e+08	2.12635e+08	6.81217e+07	1.19345e+08	5.6845e+07
3711	432.96	24.8998												2.92433e+07	8.4675e+07	111180000	3.745e+07	2.27042e+08	3.30033e+07	6.61667e+07	3.33667e+07	1.41052e+08	4.77e+07	7.15133e+07	1.8383e+08
3716	219	20.504												7.09273e+07	5.54936e+07	5.86194e+07	9.74144e+07	9.19997e+07	6.95463e+07	3.44798e+07	5.56464e+07	3.49248e+07	4.82439e+07	4.90491e+07	6.43216e+07
3717	190.92	29.3055	1	M+2K-H	1+	1-Methylhydantoin	NA	-	-1.08822	KEGG	114.043		69217	1.60815e+08	7.45578e+07	3.34368e+08	1.05914e+08	1.42145e+08	8.18327e+07	1.31871e+08	9.33604e+07	8.8928e+07	2.92039e+08	1.59446e+08	1.26937e+08
3719	225	9.0588												1.0473e+08	6.2487e+07	9.7077e+07	7.9241e+07	6.60812e+07	6.85044e+07	2.01991e+08	1.65118e+08	1.86031e+08	1.23429e+08	5.77351e+07	7.16394e+07
3721	276.84	1.63487												2.05637e+08	3.37158e+08	3.39383e+08	1.77611e+08	6.59785e+08	5.74224e+08	4.15283e+07	1.69924e+08	1.73161e+08	9.01523e+07	1.22803e+08	1.11453e+08
3722	223.92	29.3968	1	M+Na	1+	S-Sulfocysteine	NA	-	0.945158	KEGG	200.977		115015	1.15494e+08	8.9032e+07	3.3124e+08	2.28314e+08	3.12696e+08	2.52856e+08	1.31374e+08	6.08193e+07	2.55584e+08	4.86854e+08	2.8859e+08	1.44123e+08
3724	101.88	28.7366												2.72338e+08	5.66245e+08	3.24388e+08	1.15561e+08	9.088e+07	5.06129e+08	2.0158e+08	2.22628e+08	9.94183e+07	3.26617e+08	3.98803e+08	3.6706e+08
3729	224.16	19.4665	1	M+H	1+	cerulenin	CID002680	CPD-6901	1.41843	BioCyc	223.121		5352018	2.51429e+09	1.65128e+08	2.89449e+08	1.8774e+08	1.8671e+08	1.08728e+08	1.5816e+08	2.14379e+08	1.39613e+08	1.45959e+09	8.26278e+07	2.47995e+08
3730	116.04	4.42287	1	M+H	1+	Proline	NA	-	-0.580863	KEGG	115.063		145742	6.40206e+07	3.99651e+07	5.08885e+07	4.13647e+07	6.55101e+07	3.26109e+07	5.18648e+07	1.43102e+07	2.36807e+07	4.66283e+07	4.02174e+07	1.02589e+08
3734	296.88	5.64367												3.89091e+07	6.39685e+07	4.71031e+07	6.50632e+07	6.27288e+07	5.83879e+07	1.09763e+08	2.88487e+08	1.72368e+08	1.11648e+08	2.50377e+08	1.60615e+08
3735	112.8	2.94543												1.45481e+08	1.69622e+08	1.90183e+08	2.26403e+08	3.07935e+08	1.92481e+08	2.95223e+08	1.30982e+08	1.36739e+08	3.09295e+08	1.84582e+08	1.14782e+08
3738	192.12	5.03903	1	M+ACN+H	1+	Perillaldehyde	NA	-	0.348728	KEGG	150.104		16441	1.87748e+07	5.37521e+07	7.4409e+07	1.55409e+08	8.30841e+07	7.80671e+07	4.99271e+07	5.65945e+07	3.91836e+07	3.92754e+08	2.35292e+08	7.65962e+07
3740	605.04	27.441												1.6804e+08	4.7549e+08	1.34835e+08	2.8385e+08	2.7907e+08	1.9402e+08	1.67345e+08	1.56693e+08	5.04945e+08	5.012e+07	1.74933e+08	2.58865e+08
3748	617.94	25.1042	1	M+2K-H	1+	Formamidopyrimidine nucleoside triphosphate	NA	-	1.80398	KEGG	541.001		135398719	0	0	0	0	0	0	0	0	0	4.825e+07	0	0
3753	312	20.8529												1.39036e+08	1.63008e+08	9.75109e+07	2.86482e+08	2.15167e+08	2.03073e+08	8.22641e+06	1.0031e+08	1.8644e+07	3.05338e+08	1.49236e+08	1.28009e+08
3757	324.96	14.2779	1	M+2ACN+H	1+	2,3,5-Trichlorodienelactone	NA	-	-0.907587	KEGG	241.894		14951695	0	2.13133e+07	3.829e+07	1.96217e+07	5.335e+07	9.25333e+07	3.05623e+07	1.19301e+08	0	1.13365e+08	1.03013e+08	1.36431e+08
3764	118.2	14.519												2.38633e+08	1.51789e+08	3.02852e+08	1.6031e+08	2.07362e+08	1.69615e+08	2.38017e+08	1.23925e+08	2.03771e+08	9.45641e+07	2.00228e+08	1.01106e+08
3783	341.04	26.3806	1	M+H	1+	beta-Fructose-1,6-Diphosphate	NA	-	1.83493	KEGG	339.996		10267	1.4765e+08	9.89233e+07	2.82717e+08	6.89667e+07	2.32578e+08	2.50408e+08	1.56987e+08	2.06687e+08	3.66208e+08	4.63467e+07	2.8458e+08	2.42952e+08
3786	68.76	2.18694												3.57747e+07	7.75934e+07	4.59374e+07	5.52014e+07	7.46888e+07	6.62997e+07	1.03498e+08	7.70765e+07	6.812e+07	3.36159e+07	6.71944e+07	4.8204e+07
3789	310.8	21.6383												1.42073e+08	9.6067e+07	1.66452e+08	2.9595e+08	2.2203e+08	1.80423e+08	1.01429e+08	9.15042e+07	9.30863e+07	8.38263e+07	2.23545e+08	6.74907e+07
3807	408.96	18.7822												3.28516e+07	7.13607e+07	2.7274e+07	1.34247e+08	1.31721e+08	6.96474e+07	9.3634e+07	1.37633e+08	4.79912e+07	3.33778e+07	1.8524e+07	3.08956e+07
3808	320.76	16.2477												6.0593e+07	3.89567e+07	9.6856e+07	5.31117e+07	5.49023e+07	5.1625e+07	0	1.5403e+07	3.57728e+07	9.23415e+07	3.25402e+07	1.45361e+07
3809	101.88	18.6675												3.22077e+08	2.13012e+08	3.28017e+08	5.00731e+08	1.94638e+08	5.84914e+07	5.40257e+08	3.55006e+08	2.00822e+08	1.23343e+08	1.29975e+08	1.21505e+08
3814	385.32	20.7164												3.74239e+07	1.56391e+07	0	2.31282e+07	2.02694e+07	9.87515e+06	8.22641e+06	4.60392e+07	9.37662e+07	5.75522e+07	9.53445e+06	1.90583e+07
3816	313.92	2.76271												7.61033e+07	8.91952e+07	1.09947e+08	7.71501e+07	7.52292e+07	1.08142e+08	1.80975e+08	5.28268e+07	1.68541e+08	4.80437e+07	5.25325e+07	1.84911e+07
3839	101.88	18.9195												3.22077e+08	2.86072e+08	2.87055e+08	3.8468e+08	1.94638e+08	5.84914e+07	2.41311e+08	2.68874e+08	2.00822e+08	1.23343e+08	1.29975e+08	1.84668e+08
3849	163.08	17.023	1	M+Na	1+	histidinal	CID001347	HISTIDINAL	0.370282	BioCyc	140.082	HMDB12234	25244065	2.07323e+07	4.97974e+07	5.72791e+07	4.91965e+07	5.25365e+07	3.86285e+07	6.56101e+07	6.87276e+07	9.32189e+07	8.70705e+07	6.7317e+07	4.44832e+07
3893	423	6.21613												3.94224e+07	2.3286e+07	5.18813e+07	4.81621e+07	5.83763e+07	2.35424e+07	2.86191e+07	8.31906e+07	5.11296e+07	6.85072e+07	4.22125e+07	5.67684e+07
3894	68.76	16.7137												1.46079e+08	2.16495e+08	7.09345e+07	8.19167e+07	1.06566e+08	1.19514e+08	5.5278e+07	4.93501e+07	1.57481e+08	8.78199e+07	8.7377e+07	1.32655e+08
3899	68.76	17.291												1.25519e+08	1.75041e+08	3.97724e+08	1.58016e+08	1.31926e+08	1.7148e+08	8.50341e+07	4.93501e+07	9.93209e+07	5.42729e+07	1.30335e+08	8.60886e+07
3902	180.12	1.67759												9.67693e+07	2.83062e+08	7.58352e+08	1.2745e+08	4.20079e+08	9.54879e+08	1.14396e+08	2.53045e+08	1.68714e+08	5.92418e+07	3.49e+08	3.71665e+08
3922	516.96	9.40301												5.17093e+08	5.07151e+08	6.41447e+08	4.96105e+08	4.88857e+08	6.0444e+08	1.28589e+09	1.11006e+09	1.31606e+09	2.30092e+07	6.91689e+08	8.89867e+08
3925	339.36	22.9785												1.687e+08	3.28042e+08	1.25715e+08	1.39912e+08	5.14e+07	1.08552e+08	2.62232e+08	3.35772e+08	1.93713e+08	2.06e+07	1.25758e+08	7.51417e+07
3929	639.96	26.8563												1.195e+08	5.826e+07	8.14833e+07	1.45262e+08	1.0033e+08	1.03808e+08	3.41667e+07	2.19312e+08	1.44527e+08	2.6545e+07	5.6765e+07	2.69512e+08
3946	101.88	19.4185												2.2158e+08	1.63753e+08	1.79605e+08	2.63412e+08	1.94638e+08	5.84914e+07	4.11637e+08	9.33907e+07	2.00822e+08	2.64726e+07	1.4743e+08	1.84668e+08
3951	148.92	3.07275												1.01431e+08	4.89289e+07	2.1509e+08	2.9095e+08	4.39982e+08	5.21733e+08	1.25627e+08	1.2765e+08	1.99882e+08	5.75146e+07	4.6335e+07	3.41097e+08
3967	352.32	20.7427												2.40809e+09	8.1692e+08	3.99918e+08	8.38204e+08	8.42986e+08	1.20976e+09	1.01206e+08	2.55768e+08	4.26116e+08	3.19823e+07	1.90094e+08	1.14033e+08
3986	485.01	6.20312												0	0	0	0	0	5.52833e+07	0	0	0	2.00485e+07	0	0
4023	101.88	5.39185												7.45929e+07	2.14809e+08	1.86504e+08	1.80045e+08	2.35509e+08	1.43346e+08	1.58596e+08	4.3839e+07	1.67185e+08	9.37466e+07	1.28468e+08	2.45707e+08
4051	101.88	3.97681												4.69584e+07	1.72997e+08	1.28941e+08	1.28332e+09	1.54969e+08	3.09151e+08	1.77946e+08	1.1595e+08	1.04668e+08	2.73837e+07	2.6292e+08	2.01116e+08
4069	183	1.01548												5.35977e+08	6.84621e+08	7.18528e+08	2.663e+07	1.57741e+09	6.76901e+08	4.38447e+08	1.53139e+09	3.73751e+08	3.99712e+07	1.18355e+09	1.47471e+09
4074	385.92	6.31246												4.1214e+07	3.33988e+07	4.77273e+07	5.09187e+07	3.98959e+07	1.06385e+08	1.40909e+08	1.24651e+08	1.09578e+08	6.58129e+07	1.5917e+08	2.31243e+08
4080	252.96	17.5876	1	M+Na	1+	D-Xylulose 5-phosphate	NA	C00231	2.37872	KEGG	230.019		439190	1.6807e+07	1.94853e+07	4.75475e+07	2.47791e+07	2.22978e+07	3.58765e+07	2.82948e+07	3.6709e+07	4.40079e+07	5.23215e+07	6.1504e+07	2.73646e+07
4147	353.04	19.0272												2.53173e+08	1.0405e+08	1.39532e+08	1.20013e+08	1.21248e+08	1.28676e+08	5.59028e+07	1.41138e+07	2.66282e+07	3.91848e+07	6.14054e+07	6.56206e+07
4149	288.12	17.6513	1	M+CH3OH+H	1+	7,8-dihydroneopterin	CID001316	DIHYDRO-NEO-PTERIN	1.86362	BioCyc	255.097	HMDB02275	65074	5.02366e+07	4.30639e+07	4.21721e+07	4.62439e+07	2.55002e+07	2.7174e+07	2.83389e+07	5.23946e+07	6.14919e+07	1.35957e+07	1.71955e+07	1.64511e+07
4154	441.12	21.9599												7.46966e+07	5.63133e+07	1.31341e+08	9.71476e+07	4.53855e+07	8.31928e+07	1.03753e+08	1.40537e+08	6.89604e+07	4.09554e+07	9.46455e+07	2.01982e+08
4178	161.04	18.7286												6.40483e+07	5.55969e+07	3.50217e+07	4.5913e+07	3.33203e+07	7.10908e+07	5.69214e+07	8.20081e+07	6.57975e+07	3.53583e+07	2.7643e+07	2.65037e+07
4181	112.805	20.0543												6.83412e+07	7.1888e+07	1.12165e+08	1.06496e+08	1.34138e+08	4.78884e+07	2.15665e+07	1.09018e+08	5.18123e+07	1.78334e+07	1.57092e+08	1.67234e+08
4203	112.8	20.5181												6.83412e+07	1.19861e+08	4.14094e+07	1.51844e+08	1.34138e+08	6.5984e+07	7.47516e+07	4.2357e+07	7.38595e+07	2.02717e+07	1.57092e+08	9.04773e+07
4231	110.04	4.07418												1.0324e+07	2.67449e+07	2.8853e+07	2.03172e+07	2.98955e+07	2.82661e+07	1.01657e+08	6.41898e+07	3.43802e+07	2.59562e+07	3.7659e+07	6.07837e+07
4244	320.88	7.49772	1	M+CH3OH+H	1+	Lindane	NA	C07075	1.25301	KEGG	287.86		727	9.70458e+07	5.2581e+07	4.42062e+07	5.78936e+07	1.26561e+08	1.35651e+08	6.85987e+08	5.50932e+08	4.37699e+08	1.0105e+07	1.95954e+08	5.34223e+08
4245	332.88	19.4501												7.45334e+07	1.45339e+08	1.44041e+08	1.25759e+08	1.25304e+08	2.03304e+08	5.1302e+07	1.2585e+08	9.92932e+07	9.40457e+06	2.27138e+08	1.83293e+08
4252	222.96	1.12462												1.44534e+08	9.40735e+07	3.019e+07	1.37862e+08	1.24751e+08	1.35829e+08	1.44041e+08	1.10376e+08	1.00007e+08	7.15934e+06	6.05509e+07	9.68198e+07
4255	200.04	18.6268												7.82318e+07	3.70419e+07	3.4589e+07	3.08532e+07	4.17274e+07	2.06147e+07	1.92048e+07	1.2189e+07	8.37546e+06	3.89279e+06	4.02573e+07	9.90446e+06
4256	175.08	17.3379												1.60587e+08	1.47935e+08	1.37625e+08	2.17482e+08	1.26183e+08	1.85797e+08	9.81758e+07	1.04841e+08	1.65749e+08	1.04511e+07	1.98589e+08	2.12959e+08
4261	198.96	1.02017	1	M+K	1+	2-Oxoadipic acid	NA	-	-0.543628	KEGG	160.037		71	7.11475e+08	5.77381e+08	6.47977e+08	3.80489e+08	8.09334e+08	6.002e+08	9.31963e+08	1.02534e+09	7.46088e+08	2.70236e+06	8.48832e+08	1.70665e+09
4263	455.88	3.47056												6.92506e+07	2.59241e+07	5.4802e+07	3.21358e+07	1.94925e+07	1.75599e+07	1.92024e+08	3.88813e+08	3.14467e+08	1.99241e+06	1.56011e+08	1.97236e+08
4266	347.88	1.86325												1.10012e+10	5.75373e+08	6.02283e+08	7.6964e+09	1.13815e+10	5.05262e+09	2.69252e+09	2.74525e+09	3.06668e+09	6.24158e+08	5.7876e+08	1.00903e+09
4267	679.08	11.2867	1	2M+H	1+	5-Carboxyamino-1-(5-phospho-D-ribosyl)imidazole	NA	-	-0.297593	KEGG	339.047		23657851	3.42225e+09	4.93514e+09	3.05746e+09	4.34079e+09	4.45244e+09	4.8705e+09	4.26215e+09	4.39921e+09	4.53262e+09	1.61479e+09	1.17088e+09	2.61754e+09
4271	352.32	24.7208												2.74952e+10	1.50342e+10	9.13529e+10	4.91995e+09	1.47972e+11	1.37067e+10	5.34832e+09	7.94192e+09	3.31815e+09	5.20605e+09	3.74043e+09	5.09577e+09
4272	352.32	24.9202												2.74952e+10	3.1403e+10	9.13529e+10	2.18821e+09	1.49926e+11	1.19778e+10	4.23952e+09	3.74755e+09	3.31815e+09	5.20605e+09	3.74043e+09	2.688e+09
4279	719.04	11.2551	1	2M+K	1+	beta-Fructose-1,6-Diphosphate	NA	-	1.56788	KEGG	339.996		10267	5.736e+07	6.23101e+09	1.1328e+08	5.0197e+09	4.62156e+09	4.167e+09	2.48085e+09	2.45596e+09	3.3423e+09	7.1508e+08	1.23692e+09	6.6096e+08
4282	425.16	24.639	1	M+H	1+	N,N'-Diacetylchitobiose	NA	C01674	-0.502461	KEGG	424.169		439544	1.61954e+09	1.78011e+09	5.58717e+07	2.17801e+09	1.90387e+09	1.94028e+09	3.67886e+09	1.65989e+09	2.36505e+09	1.53803e+09	2.55373e+09	2.2281e+09
4284	129.96	1.36041												1.2186e+08	3.66471e+09	5.05354e+08	5.79113e+09	6.83056e+07	8.39775e+09	1.13576e+09	1.54217e+09	1.11658e+09	1.44914e+09	7.57363e+08	7.75911e+08
4286	186.12	1.38463												3.65704e+09	2.94016e+09	4.09339e+09	3.51503e+09	3.15323e+09	4.44539e+09	7.2007e+08	1.19059e+09	1.11353e+09	1.03678e+09	4.43645e+08	5.3885e+08
4288	828	11.9863												2.26367e+09	2.32583e+09	2.80238e+09	2.34826e+09	1.49966e+09	1.7261e+09	8.95075e+08	9.7326e+08	9.26262e+08	4.24935e+08	2.87607e+08	3.242e+08
4290	823.92	11.7327												3.40246e+09	3.53296e+09	2.42457e+09	1.46453e+08	2.496e+09	1.66758e+08	1.75345e+09	1.1376e+09	1.12032e+09	6.24425e+08	9.11858e+08	7.4497e+08
4291	360	11.3059												6.37333e+07	1.64546e+09	1.4326e+08	2.41242e+09	1.19668e+08	4.145e+07	6.7878e+08	1.46472e+09	2.49941e+09	6.42177e+08	7.04853e+08	6.20063e+08
4292	352.08	24.1677	1	M+K	1+	Phosphoribosylformylglycineamidine	NA	C04640	0.925628	KEGG	313.068		9552078	8.16593e+10	4.25979e+10	8.02412e+09	6.33758e+10	3.3229e+10	3.43127e+10	9.00409e+09	5.28402e+09	6.5296e+09	9.53311e+09	3.29548e+09	9.74824e+09
4299	428.16	12.1961												1.53127e+09	1.21196e+09	2.04248e+09	1.35493e+09	1.89054e+09	2.23268e+09	6.45542e+08	4.58643e+08	6.96957e+08	1.94558e+08	1.27293e+08	1.33247e+08
4307	470.04	12.2787												1.78033e+08	1.28342e+09	1.95507e+09	2.41845e+08	6.69167e+07	1.99663e+09	3.92667e+07	9.4251e+08	9.2431e+08	5.4265e+07	4.98237e+08	7.708e+07
4308	311.16	26.9804	1	M+CH3OH+H	1+	4-hydroxy-2-nonenal-[L-Cys] conjugate	CID000749	CPD-14706	1.26409	BioCyc	278.143		90657989	1.18961e+10	7.71701e+09	4.58371e+10	8.13887e+09	1.08731e+11	1.02555e+10	2.54245e+09	3.22391e+09	1.30755e+09	8.63014e+09	2.78344e+09	3.31487e+09
4316	311.16	26.7583	1	M+CH3OH+H	1+	Pantetheine	NA	-	2.21905	KEGG	278.13		439322	5.0833e+09	7.71701e+09	4.58371e+10	1.02762e+10	1.24695e+10	5.30349e+09	4.83411e+09	3.22391e+09	1.72278e+09	8.63014e+09	2.78344e+09	3.31487e+09
4320	311.16	24.2387												2.91578e+10	1.27341e+10	1.93026e+10	7.33952e+09	7.74072e+09	1.17283e+10	5.85987e+08	2.15765e+09	1.82765e+09	1.93491e+09	3.05081e+09	2.0413e+09
4323	763.08	13.162												6.4206e+08	9.64908e+08	1.80916e+09	1.20605e+09	9.22498e+08	3.64977e+08	1.59407e+08	2.15353e+08	1.40947e+08	8.45083e+07	3.612e+07	5.558e+07
4326	612.96	10.6863												2.47842e+09	2.6103e+09	2.90267e+07	3.02988e+09	1.61127e+09	2.68445e+09	3.83793e+09	2.34462e+09	2.98218e+09	2.42066e+09	1.88528e+09	1.99434e+09
4328	405.96	11.997												3.00149e+09	3.10199e+09	1.57913e+09	2.34634e+09	1.99771e+09	3.44031e+09	5.3813e+08	1.43718e+09	9.03192e+08	6.82288e+08	2.07465e+08	3.96887e+08
4329	311.16	24.7758	1	M+Na	1+	2-Polyprenyl-3-methyl-6-methoxy-1,4-benzoquinone	NA	-	1.23967	KEGG	288.173		10902296	1.95706e+10	7.06637e+09	1.89083e+10	1.02505e+10	1.08218e+11	1.25086e+10	1.36167e+10	2.09177e+09	1.82765e+09	1.93491e+09	7.01471e+09	3.41791e+09
4335	352.08	23.3767												3.01507e+10	2.12616e+10	7.15585e+08	1.87389e+10	6.57034e+09	1.73291e+10	3.57293e+09	2.7612e+09	4.69374e+09	3.97344e+09	3.70636e+09	2.17051e+09
4342	889.92	13.2365												1.02084e+09	1.22942e+09	8.49873e+08	8.35793e+08	8.13783e+08	8.98282e+08	0	0	0	0	0	0
4349	851.04	11.8929	1	2M+K	1+	5-Fluorodeoxyuridine diphosphate	NA	C21750	1.7466	KEGG	405.998		53882537	4.94825e+08	1.00479e+09	7.25927e+08	6.53588e+08	5.95008e+08	8.02267e+08	1.23465e+08	3.90773e+08	1.67222e+08	8.24917e+07	60570000	1.09685e+08
4350	135.96	2.57069												1.17621e+09	1.3868e+09	9.61404e+08	1.40247e+09	1.67668e+09	1.27887e+09	3.42678e+08	5.04026e+08	3.47984e+08	5.75459e+08	4.25554e+08	2.37789e+08
4352	148.08	1.30366												1.23575e+09	1.19458e+09	2.75173e+09	2.34942e+09	1.53124e+09	1.89664e+09	4.0494e+08	2.25328e+08	4.89875e+08	2.29476e+08	1.10716e+08	3.71989e+08
4354	353.28	24.8822	1	M+Na	1+	2-Palmitoylglycerol	NA	-	2.09165	KEGG	330.277		123409	5.07223e+09	4.22941e+09	6.94405e+08	1.3542e+10	3.66989e+09	8.14815e+09	5.95782e+08	1.20432e+09	1.69846e+09	2.37014e+09	8.65737e+08	7.96398e+08
4355	294.96	7.68124	1	2M+K	1+	5-Hydroxyuracil	NA	-	-1.36211	KEGG	128.022		73268	8.86566e+08	1.21267e+09	1.67497e+09	1.62516e+09	1.89678e+09	1.40472e+09	5.30321e+07	5.78691e+07	1.04462e+08	8.41683e+07	1.42144e+08	5.89743e+07
4357	133.08	11.1459												1.37091e+09	7.1745e+09	6.20617e+09	2.04915e+09	2.27649e+09	2.03177e+09	1.34502e+09	2.57934e+09	2.27309e+09	1.00996e+09	1.35596e+09	1.03849e+09
4358	546.24	24.0281	1	M+ACN+H	1+	Cellotriose	NA	-	0.458667	KEGG	504.169		5287993	2.7641e+09	2.66626e+09	3.20384e+09	1.062e+09	1.09446e+09	1.14465e+09	1.58917e+09	3.20593e+09	2.30664e+09	8.1926e+08	1.28196e+09	1.27494e+09
4359	790.8	2.16865												1.37221e+09	8.23069e+08	1.09203e+09	7.30328e+08	1.37183e+09	1.12602e+09	9.2348e+07	1.93107e+08	1.47512e+08	1.25978e+07	5.59264e+07	8.84907e+07
4361	445.92	4.53901												1.01667e+09	9.48772e+08	8.23679e+08	3.30286e+07	1.52734e+07	3.40111e+07	7.02777e+07	5.82615e+07	1.08448e+07	2.35286e+07	3.71086e+07	2.60101e+07
4362	567.12	12.0062												2.53498e+09	2.09236e+09	1.888e+07	2.02224e+09	2.98172e+08	1.64423e+09	9.66622e+08	1.22889e+09	8.89475e+08	3.50848e+08	2.73918e+08	2.52182e+08
4364	656.995	10.9985												1.58362e+09	1.179e+09	1.18023e+09	2.6793e+09	2.55527e+09	2.5068e+09	2.1336e+09	2.03785e+09	2.26934e+09	1.72918e+09	1.6244e+09	2.28124e+09
4365	912	12.0887												1.24601e+09	6.90203e+08	7.9988e+08	1.32538e+09	8.64982e+08	1.03831e+09	3.17467e+08	3.14505e+08	3.23173e+08	1.57098e+08	1.20135e+08	3.35417e+08
4367	177.12	11.0987												1.07149e+09	1.68863e+09	3.86193e+09	1.45727e+09	4.65456e+09	4.93253e+09	1.5837e+09	1.74506e+09	1.67824e+09	7.19162e+08	1.09778e+09	8.36556e+08
4368	310.92	25.5157												6.054e+09	4.57455e+09	2.79516e+09	8.54988e+09	7.178e+08	6.50875e+09	7.27187e+08	1.02904e+09	1.19476e+09	2.10155e+09	2.03765e+09	1.61853e+09
4370	352.08	23.1522												2.61197e+10	1.36872e+10	7.73485e+08	1.10245e+10	2.12367e+10	1.45214e+10	1.00896e+09	2.7612e+09	4.69374e+09	1.64507e+09	3.70636e+09	2.17051e+09
4383	545.04	11.9002												1.27947e+09	1.905e+09	4.11357e+08	2.38764e+09	2.08749e+09	2.16748e+09	1.10745e+09	1.47745e+09	1.1962e+09	1.87878e+08	4.05655e+08	3.34302e+08
4384	450.12	12.3977												9.19417e+08	3.74475e+08	9.83418e+08	8.0966e+08	1.13797e+09	7.31157e+08	2.10343e+08	3.4687e+08	4.2131e+08	0	2.195e+08	0
4385	916.08	12.3864	1	M+2K-H	1+	S-[2-[3-[[4-[[[(2R,3S,4R,5R)-5-(6-Aminopurin-9-yl)-4-hydroxy-3-phosphonooxyoxolan-2-yl]methoxy-hydroxyphosphoryl]oxy-hydroxyphosphoryl]oxy-2-hydroxy-3,3-dimethylbutanoyl]amino]propanoylamino]ethyl] 3-hydroxypropanethioate	NA	-	-0.310475	KEGG	839.136		440753	8.1606e+08	6.83173e+08	9.22198e+08	4.45572e+08	5.28497e+08	8.59427e+08	2.0196e+08	2.79125e+08	7.82333e+07	0	0	4.34967e+07
4386	542.76	1.43293	1	2M+K	1+	beta-2,3,5,6-Tetrachloro-1,4-cyclohexanediol	NA	C16182	-0.438694	KEGG	251.928		23724653	4.09747e+08	4.5538e+08	9.42523e+08	6.36485e+08	6.34682e+08	5.44857e+08	7.43067e+07	5.99133e+07	1.27978e+08	8.2117e+07	4.24976e+08	1.05308e+08
4387	832.92	11.9917												4.2382e+08	6.65697e+08	4.8657e+08	1.15333e+09	7.28485e+08	8.45908e+08	1.65037e+08	1.97608e+08	2.4725e+08	1.74082e+08	1.23613e+08	2.1517e+08
4403	352.08	22.8786												1.96183e+10	1.4689e+10	6.65e+08	3.54567e+09	1.06761e+10	1.45214e+10	1.00896e+09	2.7612e+09	1.16742e+09	1.64507e+09	3.70636e+09	1.68053e+09
4411	335.88	1.39426												1.11457e+09	1.79742e+09	1.31558e+09	9.04723e+08	1.70366e+09	8.76957e+08	3.96465e+08	6.32772e+08	3.2657e+08	4.30914e+08	3.02513e+08	2.65683e+08
4412	502.2	24.0776												1.34428e+09	1.57027e+09	1.10235e+09	4.51453e+08	1.02884e+09	4.08003e+08	2.28109e+09	1.14144e+09	7.70435e+08	4.2594e+08	1.08203e+09	9.18332e+08
4418	166.08	7.68124												1.10887e+09	1.00438e+09	1.2778e+09	1.28511e+09	9.72375e+08	1.32676e+09	2.9024e+08	7.18554e+07	2.47211e+08	6.88762e+07	9.76931e+07	5.52297e+07
4419	503.04	11.4784	1	2M+Na	1+	2-(3-Carboxypropionyl)-6-hydroxy-cyclohexa-2,4-diene carboxylic acid	NA	C05817	2.19768	KEGG	240.063		5287432	6.95062e+08	1.1168e+09	8.21945e+08	9.95682e+08	1.12514e+09	7.60025e+08	7.2061e+08	5.07667e+08	6.0973e+08	1.9074e+08	1.6581e+08	3.60758e+08
4434	678.24	23.8698												1.43866e+09	1.66298e+09	1.22087e+09	4.99927e+08	5.65887e+08	4.80485e+08	5.59905e+08	2.18695e+09	2.1147e+09	6.7139e+08	1.39962e+09	9.85868e+08
4436	312	25.3533												1.1069e+09	3.17305e+09	7.45081e+09	2.74384e+09	2.18655e+09	6.68017e+09	3.994e+08	5.36557e+08	8.71097e+08	6.66225e+08	1.4605e+09	5.40532e+08
4439	311.16	23.6261												1.40986e+10	2.21565e+09	4.70715e+08	7.33952e+09	1.34469e+09	8.12513e+09	2.4128e+08	9.80177e+08	1.26036e+09	2.46746e+09	7.52915e+08	2.90464e+09
4445	510.48	13.123												6.0023e+08	6.70988e+08	7.30983e+08	1.05712e+09	9.58925e+08	4.79897e+08	5.85907e+08	4.21147e+08	3.55525e+08	1.0762e+08	2.29407e+08	3.22455e+08
4447	629.04	10.6967												8.13277e+08	8.5325e+08	4.55912e+08	4.20368e+08	2.20613e+08	5.4483e+08	1.15997e+09	5.14085e+08	8.56623e+08	2.03032e+08	1.13575e+08	3.22223e+08
4448	663.48	12.642												9.7306e+08	1.2461e+09	1.02899e+09	8.5881e+08	6.3149e+08	5.7188e+08	5.99415e+08	5.2043e+08	3.06295e+08	1.4866e+08	9.21667e+07	9.56217e+07
4450	241.08	10.9108	1	M+H+Na	2+	[5-(7,8-Dimethyl-2,4-dioxo-1,5-dihydrobenzo[g]pteridin-10-yl)-2,3,4-trihydroxypentyl] dihydrogen phosphate	NA	-	1.88222	KEGG	458.12		711	1.01737e+09	6.82051e+08	7.0688e+08	1.04409e+09	1.37502e+09	1.25527e+09	1.19158e+09	5.86677e+08	6.35476e+08	2.64232e+08	3.42308e+08	1.992e+08
4452	489.96	9.82979	1	M+Na	1+	2'-Deoxycytidine-5'-triphosphate	NA	-	-0.209528	KEGG	466.99		65091	6.6746e+08	1.05325e+09	2.76848e+08	5.7873e+08	3.95112e+08	2.73902e+08	5.47118e+08	7.55627e+08	6.64413e+08	2.54861e+08	2.709e+08	2.71927e+08
4453	584.88	10.3853												5.0666e+08	5.55353e+08	7.40567e+08	5.97495e+08	5.5784e+08	4.79343e+08	9.52908e+08	9.34755e+08	7.42563e+08	8.11472e+08	3.54305e+08	3.49687e+08
4454	788.64	12.25												1.52136e+09	1.06039e+09	8.428e+08	1.00304e+09	1.01107e+09	1.43681e+09	5.58067e+07	5.412e+07	3.50683e+07	0	1.806e+07	0
4456	103.8	4.91917												7.55735e+08	7.80622e+08	8.66022e+08	4.87972e+08	9.34603e+08	1.19656e+09	1.38887e+08	1.26328e+08	7.60769e+07	1.47144e+08	1.47568e+08	8.63964e+07
4459	686.04	12.7332												6.1418e+08	3.65555e+08	8.2417e+08	6.22348e+08	1.8235e+08	5.47387e+08	4.47542e+08	2.25145e+08	5.23943e+08	1.79367e+07	4.05675e+08	1.96283e+08
4463	352.32	23.5631												2.22199e+10	1.32189e+09	5.15545e+08	7.11913e+09	8.03413e+08	9.31906e+09	1.9513e+09	1.52595e+09	1.66345e+09	3.92134e+09	2.96834e+09	1.31332e+09
4468	618	10.5259												3.0856e+08	2.16925e+08	6.24637e+08	7.5055e+07	3.05945e+08	2.99985e+08	7.70717e+07	1.11347e+08	1.49233e+08	5.3035e+07	3.62667e+07	3.72633e+07
4473	463.92	4.58037	1	M+2K-H	1+	Deoxycytidine diphosphate	NA	C00705	-0.382691	KEGG	387.023		150855	5.40894e+08	6.02595e+08	8.57047e+08	6.10114e+08	8.84313e+08	8.70303e+08	6.1557e+07	5.95584e+07	4.02032e+07	9.11525e+07	5.1554e+07	1.89011e+07
4475	152.04	4.70093	1	M+ACN+2H	2+	amino-parathion	CID000637	AMINO-PARATHION	0.647463	BioCyc	261.059	HMDB01504	220	8.09388e+08	1.08795e+09	6.27204e+08	6.85155e+08	5.73464e+08	6.78638e+08	4.93181e+08	4.44101e+08	4.74412e+08	3.7674e+08	3.1807e+08	3.56279e+08
4480	261.96	4.92322	1	M+2K-H	1+	O-phospho-L-serine	NA	C01005	0.250916	KEGG	185.009		CHEBI_15811	4.89802e+08	7.00515e+08	6.24283e+08	6.65927e+08	6.52989e+08	7.61389e+08	5.59509e+07	8.33909e+07	1.39671e+08	6.30021e+07	5.02533e+07	0
4482	501	11.5905												7.08733e+08	1.19263e+09	1.38431e+09	5.87128e+08	1.0144e+09	1.53202e+09	7.80103e+08	5.02433e+08	9.71762e+08	2.05938e+08	2.1114e+08	1.1119e+08
4485	502.92	23.431												3.19e+07	7.12062e+08	6.74602e+08	3.10915e+08	7.60628e+08	4.79385e+08	8.86767e+08	3.02557e+08	6.02167e+08	1.1895e+09	1.1701e+09	7.72433e+08
4488	308.88	24.8374												4.44158e+08	1.9635e+07	3.34897e+08	2.95747e+08	2.4219e+08	4.28265e+08	1.40517e+08	1.55813e+08	1.41087e+08	1.98562e+08	5.50037e+08	8.89667e+07
4491	311.16	23.4034												1.40986e+10	5.4219e+09	6.174e+08	8.566e+09	1.34469e+09	4.95991e+09	1.13426e+09	1.24637e+09	6.39942e+08	2.46746e+09	2.02464e+09	9.33558e+08
4499	776.16	23.2781												3.6575e+07	8.89673e+08	2.73733e+07	5.12647e+08	5.99308e+08	5.14822e+08	1.45788e+09	1.38355e+09	8.49738e+08	8.60122e+08	8.68738e+08	2.1301e+08
4504	443.88	5.15948												1.2036e+08	5.92546e+08	2.04976e+08	5.84117e+08	2.94612e+08	4.16888e+08	2.8866e+08	1.296e+08	1.31865e+08	1.76033e+07	5.21566e+07	1.48438e+08
4507	331.8	2.28017												8.93267e+07	2.50805e+08	3.00095e+08	2.71041e+08	1.58788e+08	2.28127e+08	1.61121e+08	2.78365e+08	1.37365e+08	3.8808e+08	1.62386e+08	2.0427e+08
4508	304.08	19.9545												3.80138e+08	4.504e+08	3.76374e+08	2.71278e+08	1.94123e+08	2.2296e+08	3.98083e+07	2.03068e+07	3.61044e+07	4.50193e+07	7.05729e+06	3.20327e+07
4516	456.84	1.40078												7.57883e+08	8.04495e+08	7.84322e+08	6.70663e+08	6.29698e+08	4.88163e+08	1.50842e+08	1.98062e+08	2.05165e+08	1.12714e+08	9.66188e+07	1.06549e+08
4517	429.12	24.9466												1.5108e+08	1.02523e+09	2.3855e+08	6.46548e+08	7.0177e+08	1.06626e+09	1.054e+08	5.25132e+08	9.19913e+08	4.38762e+08	4.33817e+08	4.21403e+08
4518	429.12	24.6632												1.20975e+09	4.44907e+08	2.3855e+08	4.4841e+08	5.44575e+08	4.0905e+08	1.512e+08	7.57547e+08	7.6242e+08	3.61232e+08	4.33817e+08	4.95277e+08
4519	295.92	10.7032												7.23183e+08	6.00906e+08	3.31896e+08	3.96191e+08	5.59467e+08	7.69903e+08	5.91043e+08	6.90629e+08	6.82068e+08	3.42838e+08	3.9563e+08	4.4166e+08
4520	766.08	23.7156												5.682e+07	7.94603e+08	1.26819e+09	8.60232e+08	3.72462e+08	3.28895e+08	1.21901e+09	9.62152e+08	7.54895e+08	4.907e+08	5.4065e+08	7.3035e+08
4521	672	12.6163												2.34487e+08	6.60402e+08	5.8485e+07	2.79927e+08	3.70757e+08	1.46025e+08	3.52148e+08	2.22142e+08	1.98938e+08	5.15833e+07	9.21667e+07	9.855e+07
4523	126.96	14.0973	1	M+K	1+	3-Oxopropanoic acid	NA	C00222	-0.294484	KEGG	88.016		868	1.09542e+09	2.15444e+09	1.6431e+09	1.15832e+09	2.50098e+09	1.05741e+09	1.61919e+08	8.08824e+07	1.53486e+08	5.58953e+07	3.01538e+07	3.51284e+07
4524	427.685	1.80498												2.14197e+08	1.44074e+08	7.24167e+08	2.10923e+09	1.91996e+09	4.54865e+08	6.18928e+08	8.47463e+08	2.05487e+09	2.24194e+09	2.14248e+09	2.81254e+09
4530	782.52	13.149												2.44453e+08	3.85082e+08	6.00973e+08	2.49082e+08	3.33713e+08	1.183e+08	2.672e+08	4.21013e+08	2.95442e+08	4.86e+07	0	1.5148e+08
4534	738.24	12.9637												2.7076e+08	2.81365e+08	3.14615e+08	4.043e+08	1.73745e+08	4.41842e+08	2.27173e+08	2.95303e+08	1.71433e+08	1.79367e+07	1.78983e+07	1.2554e+08
4535	744	13.088												2.08253e+08	2.17365e+08	1.56745e+08	3.27197e+08	3.4057e+08	1.91082e+08	6.48133e+07	1.7754e+08	8.972e+07	9.58718e+07	9.16183e+07	6.251e+07
4536	828.12	13.3329	1	M+2ACN+H	1+	NADP(+)	NA	-	1.81499	KEGG	745.091		CHEBI_18009	9.91133e+07	5.242e+07	3.15883e+08	1.46537e+08	4.0045e+07	2.56067e+07	4.4545e+07	3.214e+07	3.231e+07	1.4244e+07	0	6.3103e+07
4543	312.24	24.9719												6.7497e+09	1.31584e+09	1.75597e+08	1.89796e+09	2.29785e+09	2.53965e+09	6.01182e+08	7.50345e+08	6.92837e+08	1.28723e+09	1.28135e+09	1.70623e+09
4545	600.12	27.4215	1	M+CH3OH+H	1+	UDP-D-glucose	NA	-	1.38378	KEGG	567.063		CHEBI_18066	4.25952e+08	4.93738e+08	1.43644e+09	1.215e+08	1.9985e+08	1.3221e+08	1.71513e+08	3.52313e+08	2.52033e+08	1.7365e+08	2.27452e+08	2.9257e+08
4546	333.96	5.97259												2.41542e+08	7.83888e+08	3.33638e+08	2.82365e+08	4.1392e+08	3.12174e+08	1.06371e+08	3.11486e+07	2.04617e+07	5.52222e+07	8.15379e+07	2.15612e+07
4547	135.96	2.20951												1.17621e+09	1.3868e+09	5.81777e+08	2.32084e+08	6.90126e+07	1.27887e+09	7.27654e+07	5.04026e+08	9.05376e+08	8.60345e+08	7.95972e+08	6.58345e+08
4549	135.96	1.74032												4.02037e+08	5.67903e+08	7.37509e+07	1.11548e+08	8.80918e+07	5.55881e+08	2.50027e+07	2.83935e+08	9.05376e+08	8.60345e+08	7.95972e+08	6.58345e+08
4550	444.12	23.067	1	M+ACN+H	1+	N-[(R)-4-Phosphopantothenoyl]-L-cysteine	NA	-	1.29935	KEGG	402.086		440304	1.44273e+08	2.015e+08	1.30023e+08	8.95133e+07	1.31478e+08	8.298e+07	1.54537e+08	1.345e+08	3.67467e+07	1.52343e+08	1.68942e+08	8.302e+07
4553	290.88	3.51457												3.10946e+08	2.44931e+08	3.54207e+08	4.57926e+08	6.53882e+06	3.72572e+08	2.69168e+07	4.95296e+07	7.952e+07	5.21524e+06	7.89728e+06	1.68575e+07
4560	359.88	11.4901												1.85469e+09	9.49532e+08	2.27827e+08	1.67397e+08	1.85884e+09	5.93755e+08	4.65522e+08	1.4537e+09	1.66045e+09	3.45967e+07	4.3425e+08	1.1119e+08
4568	385.08	24.5931												5.22683e+08	3.44432e+08	4.34317e+08	1.70625e+08	1.0218e+08	3.79398e+08	4.34813e+08	2.58945e+08	5.004e+08	4.90873e+08	2.73028e+08	7.04043e+08
4570	751.44	13.0577												5.25738e+08	2.76038e+08	7.35265e+08	5.74192e+08	2.13757e+08	3.18967e+08	1.7781e+08	1.39133e+08	2.243e+08	1.85878e+08	1.75433e+07	1.65577e+08
4572	290.88	8.96083												9.61632e+07	1.94086e+08	2.32275e+08	2.6489e+08	1.39453e+08	2.69953e+08	2.56716e+08	1.74235e+08	1.80716e+08	1.82452e+08	2.05336e+08	2.47469e+08
4573	347.76	7.73399												6.7681e+08	5.64036e+08	9.31306e+08	1.08197e+09	7.10368e+08	9.86886e+08	2.37605e+08	2.62582e+08	2.15884e+08	1.75436e+08	1.6329e+08	1.72095e+08
4574	688.92	9.26919												2.21568e+08	7.3875e+07	3.68879e+08	8.93033e+07	1.56085e+08	4.67433e+08	6.82e+07	1.68685e+08	2.65167e+07	1.6e+07	1.80683e+07	5.673e+07
4575	352.8	25.8547												2.89988e+09	5.61252e+08	1.46367e+09	5.6583e+08	1.21407e+09	7.7351e+08	2.16055e+08	1.44027e+08	2.26558e+08	3.17425e+08	6.30888e+08	1.77933e+08
4576	339.72	4.36532												2.31294e+07	3.09717e+07	1.19787e+08	9.6545e+06	1.73829e+07	2.97895e+07	7.48436e+06	1.2123e+07	5.84105e+07	8.62791e+06	3.41256e+07	4.55258e+06
4590	312.24	25.5593												3.24586e+09	1.26004e+09	1.8275e+08	2.91124e+09	3.83256e+09	3.8797e+09	4.53555e+08	5.36243e+08	6.03505e+08	1.29537e+09	5.90533e+08	1.32629e+09
4591	554.64	13.3457												4.59758e+08	4.10168e+08	1.01493e+08	2.04598e+08	2.9106e+08	4.69948e+08	1.1949e+08	2.79995e+08	4.73343e+08	2.8915e+07	9.48083e+07	7.62953e+07
4592	864	23.2408												1.79187e+08	1.27113e+08	2.0715e+07	4.59823e+08	2.03158e+08	2.38987e+08	2.41823e+08	1.05277e+08	9.50217e+07	1.56165e+08	3.37792e+08	3.0606e+08
4601	270.96	13.8869												6.2605e+08	1.37853e+09	8.9221e+08	6.49344e+08	1.20845e+09	1.60879e+09	3.42278e+07	9.79703e+07	7.08015e+07	1.65545e+07	1.34629e+07	6.98581e+06
4609	512.28	24.9202												2.39473e+08	6.4811e+08	6.3705e+07	2.94278e+08	2.42233e+08	6.6725e+07	3.63512e+08	4.2675e+08	2.02113e+08	2.03345e+08	3.81933e+08	2.13008e+08
4611	194.04	5.14031												1.11169e+09	2.39875e+08	2.17309e+09	5.68991e+08	7.14998e+08	5.00351e+08	3.08059e+08	2.56409e+08	1.28907e+08	1.53564e+08	1.70143e+08	1.52883e+08
4615	141	14.054												1.17835e+09	1.11986e+09	9.64869e+08	5.14307e+08	8.87032e+08	1.8563e+09	7.76674e+07	9.07881e+07	5.88549e+07	3.12621e+07	2.00414e+07	1.61434e+07
4620	639.005	25.5443												8.03e+07	2.39155e+08	8.46667e+07	2.63373e+08	2.25813e+08	2.21558e+08	2.62442e+08	2.23702e+08	1.70932e+08	1.1472e+08	1.51382e+08	1.2342e+08
4624	715.92	12.9009												4.05367e+08	5.11028e+08	1.4488e+08	4.66093e+08	2.93067e+08	3.65332e+08	2.57417e+08	1.041e+08	2.83588e+08	1.35875e+08	2.91565e+08	3.85133e+07
4625	732.12	23.5015	1	M+2Na-H	1+	3'-Dephospho coenzyme A	NA	-	-0.718875	KEGG	687.149		439335	8.93223e+08	1.67671e+09	1.0072e+08	9.24262e+08	7.89468e+08	8.60882e+08	9.1312e+08	1.16817e+09	1.26633e+09	4.4537e+08	9.36608e+08	2.5864e+08
4628	129	24.6061												1.6715e+08	1.74478e+08	3.61726e+08	8.85844e+07	1.16343e+08	9.0068e+07	1.65298e+08	6.53722e+07	1.72254e+08	1.14582e+08	1.50346e+08	9.83701e+07
4632	304.92	1.85328												3.52037e+07	9.71513e+07	8.93291e+07	7.0457e+07	9.26806e+07	1.01207e+08	1.00918e+08	1.17881e+08	8.69163e+07	2.87024e+07	1.56217e+07	9.25166e+06
4633	162	3.66348												2.06819e+08	2.1559e+08	2.69068e+08	3.53006e+08	3.7056e+08	2.8277e+08	4.083e+07	7.3289e+07	4.15748e+07	2.1393e+07	6.00358e+07	2.15443e+07
4635	590.04	24.7352	1	M+Na	1+	UDP-D-glucose	NA	-	1.23823	KEGG	567.063		CHEBI_18066	1.71793e+08	9.00282e+08	2.8668e+08	3.7849e+08	7.9649e+08	2.2444e+08	5.26442e+08	3.17985e+08	3.2888e+08	4.92108e+08	6.08813e+08	1.06142e+09
4636	546.12	25.2454												1.13954e+09	2.80728e+08	1.90287e+08	2.3228e+08	2.2831e+08	3.15777e+08	7.60167e+07	5.76675e+08	3.08212e+08	4.52855e+08	4.47128e+08	1.22208e+08
4639	117.96	1.66737												5.35041e+08	1.0703e+08	2.75512e+08	3.02484e+08	1.62761e+08	5.62962e+08	2.3755e+08	4.75958e+08	1.97914e+08	2.18938e+08	5.83667e+08	4.2861e+08
4644	385.08	24.0498	1	2M+H	1+	Isocitric acid	NA	-	-0.643065	KEGG	192.027		1198	1.14989e+09	5.45025e+08	1.2716e+08	2.3099e+08	1.0808e+08	1.15997e+09	1.05838e+09	8.4657e+08	1.12702e+09	5.47173e+08	5.92115e+08	2.1524e+08
4651	559.92	1.41981												1.3903e+08	1.33928e+08	8.437e+07	1.29272e+08	1.30712e+08	1.05015e+08	5.18643e+08	7.5663e+08	8.98388e+08	3.05833e+07	1.23607e+08	4.91656e+07
4652	532.08	25.2302												1.52705e+08	1.23745e+08	2.32282e+08	1.54128e+08	2.62123e+08	1.27397e+08	1.49807e+08	2.49427e+08	1.44808e+08	5.28e+07	1.47755e+08	1.58398e+08
4653	442.2	25.5262	1	M+ACN+H	1+	S-adenosyl-L-methionine	CID000891	S-ADENOSYLMETHIONINE	1.65273	BioCyc	400.153	HMDB01185	44229224	2.6975e+08	2.79867e+07	1.31947e+08	7.52717e+07	1.18042e+08	6.32067e+07	1.0083e+08	9.79583e+07	1.23093e+08	5.56133e+07	8.21333e+07	4.84567e+07
4654	722.16	27.456												3.25552e+08	2.01967e+08	6.56287e+08	1.12093e+08	1.42135e+08	1.23497e+08	9.86533e+07	3.0264e+08	1.26972e+08	1.28928e+08	1.33927e+08	4.44033e+07
4656	512.04	27.706												2.64923e+08	2.02418e+08	6.74917e+07	3.06568e+08	8.715e+07	1.14763e+08	2.84495e+08	3.77308e+08	2.81343e+08	3.92383e+08	2.24467e+08	5.04767e+08
4657	224.04	5.12	1	M+ACN+H	1+	2-Amino-4-selanyl-butanoate	NA	-	0.674411	KEGG	181.972		6326973	5.0828e+08	8.87386e+07	7.39189e+09	3.96122e+08	4.60675e+08	3.06546e+08	1.39953e+08	8.33781e+08	7.43608e+08	4.43903e+08	2.41677e+08	3.36213e+08
4664	380.04	6.40825												2.87083e+07	8.30619e+06	2.01707e+08	3.72395e+07	7.99057e+07	4.51827e+07	4.55641e+07	4.12389e+07	4.01756e+07	1.24291e+07	5.02564e+07	5.94167e+07
4670	427.8	2.00332												1.52968e+09	7.78239e+08	3.03443e+08	1.08449e+08	6.4035e+08	6.56123e+08	8.75658e+08	6.49968e+08	7.98562e+08	6.89401e+08	1.17666e+09	1.20664e+09
4673	352.8	27.6448												8.1132e+08	8.95765e+08	4.11843e+08	7.47927e+08	1.38878e+09	9.6452e+08	4.04312e+08	1.3707e+08	2.44345e+08	4.36465e+08	5.15023e+08	4.67342e+08
4675	546.24	24.9966												4.95288e+08	5.93502e+08	1.9252e+08	1.23195e+08	4.06e+08	9.36483e+07	5.58713e+08	4.69767e+08	2.11627e+08	3.08162e+08	1.87967e+08	3.41728e+08
4677	766.08	24.1353												8.85333e+07	1.84963e+08	8.81283e+07	4.4024e+08	1.886e+08	3.11352e+08	1.3231e+08	7.33548e+08	2.55658e+08	2.29215e+08	3.02798e+08	2.48877e+08
4679	370.92	27.8809												2.37733e+08	1.96212e+08	3.13118e+08	1.84666e+08	1.7515e+08	1.41628e+08	1.36545e+08	1.6848e+08	3.4844e+08	1.90147e+08	2.67287e+08	2.18743e+08
4680	467.76	4.39197												2.7025e+08	4.59578e+07	2.24804e+08	2.13559e+07	2.00453e+07	1.50391e+07	1.9635e+07	1.81845e+07	1.70067e+07	1.60003e+07	8.5314e+06	7.00046e+07
4682	531	25.6744												4.16343e+08	9.097e+07	1.0306e+08	1.93502e+08	2.22625e+08	5.96267e+07	9.77233e+07	3.87962e+08	8.18783e+07	1.50632e+08	1.11093e+08	2.44032e+08
4683	601.08	27.1854												3.60643e+08	3.02838e+08	2.85713e+08	9.391e+07	8.08433e+07	2.26433e+08	5.348e+07	3.519e+07	2.1328e+08	1.03357e+08	1.23353e+08	5.1495e+07
4685	397.08	27.8895												1.16082e+08	1.47782e+08	1.84267e+08	9.403e+07	1.23598e+08	1.1174e+08	1.78162e+08	9.80133e+07	1.97625e+08	1.12317e+08	1.09587e+08	9.49717e+07
4686	561.24	27.6247												2.17127e+08	2.52765e+08	1.79568e+08	1.54693e+08	2.01575e+08	1.05762e+08	1.29393e+08	1.2428e+08	2.17335e+08	1.78608e+08	4.5228e+08	1.77548e+08
4689	352.92	9.28794												1.02173e+08	6.61867e+07	1.99468e+08	8.99283e+07	4.3365e+07	1.22735e+08	6.44155e+08	6.02567e+08	5.21332e+08	3.73028e+08	2.35827e+08	3.08031e+08
4690	138.12	5.18882												1.42373e+08	2.21581e+08	1.975e+08	8.74658e+07	1.47915e+08	1.27511e+08	4.97482e+07	1.71392e+08	7.87804e+07	9.73464e+07	6.73595e+07	9.1245e+07
4691	500.88	5.40462												7.48889e+07	6.98921e+07	1.96268e+08	2.9831e+08	1.60003e+08	5.21012e+07	1.11494e+07	2.84381e+07	0	3.94875e+07	1.69615e+07	0
4696	639	25.0547												3.36523e+08	2.26013e+08	3.27738e+08	2.52018e+08	1.41702e+08	3.50412e+08	2.62442e+08	2.75043e+08	1.8082e+08	1.3863e+08	2.64995e+08	5.29577e+08
4702	757.08	22.658												1.59508e+08	9.916e+07	1.51433e+08	1.25943e+08	1.60173e+08	1.8881e+08	1.20593e+08	3.16867e+07	2.97833e+08	3.57867e+07	1.62355e+08	1.9712e+08
4704	594.84	25.6834												4.21833e+07	9.92483e+07	1.94545e+08	2.42582e+08	1.50715e+08	1.62043e+08	6.84167e+07	1.19637e+08	8.3275e+07	1.18618e+08	1.07297e+08	1.4119e+08
4705	529.08	26.7314												1.48605e+08	1.33345e+08	1.88043e+08	2.03552e+08	1.57968e+08	9.787e+07	1.87093e+08	1.29342e+08	1.17813e+08	1.59288e+08	5.673e+07	1.26013e+08
4706	403.2	27.4576												8.89033e+07	1.45517e+07	1.0375e+08	4.3865e+07	3.15933e+07	4.8245e+07	3.03333e+07	6.964e+07	3.34267e+07	3.38967e+07	3.676e+07	6.412e+07
4707	622.92	8.78222												3.36338e+08	3.43221e+08	2.50229e+08	1.53901e+08	1.20972e+08	1.33992e+08	2.52675e+08	6.69883e+07	1.11843e+08	1.27965e+07	1.86161e+07	9.30357e+07
4708	148.92	18.9989												1.96377e+08	3.8272e+08	1.1057e+09	3.68142e+08	3.27645e+08	2.57724e+08	2.31056e+08	3.59441e+08	2.70304e+08	2.53234e+08	1.48392e+08	2.16066e+08
4710	473.04	8.22458	1	2M+Na	1+	4-Amino-4-deoxychorismic acid	NA	-	1.15525	KEGG	225.064		443142	1.27033e+08	1.03901e+09	3.06025e+08	2.98723e+08	1.05749e+09	2.99931e+08	1.298e+08	1.74717e+08	3.65625e+08	1.29718e+08	2.32813e+08	3.55188e+08
4711	536.88	5.86988												8.59153e+07	9.78035e+07	2.51444e+08	3.98878e+07	8.14312e+07	3.11133e+07	1.90851e+07	1.33041e+07	4.38253e+07	3.91927e+07	1.52702e+07	0
4714	551.04	24.5621												1.59047e+08	7.83108e+08	1.81172e+08	1.046e+08	9.226e+08	8.32e+07	6.8978e+08	3.252e+08	9.0206e+08	1.00658e+09	5.71138e+08	5.12425e+08
4721	557.28	23.6679	1	2M+H	1+	4-hydroxy-2-nonenal-[L-Cys] conjugate	CID000749	CPD-14706	2.34951	BioCyc	278.143		90657989	3.48813e+08	4.23033e+08	6.38833e+07	2.88393e+08	1.73545e+08	4.0934e+08	1.08311e+09	2.54212e+08	4.8309e+08	5.43582e+08	1.4093e+08	3.69027e+08
4725	693.24	25.2691												2.2577e+08	6.5705e+07	1.05833e+08	8.35e+07	1.12323e+08	1.29547e+08	1.29383e+08	1.2607e+08	8.80367e+07	7.04e+07	1.28448e+08	1.59772e+08
4729	766.08	26.0811												1.85467e+08	4.497e+07	7.263e+07	9.78e+07	1.06027e+08	3.916e+07	1.085e+08	8.145e+07	7.57e+07	3.728e+07	1.24273e+08	1.51607e+08
4730	517.02	27.5927												0	0	6.68333e+07	0	0	0	0	0	0	0	0	0
4732	427.8	2.78954												4.01773e+08	1.4602e+08	7.11794e+08	3.2832e+08	2.53842e+08	4.083e+08	1.48455e+08	1.10859e+08	8.63685e+07	1.08252e+08	7.35929e+07	4.65445e+07
4738	436.8	21.8177												1.10003e+08	2.1413e+07	9.16044e+07	1.70965e+08	7.61438e+07	3.03552e+08	7.33458e+07	4.26455e+07	6.7268e+07	1.28535e+08	1.33667e+08	2.10518e+08
4739	462.96	6.27578	1	2M+Na	1+	3-(Imidazol-4-yl)-2-oxopropyl dihydrogen phosphate	NA	C01267	0.0319045	KEGG	220.025		792	2.08158e+08	1.68915e+08	1.41521e+08	1.99625e+08	1.82258e+08	4.62029e+07	1.27447e+08	2.3397e+07	6.96201e+06	4.69357e+07	2.96221e+07	4.94599e+06
4748	385.08	25.5193												3.4222e+08	1.5989e+08	6.35733e+07	8.95917e+07	2.33855e+08	4.61925e+08	5.87533e+07	3.73283e+08	3.5349e+08	4.90873e+08	3.59712e+08	6.35677e+08
4750	504	11.0717												2.56083e+08	3.28487e+08	2.47833e+08	2.58613e+08	2.75918e+08	3.7537e+08	1.96662e+08	6.5236e+08	2.15857e+08	3.92308e+08	3.0884e+08	2.35445e+08
4757	546.24	27.003												1.0533e+08	2.07503e+08	5.89333e+07	6.45983e+07	1.05205e+08	1.01497e+08	2.33798e+08	2.3696e+08	2.25158e+08	1.80605e+08	1.09813e+08	1.96128e+08
4758	732.24	25.6623												2.8577e+08	1.55428e+08	5.848e+07	6.149e+07	8.28e+07	1.1126e+08	6.71467e+07	1.87922e+08	1.36058e+08	1.46997e+08	1.09357e+08	1.24277e+08
4762	377.16	26.9226												8.008e+07	1.52787e+08	2.4075e+07	5.04e+07	5.78e+07	4.64817e+07	1.90493e+08	6.92733e+07	1.44373e+08	4.6535e+07	0	1.91233e+07
4763	573.12	26.9145	1	2M+H	1+	[(2R,5R)-5-[(2-Aminoacetyl)amino]-3,4-dihydroxyoxolan-2-yl]methyl dihydrogen phosphate	NA	-	1.77753	KEGG	286.057		440137	9.87917e+07	1.61653e+08	4.385e+07	8.951e+07	6.78083e+07	5.65617e+07	9.149e+07	2.02348e+08	1.05653e+08	1.11567e+08	6.454e+07	5.647e+07
4764	679.08	27.7315												7.63067e+07	2.52263e+08	2.16532e+08	6.08667e+07	8.645e+07	1.19223e+08	1.2289e+08	1.25778e+08	2.53967e+08	1.736e+07	1.2118e+08	1.2649e+08
4781	106.92	17.3166												1.05678e+08	1.31671e+08	2.14013e+08	2.13821e+07	4.31569e+08	2.10445e+08	8.06105e+07	1.36075e+08	2.80456e+08	1.771e+08	2.22965e+08	3.00263e+08
4782	351.84	21.5761												3.45901e+08	2.59372e+08	5.55152e+08	2.49189e+08	7.63113e+08	1.06824e+08	8.56412e+07	4.3816e+07	7.26447e+07	2.54806e+08	1.75736e+08	2.54073e+08
4783	312.96	2.80133	1	2M+H	1+	Orotic acid	NA	-	-1.40704	KEGG	156.017		967	2.3669e+08	1.00876e+08	1.63195e+08	1.26895e+08	1.12976e+08	1.19445e+08	8.94799e+07	1.22387e+08	1.42395e+08	3.02467e+07	5.16953e+07	3.31074e+07
4784	368.04	4.48906												5.13117e+07	2.80162e+07	1.34775e+08	3.85472e+07	3.01431e+07	1.89145e+07	1.41067e+07	8.53492e+07	2.0323e+07	1.56858e+07	1.70628e+07	3.51668e+07
4788	427.8	5.43253												8.44693e+07	1.16472e+08	3.3451e+08	4.1948e+08	1.60916e+09	4.26316e+07	1.03018e+08	2.18978e+08	8.20917e+07	7.02408e+07	9.12386e+07	1.45693e+08
4789	118.08	9.71064	1	M+ACN+H	1+	glycine	CID000007	GLY	0.235882	BioCyc	76.0399	HMDB00123	5257127	6.02316e+07	2.63393e+08	1.17518e+09	2.54784e+08	2.19744e+08	1.32035e+08	2.72698e+08	2.73145e+08	1.69144e+08	3.88695e+08	1.17335e+08	9.93444e+07
4812	644.16	27.1129												6.43338e+08	4.4146e+08	4.90467e+07	1.23168e+08	1.0041e+08	1.46575e+08	2.03467e+08	3.92827e+08	3.83303e+08	2.29062e+08	2.99332e+08	2.06357e+08
4813	465.6	1.52618												44475000	3.19808e+07	4.71016e+07	7.03083e+07	1.07715e+08	1.32833e+07	8.723e+07	2.92633e+07	9.13067e+07	4.34768e+07	6.24867e+07	1.82367e+07
4816	224.16	3.54046												2.37546e+08	5.29143e+07	4.44404e+08	1.60779e+08	3.80603e+08	1.26339e+08	1.65772e+09	2.12025e+08	2.53522e+08	1.22525e+08	1.02995e+08	1.6396e+08
4819	485.16	6.38973												2.0316e+07	1.40943e+08	6.13848e+07	9.63796e+07	1.03112e+08	7.55989e+07	4.8406e+07	4.49326e+07	1.53418e+08	2.37572e+07	6.99935e+07	1.06054e+08
4827	69.84	28.2326												2.17061e+08	5.30238e+08	3.97722e+09	5.54845e+08	9.79821e+08	5.72396e+08	1.83238e+08	1.54691e+08	1.19639e+08	4.1247e+08	6.89105e+08	1.93052e+08
4836	459.96	20.3694												7.81428e+07	1.27958e+08	8.1413e+07	1.0749e+08	6.38453e+07	6.85035e+07	1.34962e+08	1.41442e+08	2.33893e+08	1.69069e+08	1.50404e+08	2.06894e+08
4844	156.96	2.59573												3.87728e+07	1.61134e+08	2.50626e+08	1.13136e+08	5.37167e+07	9.35148e+07	5.72686e+07	4.73863e+07	4.28608e+07	2.97292e+07	6.46989e+07	3.22586e+07
4858	601.08	26.4293												3.60643e+08	1.97982e+08	2.3515e+07	9.391e+07	8.08433e+07	7.44517e+07	1.04362e+08	1.03355e+08	1.78033e+08	1.07937e+08	1.1439e+08	1.70005e+08
4861	358.8	5.73035												1.32425e+07	8.54997e+07	5.92084e+07	1.03054e+08	5.77519e+07	3.84872e+07	2.20066e+07	3.10064e+07	3.28453e+07	3.82198e+07	1.95812e+07	2.52233e+07
4865	427.8	3.59265												2.38905e+08	2.44894e+08	3.29039e+08	1.67779e+08	1.6863e+08	3.51565e+08	1.06805e+08	9.14135e+07	8.63685e+07	8.30157e+07	5.21375e+07	8.65753e+07
4871	172.08	2.24532	1	M+2ACN+H	1+	beta-Alanine	NA	-	0.488486	KEGG	89.0477		239	4.42995e+07	3.68909e+07	4.30898e+07	6.22523e+07	3.75572e+07	5.57929e+07	8.68791e+07	4.44443e+07	9.95281e+07	3.38223e+07	4.84455e+07	1.35292e+07
4886	275.04	8.67918	1	2M+Na	1+	thymine	CID001006	THYMINE	0.745586	BioCyc	126.043	HMDB00262	1135	1.80129e+08	1.84837e+08	1.05163e+08	1.97185e+08	1.27397e+08	2.18501e+08	7.76677e+07	5.69684e+07	6.33172e+07	9.81863e+06	3.40613e+07	8.91991e+06
4889	130.92	0.761061												3.00899e+08	2.19397e+08	5.16739e+08	7.77409e+08	5.41617e+08	3.26576e+08	3.26784e+08	1.68343e+08	3.24266e+08	1.09026e+08	2.68214e+08	3.02678e+08
4894	117.84	2.47003												3.35534e+08	2.51978e+08	1.02359e+08	1.36045e+08	2.10387e+08	1.62521e+08	1.00842e+08	1.37218e+08	2.11006e+08	1.26323e+08	2.63386e+08	7.51554e+07
4896	303.96	1.8757												2.59239e+07	9.54625e+07	6.72087e+07	8.92589e+07	6.80568e+07	4.31441e+07	1.56386e+08	1.49783e+07	1.43438e+08	2.5842e+07	6.08505e+07	1.28264e+08
4897	311.52	21.8929	1	M+ACN+2H	2+	Uridine diphosphate glucuronic acid	NA	-	1.28406	KEGG	580.034		17473	7.57287e+07	7.40883e+07	1.26747e+08	1.70796e+08	1.15806e+08	4.28273e+08	6.68397e+07	7.03368e+07	1.02365e+08	2.85151e+07	3.6738e+07	7.1347e+07
4898	182.04	5.54729	1	M+H	1+	Tyrosine	NA	-	2.28337	KEGG	181.074		6057	1.91322e+07	7.83781e+07	1.00978e+08	3.41057e+07	4.70024e+07	8.08203e+07	4.69167e+07	1.93135e+07	3.917e+07	6.00841e+07	3.96828e+07	2.62481e+07
4901	639	24.6255												3.8672e+08	3.0725e+08	4.771e+07	3.35973e+08	1.26902e+08	3.50412e+08	3.24142e+08	1.68023e+08	2.83965e+08	4.84558e+08	2.4021e+08	1.9538e+08
4903	573.96	9.97572												3.63585e+08	4.33145e+08	3.863e+07	1.87382e+08	1.68007e+08	1.22148e+08	2.957e+07	5.45067e+07	3.9775e+07	1.76217e+07	3.61367e+07	3.862e+07
4904	495	9.79265												1.32055e+08	1.49748e+08	3.74857e+07	2.71855e+08	3.2456e+08	1.62032e+08	1.5636e+08	6.57067e+08	3.14948e+08	1.04773e+08	1.548e+08	1.88553e+08
4910	732	24.5452												4.60557e+08	2.6485e+08	8.6495e+07	1.8917e+08	2.3845e+07	1.47295e+08	3.63585e+08	1.0341e+08	1.48787e+08	1.6345e+08	1.06062e+08	1.39435e+08
4913	503.04	27.252												1.63405e+08	1.77847e+08	1.00117e+08	1.37937e+08	1.7952e+08	7.20167e+07	2.02848e+08	1.53212e+08	2.77137e+08	5.4765e+07	2.16822e+08	2.2922e+08
4915	405	26.2405												5.424e+07	1.16927e+08	3.99083e+07	4.3515e+07	8.07167e+07	1.04805e+08	9.67767e+07	1.94003e+08	9.4625e+07	7.456e+07	3.29867e+07	8.32917e+07
4917	466.32	23.1532												1.43533e+07	2.664e+07	3.4425e+07	6.89083e+07	0	2.64433e+07	9.048e+07	8.5e+07	2.81017e+07	9.19667e+07	4.059e+07	0
4920	116.16	5.14888												4.06024e+07	3.3253e+07	8.15704e+07	7.74577e+07	9.74947e+07	4.30769e+07	3.35701e+07	3.07975e+07	1.175e+07	2.26017e+07	1.26245e+07	9.36958e+06
4921	257.16	22.3986	1	M+2ACN+H	1+	(2S)-2-Isopropyl-3-oxosuccinate	NA	-	2.63914	KEGG	174.053		5462259	4.96602e+07	2.69713e+08	2.69217e+08	3.20694e+07	9.00217e+07	8.29056e+07	2.10122e+08	1.93753e+08	1.75477e+08	3.24289e+07	1.21783e+07	2.62784e+07
4923	449.04	7.0444												6.09998e+07	3.97021e+07	7.29835e+07	3.67291e+07	4.83961e+07	7.06609e+07	5.84122e+07	1.4673e+07	7.18168e+07	1.84068e+07	1.05299e+07	1.48452e+07
4924	201.96	3.72603												7.39671e+07	5.53459e+07	6.23905e+07	9.61232e+07	1.16167e+08	1.09901e+08	6.83508e+07	2.95375e+07	6.61412e+07	1.79162e+07	2.02938e+07	1.01967e+07
4942	136.08	5.87016												1.17716e+08	8.98961e+07	4.71255e+08	1.91264e+08	4.08418e+07	7.98852e+07	3.46311e+07	7.91239e+07	9.94537e+07	4.92973e+07	4.99559e+07	3.15969e+07
4943	90.84	1.08572												6.77246e+07	5.32441e+07	1.41589e+08	7.17947e+07	7.0058e+07	1.44864e+07	9.50373e+07	1.4391e+08	5.69232e+07	1.05357e+08	4.80657e+07	4.2535e+07
4957	732.24	25.302												1.34043e+08	1.55428e+08	4.23333e+07	1.5144e+08	8.28e+07	1.1126e+08	4.583e+07	1.4922e+08	1.36058e+08	3.543e+07	7.84417e+07	1.24277e+08
4960	334.8	2.74901	1	M+2K-H	1+	Triphosphoric acid	NA	-	0.198402	KEGG	257.91		983	4.80399e+07	7.16187e+07	4.75467e+07	3.73228e+07	8.85769e+06	3.67314e+06	5.91366e+07	1.06113e+08	8.90334e+07	9.56088e+07	1.2296e+07	4.37567e+07
4963	371.04	18.1364												3.71964e+07	1.39133e+08	6.88926e+07	7.05869e+07	5.92015e+07	1.47206e+07	4.89142e+07	5.70905e+07	4.18353e+07	2.97638e+07	1.66973e+07	6.19951e+07
4967	150	29.6374												2.39109e+07	4.96499e+07	3.58919e+07	4.38432e+07	3.17477e+07	3.3869e+07	7.41072e+07	6.61602e+07	3.32496e+07	8.45506e+06	2.37005e+07	3.16839e+07
4975	546.24	27.5251												9.358e+07	1.56622e+08	2.102e+07	6.19967e+07	1.32333e+08	1.01497e+08	1.90073e+08	8.02923e+08	6.166e+08	1.71598e+08	1.09813e+08	1.05355e+08
4979	610.8	27.2013												1.23987e+08	1.33433e+08	2.913e+07	0	4.739e+07	1.4925e+07	0	0	3.123e+07	1.8255e+07	1.9947e+08	7.43533e+07
4981	69.84	20.2555												7.20435e+07	1.10307e+08	1.38124e+08	1.38219e+08	9.4255e+07	7.81077e+07	4.70115e+07	8.33481e+07	5.98583e+07	6.08716e+07	5.88232e+07	1.62884e+08
4983	515.88	9.46163												1.9978e+09	1.33875e+09	2.47069e+07	1.83568e+09	2.54218e+09	1.68308e+09	3.97422e+09	2.31348e+09	2.16702e+09	2.39886e+09	2.63892e+09	2.7443e+09
4984	72.72	0.207306												6.95508e+07	1.47474e+08	1.94856e+08	1.89581e+08	5.3465e+07	5.94963e+07	8.88434e+07	3.06978e+07	1.31348e+08	5.90652e+07	5.71985e+07	6.47581e+07
4996	450.84	7.29985												9.42825e+07	1.93107e+08	4.95246e+07	1.03614e+07	1.03853e+08	2.29669e+07	4.80205e+08	5.74112e+08	2.03422e+08	1.36543e+08	2.15863e+08	1.91774e+08
5008	600.12	21.214	1	M+Na	1+	Prfar	NA	-	0.975362	KEGG	577.082		193735	4.37063e+07	5.38709e+07	3.77235e+07	1.32464e+08	6.83354e+07	5.01199e+07	1.11418e+08	1.44585e+08	1.54019e+08	5.55156e+07	5.16328e+07	6.57308e+07
5011	342.96	18.4831												5.96184e+07	2.11572e+07	1.54941e+07	4.96766e+07	2.3895e+07	4.26579e+07	6.50313e+07	9.95288e+07	6.46462e+07	1.88852e+07	4.28832e+07	6.42233e+07
5013	320.88	20.3976												8.53313e+07	1.24335e+08	4.82352e+07	4.52124e+07	3.68494e+07	8.99926e+07	1.19012e+08	6.10807e+07	1.55742e+08	4.06383e+07	4.89592e+07	9.61253e+07
5018	85.92	3.55145												2.59742e+07	2.57972e+07	1.7594e+06	6.73337e+07	6.44659e+07	2.53024e+07	5.57531e+07	6.61227e+07	5.30171e+07	1.89211e+07	2.27536e+07	4.73015e+07
5020	424.8	5.90519												4.51302e+07	7.79912e+07	1.01312e+07	1.11244e+08	8.37918e+07	1.55567e+07	7.58816e+07	3.69184e+07	7.81822e+07	1.84074e+07	5.34456e+07	3.64397e+07
5032	265.2	26.2997												1.36807e+08	6.94658e+07	2.09606e+07	5.40807e+07	2.88009e+07	5.31224e+07	5.51313e+07	5.2804e+07	6.2365e+07	1.09093e+08	2.73497e+07	2.38761e+07
5038	678.12	21.9773	1	M+H	1+	Udp-N-acetylglucosamine-enolpyruvate	NA	C04631	2.55028	KEGG	677.087		172502	7.37423e+07	5.88886e+07	1.40168e+07	5.38615e+07	6.101e+07	7.13267e+07	1.87977e+08	1.02518e+08	8.40845e+07	9.18109e+07	6.10894e+07	1.14528e+08
5049	209.16	20.4635	1	M+ACN+H	1+	4-(2-Aminoethyl)-2-methoxyphenol	NA	-	2.45554	KEGG	167.095		1669	8.48954e+07	1.23061e+08	1.64917e+07	1.79925e+08	1.8841e+08	9.69093e+07	2.49112e+07	9.01526e+07	1.0499e+08	1.75762e+08	3.37278e+07	1.41694e+08
5053	268.92	2.04263	1	M+2K-H	1+	Isocitric acid	NA	-	0.937577	KEGG	192.027		1198	1.072e+08	3.7482e+07	6.51144e+06	1.95003e+07	2.05957e+07	8.40075e+07	5.2057e+07	4.117e+07	3.05691e+07	1.34943e+07	5.87495e+06	2.12224e+07
5055	134.04	2.24638												3.10777e+08	2.68561e+08	5.87394e+06	2.89004e+08	8.49119e+08	3.50463e+08	9.05646e+07	4.8893e+07	2.64333e+07	3.26062e+07	3.90059e+07	1.90515e+07
5063	85.92	3.2107												2.59742e+07	2.57972e+07	2.82562e+06	6.73337e+07	2.18474e+08	4.93036e+08	5.57531e+07	3.76428e+08	5.30171e+07	1.07503e+08	9.35567e+07	4.73015e+07
5073	65.88	1.01537												2.04918e+08	2.379e+08	966205	6.29626e+07	2.38201e+08	9.30311e+07	1.47349e+08	3.30263e+08	1.31537e+08	1.51223e+08	1.15078e+08	2.46141e+08
5082	696.12	11.2867												3.92118e+09	6.69813e+09	6.43375e+09	3.72356e+09	5.95897e+09	3.28305e+09	5.61764e+09	4.37008e+09	4.75962e+09	1.55895e+09	2.28778e+09	3.43395e+09
5085	692.16	10.9003												3.79437e+09	3.64527e+09	3.86733e+09	3.20722e+09	2.50945e+09	2.0962e+09	3.27093e+09	3.32581e+09	5.21041e+09	7.0596e+08	2.1288e+09	5.77267e+08
5089	152.16	4.17965												3.5855e+07	4.63762e+07	4.72276e+07	5.74872e+07	6.35333e+07	8.25686e+07	1.76207e+09	1.44973e+09	2.17326e+09	1.00068e+09	4.81855e+08	7.31316e+08
5091	723.12	11.5413	1	2M+K	1+	Sucrose	NA	C00089	-0.399046	KEGG	342.116		5988	2.71477e+09	2.23847e+09	2.44312e+09	2.12326e+09	4.00309e+09	3.96466e+09	1.17476e+09	1.77211e+09	1.77804e+09	2.47308e+08	6.41167e+08	4.6212e+08
5095	382.08	11.4336												5.01289e+09	5.34073e+09	4.82624e+09	4.00724e+09	3.85085e+09	4.0573e+09	1.67481e+09	2.19433e+09	2.59638e+09	5.71387e+08	6.14693e+08	7.0712e+08
5103	600.24	23.5189												2.53601e+09	9.9159e+08	2.04078e+09	5.14692e+08	1.62964e+09	4.22537e+08	3.94667e+07	1.00863e+09	2.05274e+09	1.26725e+09	1.40492e+09	1.44151e+09
5110	136.08	3.78397												9.43951e+08	7.98905e+08	9.35704e+08	5.44154e+08	3.27666e+07	5.3735e+08	2.3757e+09	1.71471e+09	3.43288e+09	1.31844e+09	1.67586e+08	1.31914e+08
5111	762.96	11.5046												4.46066e+09	3.39175e+09	3.19108e+09	2.813e+08	2.43912e+08	3.30042e+09	1.34518e+09	1.3491e+09	1.32862e+09	3.1197e+08	5.03003e+08	1.33705e+08
5113	548.04	11.4593	1	M+CH3OH+H	1+	L-Lactyl-2-diphospho-5'-guanosine	NA	-	0.93935	KEGG	515.045		135926624	2.91235e+08	3.21027e+08	2.15955e+08	2.99357e+08	2.96038e+08	1.14783e+08	2.2625e+07	4.64725e+08	6.05472e+08	2.36118e+08	2.43268e+08	2.54312e+08
5117	264.12	3.43145												2.99715e+06	7.34882e+06	0	6.08532e+06	9.20098e+06	3.8204e+06	1.04352e+09	9.6529e+08	9.48102e+08	3.02051e+08	4.50092e+08	1.35913e+08
5119	253.08	6.85609												1.715e+08	1.64651e+08	1.26498e+08	1.11181e+08	3.40464e+07	7.32782e+07	5.33097e+08	7.45247e+08	9.47247e+08	3.60894e+08	2.96949e+08	5.84035e+08
5120	610.92	12.349												4.6693e+09	2.45759e+09	3.4981e+09	4.99067e+09	3.66734e+09	3.59869e+09	1.94267e+08	1.21606e+09	1.26373e+09	1.5389e+08	5.30737e+08	6.36222e+08
5121	785.04	11.6065												1.96664e+09	1.23245e+09	2.14347e+09	1.38895e+09	2.16863e+09	1.39207e+09	9.59345e+08	9.90973e+08	8.74083e+08	2.53055e+08	2.64407e+08	4.35102e+08
5122	324	1.3382												9.75017e+07	4.441e+07	2.89433e+07	1.3315e+07	1.0925e+08	1.46367e+07	7.97837e+08	8.87594e+08	6.22607e+08	9.8345e+08	7.52532e+08	8.37712e+08
5130	669	10.5984												4.75373e+08	7.07973e+08	6.3035e+08	4.50778e+08	1.84363e+08	2.65075e+08	3.21923e+08	5.28532e+08	7.01397e+08	1.97588e+08	1.69743e+08	287925000
5131	463.2	24.0844												1.29995e+09	1.22768e+09	1.51363e+09	5.63868e+08	1.03265e+09	8.729e+08	2.63867e+07	2.17162e+09	1.80715e+09	1.77505e+09	1.21691e+09	1.97537e+09
5135	154.08	1.18322												2.03483e+08	3.51203e+08	3.62386e+08	2.29145e+08	1.33494e+08	3.61537e+08	4.51754e+08	4.3136e+08	1.09353e+09	2.29476e+08	4.22135e+08	2.88022e+08
5136	807.12	11.6743	1	M+2ACN+H	1+	Adenylyl-molybdopterin	NA	C19848	1.84649	KEGG	724.065		135926598	1.21631e+09	1.19447e+09	1.23689e+09	1.06775e+09	2.47218e+09	1.29419e+09	3.18942e+08	3.96562e+08	6.3019e+08	2.60432e+08	3.44147e+08	1.60015e+08
5137	434.64	11.9247												1.18498e+09	1.30107e+09	1.40311e+09	5.14833e+07	8.83492e+08	8.53033e+08	7.79043e+08	7.4531e+08	2.40575e+08	3.46185e+08	4.6437e+08	2.43793e+08
5140	311.16	26.1972	1	M+CH3OH+H	1+	4-hydroxy-2-nonenal-[L-Cys] conjugate	CID000749	CPD-14706	1.26409	BioCyc	278.143		90657989	1.38397e+10	1.09842e+10	4.83806e+09	1.02762e+10	1.09005e+11	5.30349e+09	4.59868e+09	3.68628e+09	3.83948e+09	2.85699e+09	2.78344e+09	4.22675e+09
5145	385.2	23.8084												3.88167e+07	9.74e+07	1.00107e+09	1.3366e+09	8.00193e+08	6.30647e+08	1.72867e+09	9.22802e+08	6.74233e+08	7.0997e+08	1.00157e+09	8.44327e+08
5149	198.12	1.25503												1.09693e+08	4.47926e+08	3.01436e+08	336390000	3.57246e+08	4.73645e+08	3.96412e+08	5.62347e+08	8.1688e+08	2.11019e+08	3.50458e+08	5.77308e+07
5151	589.32	12.2652												1.25645e+09	1.3786e+09	7.79103e+08	1.83715e+09	1.62151e+09	2.19324e+09	1.81447e+08	7.21983e+08	6.8729e+08	2.86267e+08	9.52083e+07	2.9062e+08
5153	567.36	12.0594												1.77959e+09	1.58713e+09	9.93222e+08	1.3839e+09	1.43274e+09	1.40412e+09	1.29567e+08	6.20473e+08	5.431e+08	2.32383e+08	1.98955e+08	4.10375e+08
5156	363.96	1.05244												1.68992e+08	2.6552e+08	1.70869e+08	5.92775e+07	7.61e+07	6.88928e+06	4.64633e+08	3.2897e+08	5.57492e+08	4.87293e+08	3.52217e+08	3.3463e+08
5166	766.2	23.7128												9.80677e+08	4.73093e+08	6.029e+08	2.20147e+08	3.6529e+08	5.0853e+08	1.26653e+08	1.19253e+09	3.78875e+08	2.59528e+08	3.7716e+08	3.41932e+08
5168	401.16	11.4336												4.90527e+08	5.90898e+08	1.02394e+09	8.90585e+08	9.68852e+08	8.9626e+08	3.984e+08	4.4225e+08	5.30487e+08	1.57107e+08	1.42713e+08	1.9075e+08
5169	663.835	12.6263												6.25775e+08	8.44135e+08	4.50063e+08	5.21035e+08	6.01765e+08	9.6675e+07	8.24152e+08	3.70855e+08	1.20573e+08	9.904e+07	1.51063e+08	1.33433e+08
5170	186.24	12.409												6.20525e+08	5.1957e+08	6.58756e+08	8.95863e+08	6.80298e+08	7.48657e+08	4.77621e+08	7.07049e+08	4.91582e+08	5.38344e+08	9.0462e+08	1.18094e+09
5171	262.92	1.40047												1.11307e+08	5.36283e+07	1.48602e+08	3.877e+07	1.05533e+08	7.4432e+07	3.7504e+07	6.60298e+08	9.69991e+08	1.89326e+08	2.74557e+08	3.64125e+08
5174	379.2	11.1932												4.23982e+08	4.2162e+08	4.10222e+08	9.81563e+08	5.74465e+08	6.99403e+08	4.87667e+08	4.0303e+08	3.76975e+08	4.76623e+08	3.32653e+08	1.28532e+08
5175	186.12	2.49329												5.01608e+07	2.42719e+07	3.49089e+07	4.2857e+07	1.22701e+08	2.75129e+07	2.45557e+08	5.68447e+08	5.90482e+08	5.6934e+08	1.7859e+08	1.86732e+08
5179	573.24	23.9527	1	2M+K	1+	2'-deoxyguanosine	CID000176	DEOXYGUANOSINE	-0.357488	BioCyc	267.097	HMDB00085	638	3.01183e+08	5.67947e+08	4.37305e+08	1.40313e+08	3.56272e+08	3.81472e+08	4.61767e+07	8.79433e+08	8.2427e+08	3.35635e+08	4.92983e+08	5.3069e+08
5181	353.16	7.29454	1	M+ACN+H	1+	Dhurrin	NA	-	-0.671628	KEGG	311.101		161355	1.191e+08	1.28905e+08	2.71733e+08	1.24223e+08	1.3096e+08	3.42676e+08	2.27789e+08	3.54365e+08	2.09956e+08	1.25372e+08	2.07627e+08	1.23909e+08
5184	215.04	2.08368	1	M+H	1+	(3R)-3-Hydroxy-2-oxo-4-phosphonooxybutanoate	NA	-	2.69971	KEGG	213.988		21145142	9.75341e+07	6.31721e+07	1.13637e+08	4.55449e+07	1.24521e+08	1.30683e+08	3.87323e+08	3.72651e+08	3.56022e+08	3.37358e+07	1.16264e+08	9.32934e+07
5185	678.24	24.2829												9.39555e+08	1.92587e+08	2.48605e+08	4.62097e+08	2.64397e+08	1.50682e+08	2.43143e+08	3.02317e+08	3.66727e+08	2.35172e+08	3.90432e+08	1.91793e+08
5187	144.12	3.51131	1	M+CH3OH+H	1+	cytosine	CID001330	CYTOSINE	0.166017	BioCyc	111.043	HMDB00630	597	1.21873e+07	2.595e+07	2.24043e+07	1.66354e+07	5.514e+07	1.31381e+07	4.91748e+08	4.07775e+08	4.88856e+08	8.64899e+07	2.03404e+08	1.77316e+08
5189	664.2	22.8314												4.0777e+08	2.72223e+08	4.42842e+08	2.60107e+08	7.8295e+07	3.65172e+08	3.94667e+07	7.09852e+08	1.39165e+08	2.684e+08	5.42225e+08	2.25615e+08
5191	406.2	23.1299												1.27831e+09	5.5702e+08	5.3738e+08	1.3414e+08	8.02167e+07	4.00417e+07	1.12859e+09	8.57937e+08	1.29307e+09	3.1367e+08	7.37195e+08	3.08277e+08
5193	499.08	10.1821	1	M+2Na-H	1+	Saicar	NA	C04823	1.73374	KEGG	454.074		160666	3.2646e+08	6.02743e+08	4.88155e+08	4.38007e+08	4.8166e+08	2.8237e+08	4.30717e+08	1.48209e+09	1.59206e+09	5.96385e+08	5.92247e+08	8.66557e+08
5199	718.44	12.8756												4.14448e+08	3.67637e+08	2.2144e+08	4.99507e+08	3.59413e+08	8.32942e+08	2.54655e+08	2.66442e+08	3.13655e+08	7.01533e+07	1.11253e+08	1.41832e+08
5206	538.92	8.44426												2.34052e+08	4.95871e+08	4.20625e+08	1.49083e+08	3.34411e+08	1.97692e+08	3.96e+07	4.85139e+08	5.69459e+08	1.51422e+08	4.38922e+08	3.2193e+08
5210	492.96	9.0788	1	2M+H	1+	Isopentenyl pyrophosphate	NA	-	-2.08273	KEGG	246.006		1195	3.35492e+08	2.93472e+08	1.79399e+08	1.11998e+08	3.52049e+08	4.7095e+07	4.64905e+08	7.80735e+08	6.3154e+08	2.0992e+08	6.68703e+07	2.23932e+08
5211	466.32	12.8263												8.04255e+08	6.72235e+08	5.72905e+08	4.32812e+08	3.9855e+08	7.09837e+08	2.0728e+08	2.72533e+08	2.36352e+08	6.76067e+07	5.666e+07	1.7075e+07
5212	495.96	13.1041												8.58445e+08	1.32198e+09	1.19642e+09	3.96485e+08	8.28092e+08	8.6523e+08	6.15032e+08	4.67835e+08	4.31593e+08	1.0141e+08	1.1537e+08	1.9083e+08
5214	341.16	6.49765												3.43301e+07	1.5659e+08	8.1324e+07	8.78684e+07	9.77434e+07	6.46222e+07	5.65796e+08	2.80655e+08	3.2239e+08	7.55191e+07	2.097e+08	2.08939e+08
5216	600.24	24.7953												4.22978e+08	2.92315e+08	4.75197e+08	2.27283e+08	1.1057e+08	1.35383e+08	8.12297e+08	1.5159e+08	5.51635e+08	1.05698e+08	2.35732e+08	2.65307e+08
5224	346.92	1.86674												5.11475e+07	3.7775e+07	2.26337e+08	9.91986e+07	1.49276e+08	5.956e+07	3.58814e+08	5.3666e+08	4.57692e+08	1.24602e+08	1.72637e+08	3.13005e+08
5226	719.94	12.1773												0	0	0	0	0	0	1.27775e+08	0	0	0	0	0
5227	276.96	6.72593												9.70583e+07	7.13422e+07	4.2819e+07	6.32138e+07	9.40678e+07	1.15872e+08	2.16245e+08	2.84825e+08	3.11158e+07	2.98862e+08	1.23926e+08	1.07085e+08
5228	448.92	8.53772												1.09642e+08	1.37736e+08	1.1885e+08	6.94759e+07	3.32997e+07	7.10678e+07	3.76971e+08	3.53651e+08	2.35636e+08	1.2344e+08	9.98381e+07	6.37229e+07
5234	517.08	24.686												7.14722e+08	3.47902e+08	4.02807e+08	6.10515e+08	7.44213e+08	4.59425e+08	2.44567e+08	2.06063e+08	6.46998e+08	4.832e+08	4.37202e+08	3.25017e+08
5238	600.24	25.8571												5.0949e+08	2.79637e+08	2.51607e+08	1.1352e+08	1.75293e+08	1.57438e+08	6.26902e+08	2.4313e+08	1.61775e+08	2.20217e+08	1.72775e+08	2.65307e+08
5240	419.28	24.1914												6.1271e+08	7.13363e+08	2.69575e+08	4.2273e+08	5.83157e+08	4.67567e+08	1.49627e+08	7.51283e+08	7.05392e+08	4.16312e+08	7.17855e+08	6.21787e+08
5246	556.065	26.4989	1	M+CH3OH+H	1+	[[(1R,10S,11R,12R,14R)-5-Amino-11,14-dihydroxy-7-oxo-13-oxa-2,4,6,9-tetrazatetracyclo[9.2.1.02,10.03,8]tetradeca-3(8),4-dien-12-yl]methoxy-hydroxyphosphoryl] phosphono hydrogen phosphate	NA	-	0.59996	KEGG	522.991		135921687	6.755e+07	6.11407e+08	0	0	6.68667e+07	0	1.04813e+08	0	0	0	0	0
5249	515.16	22.9207	1	2M+K	1+	9,17-Dioxo-1,2,3,4,10,19-hexanorandrostan-5-oic acid	NA	-	2.00157	KEGG	238.121		11770512	2.08227e+08	1.87033e+08	3.4807e+08	2.30255e+08	2.81963e+08	1.90387e+08	2.81078e+08	3.15367e+08	1.98168e+08	5.368e+07	2.58835e+08	1.4111e+08
5252	512.04	25.9184												2.37632e+08	1.4355e+08	4.09642e+08	3.61985e+08	5.17693e+08	3.44935e+08	4.1963e+08	1.7598e+08	1.8994e+08	1.41893e+08	2.9027e+08	5.93818e+08
5255	120	5.86655												4.64508e+07	6.81351e+07	6.11693e+07	2.91767e+08	3.12518e+08	1.95597e+08	1.45874e+08	2.14842e+08	1.52013e+08	1.24801e+08	2.02797e+08	1.71676e+08
5266	407.28	24.6889	1	M+K	1+	2S,4S-Dimethyl-docosanoic acid	NA	-	2.35941	KEGG	368.365		52921726	2.83972e+08	2.00777e+08	1.06947e+08	7.03167e+07	6.18667e+07	1.5344e+08	1.4555e+08	1.47045e+08	1.44003e+08	5.95017e+07	1.09983e+08	1.14383e+08
5268	449.16	27.1165												1.31338e+08	2.05937e+08	8.025e+07	1.22972e+08	8.07167e+07	7.4325e+07	2.50145e+08	1.06285e+08	9.48933e+07	6.96083e+07	5.673e+07	5.08933e+07
5284	118.08	0.828362												5.81917e+08	3.7748e+08	4.57149e+08	6.36645e+08	2.07187e+08	3.91392e+08	1.35668e+09	9.1236e+08	3.94384e+08	2.01544e+08	7.80068e+08	3.34198e+08
5297	644.04	24.1761												1.03238e+09	4.92647e+08	3.6397e+08	1.59145e+08	2.10493e+08	1.2708e+08	2.57767e+08	8.15143e+08	3.30678e+08	4.83348e+08	4.44413e+08	4.24272e+08
5307	338.04	22.6181												1.21429e+09	2.76872e+09	2.13284e+09	2.41865e+09	2.15641e+09	1.0989e+09	9.04401e+07	2.11454e+09	8.41362e+08	3.19474e+09	2.051e+09	1.83623e+09
5309	310.92	22.333												1.90986e+09	1.45321e+09	6.93946e+08	1.33151e+09	1.2843e+09	7.51329e+08	1.06414e+08	3.65659e+08	1.45717e+08	2.76636e+08	5.61113e+08	2.41509e+08
5310	353.16	22.7036	1	2M+H	1+	Glucuronolactone	NA	-	1.12783	KEGG	176.032		92283	3.93842e+09	6.1738e+08	1.1804e+09	2.35295e+09	5.4312e+08	9.94567e+08	5.42414e+07	2.08187e+08	3.3853e+08	7.37992e+08	4.80752e+08	5.72591e+08
5312	338.16	25.6176	1	M+2ACN+H	1+	7,8-Dihydromonapterin	NA	-	0.974993	KEGG	255.097		135874849	1.1664e+08	3.46377e+08	6.96213e+08	2.50381e+09	7.909e+07	3.6081e+08	7.60167e+07	1.04088e+09	3.7163e+08	2.38208e+09	2.12885e+09	2.56613e+09
5324	391.08	2.35438												3.829e+07	7.32573e+07	9.63898e+07	7.84599e+07	3.89179e+07	4.56281e+07	1.06066e+08	3.03833e+07	1.25687e+08	2.5872e+07	8.41724e+07	4.66643e+07
5325	526.08	25.7469												9.5485e+07	8.36717e+07	2.93002e+08	9.92533e+07	6.79867e+07	1.47898e+08	2.56488e+08	2.2885e+08	1.52313e+08	1.28855e+08	1.4948e+08	9.27117e+07
5327	693.06	27.1822												0	0	0	0	0	0	7.51333e+07	0	0	0	0	0
5328	517.2	27.4556	1	M+H	1+	S-hydroxymethylmycothiol	CID002483	S-HYDROXYMETHYLMYCOTHIOL	-0.867087	BioCyc	516.163		49787034	1.32378e+08	1.7609e+08	2.8778e+08	2.26883e+08	1.88765e+08	7.743e+07	2.14395e+08	1.37838e+08	2.61428e+08	2.91693e+08	7.188e+07	2.6744e+08
5335	438.96	7.82659												4.7719e+08	5.23921e+08	1.09292e+09	2.88203e+08	2.70784e+08	4.28694e+08	5.39421e+08	4.43331e+08	6.4656e+08	1.37966e+08	9.25484e+07	1.85322e+08
5344	468.24	24.7834												2.0189e+08	1.8155e+08	2.98453e+08	1.50432e+08	8.427e+07	2.018e+08	3.08385e+08	2.1407e+08	3.4648e+08	1.3441e+08	1.51557e+08	1.71782e+08
5351	406.08	27.741	1	M+2K-H	1+	trilostane	CID002600	CPD-13682	1.67195	BioCyc	329.199	HMDB15240	656583	4.0458e+08	1.97283e+08	2.5047e+08	4.1444e+08	1.24872e+08	1.94127e+08	5.81067e+07	1.3732e+08	2.11928e+08	1.62682e+08	2.47425e+08	3.40322e+08
5353	349.08	24.6477	1	M+ACN+H	1+	Glutathione	NA	-	1.48154	KEGG	307.084		124886	1.03413e+08	6.10133e+07	9.343e+07	5.707e+07	4.666e+07	1.67103e+08	6.765e+07	1.17903e+08	3.08093e+08	1.3316e+08	7.56333e+07	9.5475e+07
5354	397.32	25.7215												4.6695e+07	1.14342e+08	6.16133e+07	9.19867e+07	7.132e+07	6.32617e+07	2.5235e+07	8.47217e+07	5.9905e+07	7.08133e+07	0	3.49167e+07
5359	235.08	22.4681	1	2M+Na	1+	Isonicotinoylradical	NA	-	0.746574	KEGG	106.029		12594999	4.43749e+08	2.27885e+07	7.17473e+08	3.83073e+07	6.2871e+08	6.61106e+08	1.10675e+09	3.77082e+08	5.64022e+08	7.07801e+08	5.4119e+08	6.39483e+08
5360	224.16	1.00452	1	M+2ACN+H	1+	L-Histidinol	NA	-	-0.367466	KEGG	141.09		165271	1.09655e+08	1.72288e+08	2.21402e+08	2.17311e+08	9.01933e+07	2.45888e+08	5.41058e+08	9.5988e+07	3.238e+08	2.85919e+08	3.45544e+08	1.54112e+08
5362	103.8	25.4078												1.22984e+08	1.63598e+08	2.57457e+08	2.74147e+08	3.69212e+08	7.38049e+08	2.28764e+09	1.91241e+08	2.6462e+08	1.00656e+09	3.36713e+08	9.10187e+08
5363	68.88	1.11698												3.33645e+08	2.23408e+08	2.86423e+08	4.3463e+08	4.62218e+08	2.75577e+08	1.82985e+08	3.87495e+08	1.04928e+08	3.39157e+08	2.24794e+08	1.90488e+08
5364	353.16	21.9292	1	2M+H	1+	Glucuronolactone	NA	C02670	1.12783	KEGG	176.032		92283	4.1979e+09	8.25389e+08	9.08155e+08	4.13207e+09	1.56997e+09	2.973e+09	1.95934e+08	1.78878e+08	1.36017e+08	4.307e+08	4.33914e+08	5.72591e+08
5369	337.92	26.1557												8.30872e+08	1.8826e+08	5.71438e+08	5.20277e+08	5.9417e+08	4.34225e+08	7.48667e+07	5.2645e+08	1.77288e+08	3.1008e+08	5.7543e+08	5.26263e+08
5377	369.12	27.8905												1.02783e+08	2.01278e+08	1.40218e+08	1.49647e+08	1.2676e+08	1.16575e+08	1.77902e+08	1.924e+08	1.1682e+08	1.54788e+08	1.7608e+08	7.21667e+07
5380	486.12	25.5851												1.7728e+08	1.10073e+08	9.763e+07	1.79405e+08	8.017e+07	1.05612e+08	6.71467e+07	1.3623e+08	9.2635e+07	1.19167e+08	2.56147e+08	7.09183e+07
5381	723.12	26.4029												2.65223e+08	4.1535e+07	1.7322e+08	1.3009e+08	6.78083e+07	5.855e+07	8.004e+07	6.04e+07	1.47322e+08	1.97017e+07	6.1175e+07	3.28467e+07
5385	478.92	5.3211												8.019e+07	9.7081e+07	1.32815e+08	1.20424e+08	1.40303e+08	1.35463e+08	1.98023e+08	1.56351e+08	1.5208e+08	6.81726e+07	8.03683e+07	2.65596e+07
5387	342	2.46399												2.73649e+07	119340000	4.76258e+07	2.79233e+07	1.2615e+07	1.40055e+08	2.562e+08	1.59414e+08	5.86801e+07	4.31466e+07	6.63908e+07	5.2343e+07
5396	385.08	27.4469												2.16773e+08	1.84075e+08	3.34085e+08	2.71973e+08	3.46823e+08	2.62083e+08	2.539e+07	1.37528e+08	3.36047e+08	1.82382e+08	2.12818e+08	2.07932e+08
5398	517.2	27.7391	1	M+H	1+	S-hydroxymethylmycothiol	CID002483	S-HYDROXYMETHYLMYCOTHIOL	-0.867087	BioCyc	516.163		49787034	1.32378e+08	2.12363e+08	2.8778e+08	2.27937e+08	1.88765e+08	8.96817e+07	1.14188e+08	1.39195e+08	1.73707e+08	2.38698e+08	7.188e+07	3.95107e+08
5406	102	28.7027												2.1422e+08	4.90619e+08	1.88725e+08	2.45758e+08	1.89135e+08	1.29167e+08	3.41154e+08	3.05009e+08	1.38306e+08	1.91689e+08	1.74817e+08	1.2593e+08
5419	195.12	20.7596												1.14522e+08	2.72121e+08	9.53044e+07	9.59465e+07	1.41716e+08	4.1348e+07	2.32573e+08	6.7999e+07	5.06655e+07	1.02827e+08	7.47368e+07	8.98481e+07
5420	224.16	29.4272												5.51808e+08	6.85142e+08	2.55569e+08	4.4724e+07	1.30068e+08	5.53347e+08	1.38177e+09	2.06032e+08	1.53175e+08	8.85142e+07	1.45936e+08	1.72796e+08
5428	707.64	12.8465												3.10993e+08	5.2057e+08	9.17672e+08	3.14742e+08	2.52062e+08	6.34927e+08	5.6175e+07	4.57792e+08	2.08597e+08	1.23317e+08	3.93967e+07	4.16733e+07
5434	452.76	20.3411												8.67203e+07	1.77561e+08	8.35672e+07	9.60651e+07	1.59115e+08	8.11014e+07	6.73103e+07	5.46236e+07	1.6197e+08	1.25843e+08	2.08676e+08	2.25682e+08
5435	401.97	7.73413												0	0	0	0	2.36827e+08	0	3.81464e+07	0	0	0	0	0
5437	102	18.4474												3.44009e+08	2.98778e+08	2.96436e+08	2.94529e+08	3.71003e+08	7.67437e+07	1.47319e+09	1.88449e+08	2.26673e+08	1.23649e+08	2.33389e+08	1.48479e+08
5450	385.2	21.8159												2.75619e+07	7.71663e+07	1.05836e+08	1.44675e+07	3.00152e+07	6.26962e+07	1.14612e+08	6.08019e+07	4.15925e+07	2.09801e+07	5.66515e+07	2.68815e+07
5451	107.04	21.4128												7.48845e+07	8.42623e+07	1.54431e+08	8.10728e+07	7.14005e+07	7.66716e+07	4.42352e+07	1.68436e+08	8.04169e+07	1.44867e+08	1.29688e+08	2.18445e+08
5454	103.68	22.1623												4.7885e+07	1.02525e+08	2.14122e+08	2.30112e+08	3.64622e+08	6.61332e+08	1.43338e+09	1.65245e+08	1.0349e+08	4.55992e+08	4.40329e+08	1.24106e+09
5455	103.68	24.1133												1.74986e+08	2.19221e+08	2.64874e+08	2.16134e+08	1.44316e+09	4.60603e+08	1.38062e+09	4.82254e+08	5.55445e+07	3.13272e+08	3.01663e+08	4.05344e+08
5458	230.28	17.967												7.10375e+07	7.77529e+07	5.80738e+07	3.10298e+07	4.84291e+07	2.39091e+07	1.36482e+08	3.48593e+07	4.99582e+07	3.0302e+07	2.99116e+07	4.82553e+07
5459	230.04	2.80086	1	M+H	1+	5-Phosphoribosylamine	NA	C03090	2.93908	KEGG	229.035		439905	1.20487e+08	1.35475e+08	9.83532e+07	6.60501e+07	9.2579e+07	7.01629e+07	1.01545e+08	1.5468e+07	9.4025e+07	3.12196e+07	1.37329e+07	1.06969e+07
5460	71.76	1.02053												1.98562e+08	1.01867e+08	5.40282e+07	1.06276e+08	2.88289e+08	4.9946e+07	3.38453e+08	1.83208e+08	1.18175e+08	1.91692e+08	2.38976e+08	2.02263e+08
5461	232.08	14.5279	1	M+2Na-H	1+	8-Amino-7-oxononanoic acid	NA	C01092	2.11073	KEGG	187.121		173	1.01731e+07	3.4073e+06	1.34183e+07	2.73454e+07	1.8223e+07	1.18615e+07	1.34343e+08	5.91238e+07	3.31736e+07	4.90485e+07	3.18116e+07	2.63109e+07
5462	499.08	9.81224	1	M+2Na-H	1+	Saicar	NA	-	1.73374	KEGG	454.074		160666	3.57467e+09	1.65229e+09	2.73583e+09	3.37987e+08	4.8166e+08	2.8237e+08	4.052e+07	7.72321e+09	5.75368e+09	5.96385e+08	6.14907e+08	8.81201e+08
5471	619.56	12.3547												8.66557e+08	8.66278e+08	7.1069e+08	6.79217e+08	4.0033e+08	4.51977e+08	3.3625e+07	5.83297e+08	1.02394e+09	1.11897e+08	1.05655e+08	5.96347e+08
5479	406.08	27.1505	1	M+2K-H	1+	trilostane	CID002600	CPD-13682	1.67195	BioCyc	329.199	HMDB15240	656583	1.4265e+08	2.1035e+08	4.22557e+08	4.1444e+08	8.90083e+07	2.23605e+08	1.43635e+08	1.3732e+08	2.11928e+08	1.62682e+08	2.4124e+08	4.15342e+08
5483	486.12	25.8302												1.80465e+08	1.70072e+08	1.29987e+08	1.79405e+08	6.579e+07	1.05612e+08	8.8245e+07	1.3623e+08	9.2635e+07	1.19167e+08	2.56147e+08	9.56167e+07
5484	207.6	19.8662												1.46188e+08	8.19866e+07	1.08009e+08	1.26116e+08	1.66848e+08	2.27841e+08	1.00098e+08	1.80733e+08	8.74901e+07	1.07169e+08	1.42243e+08	1.2183e+08
5511	415.08	28.0513												2.05135e+08	9.35438e+07	2.43615e+08	1.8129e+08	1.35427e+08	1.5636e+08	3.25393e+07	9.47333e+07	1.35518e+08	2.81847e+08	1.48078e+08	1.78098e+08
5514	766.08	22.024												8.12e+07	1.47553e+08	1.49182e+07	2.8935e+07	7.98415e+07	3.77172e+07	1.05368e+08	5.65147e+07	1.16618e+08	3.63609e+07	5.21356e+07	3.67727e+07
5530	554.88	3.33415												5.49184e+06	7.78062e+06	1.4903e+07	1.88277e+07	1.7223e+07	1.61074e+07	6.42342e+07	1.06551e+08	5.97527e+07	3.19805e+07	6.21927e+07	6.14208e+07
5536	415.08	27.3204												2.36682e+08	2.8235e+08	2.52932e+08	1.40347e+08	1.25513e+08	2.51288e+08	3.30267e+07	1.33362e+08	1.35518e+08	2.71477e+08	1.48078e+08	1.8408e+08
5540	743.28	13.0433												5.63272e+08	4.91837e+08	3.26207e+08	6.21702e+08	7.35327e+08	7.73087e+08	4.12167e+07	2.31237e+08	7.54333e+07	1.35213e+08	1.1191e+08	5.777e+07
5541	644.16	26.7975												4.27623e+08	1.40333e+08	1.3226e+08	1.23168e+08	2.93917e+08	1.46575e+08	3.82067e+07	3.92827e+08	3.83303e+08	2.29062e+08	2.46923e+08	2.06357e+08
5542	400.08	26.0685												1.2543e+08	7.63e+07	7.2575e+07	7.016e+07	4.50533e+07	4.703e+07	6.6755e+07	2.991e+07	6.88483e+07	59655000	1.18193e+08	1.0805e+08
5560	192	29.4283												4.10519e+07	8.81478e+06	5.567e+07	1.24108e+08	3.64168e+07	4.80457e+07	8.90842e+07	4.57747e+07	3.93122e+07	4.03461e+07	2.72166e+07	5.06193e+07
5562	276	5.12284												6.95086e+07	1.23368e+08	6.02405e+07	9.45589e+07	1.39668e+08	8.21995e+07	3.38315e+07	2.28304e+07	1.10558e+07	1.44481e+07	4.04969e+07	2.77131e+07
5569	163.08	18.4215												6.0954e+07	4.17412e+07	2.23891e+07	5.71476e+07	4.50124e+07	4.36771e+07	8.63558e+07	4.90762e+07	1.23093e+08	6.99803e+07	1.93861e+07	3.02709e+07
5570	152.04	1.88471												5.90853e+06	3.17539e+08	2.72716e+08	2.65412e+08	3.0701e+08	2.95969e+08	2.32919e+07	4.98574e+08	1.88539e+08	1.87662e+08	1.07774e+08	9.63527e+07
5581	60.84	29.358												1.15072e+08	8.07053e+07	1.6979e+08	1.09724e+08	1.71265e+08	2.22597e+08	2.96374e+08	1.68845e+08	2.75948e+08	7.88179e+07	1.89809e+08	1.30902e+08
5612	364.98	19.6405												0	0	0	0	0	0	2.67887e+07	0	0	0	0	0
5613	155.04	29.6601												1.93765e+07	1.61313e+07	2.15056e+07	3.04095e+07	1.85996e+07	3.41875e+07	8.50352e+07	4.10009e+06	2.5401e+07	1.90815e+07	5.12799e+07	2.76924e+07
5629	321.24	21.1414												3.67528e+07	2.11069e+07	3.76479e+07	1.9949e+07	2.4003e+07	5.85543e+07	5.22852e+07	6.75922e+07	6.22175e+07	3.75091e+07	3.10634e+07	3.45425e+07
5638	576.12	26.06												2.59997e+08	8.8955e+07	1.80708e+08	2.63415e+08	1.90977e+08	8.91067e+07	2.4005e+07	2.9725e+08	2.37682e+08	2.03467e+08	1.35967e+08	1.7822e+08
5640	708.12	26.0473												9.291e+07	2.06575e+08	8.90233e+07	6.132e+07	7.26667e+07	1.67672e+08	2.4175e+07	8.07183e+07	8.3275e+07	9.569e+07	8.70983e+07	115590000
5641	577.08	25.6541												7.38667e+07	1.35755e+08	1.95987e+08	7.7885e+07	1.78678e+08	1.05983e+08	2.2805e+07	3.14933e+07	7.5185e+07	3.94033e+07	1.1216e+08	9.81533e+07
5675	384.96	6.97206	1	M+2Na-H	1+	D-Fructofuranose 1,6-bisphosphate	NA	-	1.12011	KEGG	339.996		172313	4.3275e+07	2.9556e+08	6.11342e+08	2.6308e+07	2.68544e+07	2.92843e+08	2.40906e+07	2.38265e+08	5.01892e+08	2.20324e+08	2.47351e+08	3.86005e+08
5702	223.08	21.1338												5.05997e+07	4.11342e+07	5.29988e+07	6.50842e+07	5.40334e+07	5.66578e+07	7.32319e+07	7.904e+07	7.46267e+07	9.24229e+07	8.513e+07	4.84937e+07
5761	110.88	0.438029												4.04152e+07	3.81141e+07	7.02758e+07	1.13047e+08	5.39666e+07	3.51393e+07	5.67554e+07	6.11994e+07	5.12361e+07	1.78095e+07	5.53795e+07	4.58669e+07
5794	311.16	19.1096												5.03045e+08	1.42441e+08	1.10312e+08	1.84236e+08	3.05745e+08	1.2006e+08	2.65897e+07	2.26195e+07	4.00916e+07	6.8127e+07	1.06283e+08	6.28368e+07
5804	190.08	6.4736												2.65115e+07	2.87823e+07	3.05419e+07	3.16069e+07	4.08888e+07	2.68233e+07	9.26012e+06	3.70029e+07	5.18215e+07	6.29745e+07	2.28823e+07	6.694e+07
5807	432.12	18.6281	1	M+2K-H	1+	S-Adenosylmethioninamine	NA	-	1.60702	KEGG	355.155		439415	2.23183e+07	1.47322e+07	3.45458e+07	3.74872e+07	1.80663e+07	0	2.55862e+07	3.28611e+07	8.2108e+07	1.56259e+07	1.50737e+07	4.43526e+06
5819	347.76	1.76547												1.15812e+10	3.3521e+08	7.60447e+09	1.4651e+10	1.26779e+10	5.96775e+09	2.73432e+09	2.17288e+09	2.74205e+09	6.34332e+08	4.39788e+08	1.19747e+09
5820	351.84	25.7033												1.46945e+09	4.84835e+09	1.24182e+09	1.00727e+10	1.14761e+10	1.4942e+09	3.20442e+08	3.6874e+08	3.35815e+08	1.64316e+09	8.46967e+08	8.54515e+08
5831	610.92	2.2095												2.88638e+09	2.36422e+09	2.63004e+09	2.84735e+09	3.83094e+09	3.08405e+09	2.19267e+08	2.18104e+08	2.32085e+08	1.87962e+08	2.11856e+08	9.62681e+07
5835	735.84	11.1654												4.87795e+09	4.35862e+09	5.11532e+09	4.74703e+08	1.9718e+08	2.62649e+09	1.22509e+09	1.33663e+09	1.86043e+09	1.10364e+09	1.40727e+09	1.0543e+09
5839	783.96	11.7581												4.9392e+09	3.59751e+09	5.1955e+09	2.477e+09	3.6611e+09	2.74851e+09	2.13055e+09	1.39508e+09	1.6122e+09	2.93863e+08	3.07232e+08	6.855e+08
5842	351.84	23.1969												1.6892e+08	5.47952e+08	2.2328e+08	3.61352e+08	1.18512e+09	2.74985e+08	1.53508e+08	1.88828e+08	4.24835e+08	4.09592e+08	9.5775e+08	1.8649e+08
5848	588.96	12.1863												2.10585e+09	5.072e+07	3.57078e+09	4.1816e+09	5.16524e+09	4.19997e+09	9.95555e+08	2.24633e+08	1.30219e+09	5.5477e+08	3.316e+08	4.84927e+08
5851	449.64	2.20417												1.49915e+09	9.62755e+08	8.68915e+08	1.69116e+09	2.44173e+09	1.65979e+09	1.19641e+08	1.15201e+08	2.44321e+08	3.93686e+07	2.54762e+08	9.06867e+07
5852	380.76	1.2318												2.25821e+09	2.77889e+09	3.58377e+09	4.59532e+09	2.54105e+09	4.00972e+09	4.13103e+08	4.08933e+08	4.89462e+08	2.5088e+08	4.96088e+08	3.37748e+08
5855	654.96	12.6798												2.42346e+09	2.09288e+09	2.1868e+09	3.31601e+09	3.96157e+09	1.43643e+08	1.53844e+09	1.0116e+09	9.28808e+08	5.2625e+08	2.43873e+08	4.4994e+08
5856	427.8	1.60428												3.5081e+09	5.87653e+09	4.38848e+09	5.79924e+09	6.34664e+09	6.16912e+09	8.24493e+09	9.42882e+09	9.03196e+09	7.53895e+09	6.97279e+09	6.84927e+09
5857	428.04	12.2111												1.69915e+09	1.55268e+09	2.08588e+09	1.7987e+09	2.5788e+09	1.74733e+08	6.66267e+08	5.9447e+08	8.05313e+08	2.47513e+08	2.17873e+08	5.95667e+07
5858	375.96	19.8662	1	M+2K-H	1+	(4-Amino-2-methylpyrimidin-5-yl)methyl trihydrogen diphosphate	NA	-	-0.962746	KEGG	299.007		217	2.79609e+09	1.79902e+09	2.39977e+09	2.21255e+09	2.31458e+09	3.21803e+09	2.37836e+09	3.18597e+09	2.78459e+09	2.18763e+09	3.12032e+09	2.91362e+09
5861	450	12.2976												1.29571e+09	1.25103e+09	1.01259e+09	8.40017e+07	1.01587e+09	5.04e+07	1.71728e+08	2.9436e+08	5.31987e+08	4.9495e+07	1.0958e+08	7.50133e+07
5862	611.52	12.407	1	2M+K	1+	all-trans-retinol	CID000951	CPD-13524	2.2702	BioCyc	286.23	HMDB00305	445354	2.38309e+09	2.36559e+09	1.86331e+09	6.42e+07	2.96261e+09	1.92329e+09	9.58148e+08	7.23642e+08	9.53818e+08	2.50707e+08	7.95583e+07	4.28253e+08
5864	564.96	10.2693												1.55848e+09	1.68797e+09	2.43743e+09	2.96547e+09	2.46374e+09	1.56866e+09	2.84774e+09	3.09329e+09	3.45722e+09	2.66859e+09	1.56229e+09	1.48594e+09
5865	633.12	12.543												2.98406e+09	2.89446e+09	1.98319e+09	2.87349e+09	4.09262e+09	9.023e+07	1.29198e+09	8.65883e+08	9.81595e+08	3.04558e+08	1.47083e+08	4.18435e+08
5867	677.28	12.7724	1	M+H	1+	mycothiol-bimane conjugate	CID002615	CPD1G-130	-0.548844	BioCyc	676.226		90659339	9.79057e+08	1.27534e+09	1.38027e+09	2.58667e+07	2.70933e+07	1.41439e+09	1.59817e+08	1.85013e+08	5.18875e+08	5.2615e+07	1.1537e+08	1.75347e+08
5868	828.96	11.747												1.37037e+09	9.9369e+08	7.86817e+08	1.0833e+09	8.3874e+08	1.45712e+09	6.49e+08	5.51187e+08	4.6061e+08	3.37717e+08	5.30547e+08	6.61745e+08
5869	740.88	11.2347												1.88196e+09	1.56494e+09	1.72034e+09	3.46423e+09	1.74703e+09	1.69253e+09	9.46657e+08	8.10807e+08	1.33239e+09	6.86873e+08	5.71078e+08	7.05132e+08
5871	340.02	11.252												9.94145e+08	0	0	0	6.55307e+08	1.07268e+09	0	0	0	0	0	0
5876	458.76	12.3498												8.34963e+08	3.62867e+08	6.61683e+08	5.8182e+08	2.798e+07	5.02558e+08	4.41342e+08	3.42098e+08	2.49197e+08	1.21795e+08	1.27843e+08	9.091e+07
5877	720.96	12.9754												1.78231e+09	1.06575e+09	1.79194e+09	1.15132e+09	1.73419e+09	1.12733e+09	3.38607e+08	1.32963e+08	3.88297e+08	1.23292e+08	1.80667e+08	2.3424e+08
5878	198.84	1.04352												5.17304e+08	4.54791e+08	5.85435e+08	3.02225e+08	7.53682e+08	4.32203e+08	7.0063e+08	1.0257e+09	9.26072e+08	5.78986e+08	1.25233e+09	1.72203e+09
5879	456.48	12.0754												2.35028e+09	1.73869e+09	1.99284e+09	1.15358e+09	9.97763e+08	4.45083e+08	9.77755e+08	8.95203e+08	8.04913e+08	2.96235e+08	181710000	3.80482e+08
5881	246.96	4.82185												1.16099e+09	1.31538e+09	1.46691e+09	1.62896e+09	1.09739e+09	5.78141e+08	7.82618e+08	3.12824e+08	5.74317e+08	2.38343e+08	3.52321e+08	2.34282e+08
5884	352.32	23.1411												3.5274e+09	9.71168e+09	3.24579e+09	9.75982e+09	6.4753e+08	5.69937e+09	5.21062e+08	1.52595e+09	1.13316e+09	6.70628e+08	2.20163e+09	1.38924e+09
5890	544.92	11.8606												2.32007e+09	2.24252e+09	2.0596e+09	2.36649e+09	4.40883e+07	1.27458e+08	8.98685e+08	3.60985e+08	7.9791e+08	7.21667e+08	3.8732e+08	7.11975e+08
5892	119.88	4.93199												3.56473e+08	2.70619e+08	2.0508e+08	1.2581e+08	8.99165e+08	2.59886e+08	2.68421e+08	1.46448e+08	1.8754e+08	1.62655e+08	7.25769e+07	1.02539e+08
5895	319.92	5.20094												2.58127e+08	8.23842e+08	6.63815e+08	8.96078e+08	4.40903e+08	8.80645e+08	9.982e+07	1.5552e+08	2.19775e+08	1.76033e+08	1.69348e+08	1.38572e+08
5896	436.92	9.1791												6.32364e+08	2.22062e+07	6.57589e+08	1.09888e+09	1.06134e+09	1.20886e+09	3.30028e+09	2.41493e+09	4.18579e+09	1.59055e+09	3.02224e+09	3.28988e+09
5900	428.88	23.8208												1.13199e+09	4.256e+08	7.82465e+08	1.56788e+09	1.59832e+09	5.23323e+08	2.2904e+08	5.58562e+08	6.61575e+08	9.77773e+08	8.80657e+08	4.94945e+08
5903	275.88	1.50701												4.84858e+08	4.21815e+08	7.36645e+08	5.5588e+08	5.47016e+08	8.1716e+08	2.73967e+07	2.34871e+08	1.23911e+08	2.08114e+08	1.56217e+07	1.71372e+08
5904	915.96	12.3772												7.57087e+08	7.45833e+08	1.00317e+09	1.04765e+09	6.29653e+08	8.2093e+08	1.20495e+08	8.2885e+07	1.8776e+08	3.61767e+07	7.30533e+07	4.34967e+07
5905	463.8	4.57877												7.39102e+08	6.60148e+08	7.70757e+08	6.77015e+08	8.37873e+08	6.36376e+08	7.35874e+07	1.09478e+08	5.72098e+07	1.38676e+08	6.06339e+07	1.05226e+08
5913	876.84	12.2177												3.85903e+08	1.67907e+08	3.40367e+08	3.99978e+08	5.32277e+08	8.90483e+08	6.962e+07	4.171e+07	6.70083e+07	1.58952e+08	7.02967e+07	4.82033e+07
5914	120	7.52739												2.76529e+08	3.31763e+08	6.00112e+08	5.9817e+08	4.92568e+08	6.8822e+07	8.49329e+07	7.06649e+07	4.34339e+07	5.8898e+07	8.67707e+07	4.31104e+07
5915	159.12	1.44944												4.64622e+08	6.2948e+08	6.52165e+08	5.23523e+08	3.82988e+08	9.0311e+08	3.65438e+08	4.63013e+08	3.12777e+08	3.33714e+07	3.18658e+07	1.28195e+07
5916	543	11.1257												1.00776e+09	1.10207e+09	9.9439e+08	1.69557e+09	8.01372e+08	1.00474e+09	6.1167e+08	4.9414e+08	5.83682e+08	1.9227e+08	2.57827e+08	3.60973e+08
5922	423	11.6691												1.40216e+09	7.07467e+08	7.25893e+08	6.53265e+08	4.79898e+08	9.02863e+08	3.04785e+08	5.52067e+08	6.93567e+08	3.1762e+08	2.4865e+08	5.2693e+08
5924	103.92	4.9054												1.43782e+09	8.35992e+08	8.06698e+08	4.15375e+08	1.20522e+09	2.12631e+07	1.38602e+08	1.37919e+08	9.52559e+07	1.07139e+08	9.34515e+07	6.17537e+07
5925	540.84	10.033												4.44672e+08	4.51477e+08	4.87238e+08	1.84537e+08	3.94973e+08	4.02632e+08	5.99202e+08	7.97222e+08	1.10144e+09	3.94618e+08	4.80712e+08	4.37528e+08
5931	340.2	27.6109	1	M+2ACN+H	1+	(6R)-6-(L-Erythro-1,2-Dihydroxypropyl)-5,6,7,8-tetrahydro-4a-hydroxypterin	NA	-	-0.550605	KEGG	257.112		135476770	6.955e+07	3.92533e+07	4.3505e+07	4.4755e+07	3.02988e+09	3.55033e+07	3.66833e+07	1.41393e+08	9.462e+07	5.1545e+07	1.06106e+09	1.03115e+08
5933	311.16	22.89												5.41843e+09	3.28204e+09	8.81333e+08	5.95024e+09	4.21633e+08	3.09906e+09	4.61418e+08	8.32175e+08	3.79067e+08	1.10552e+09	6.54268e+08	9.33558e+08
5946	648.96	23.5208												5.9211e+08	1.27463e+09	1.43814e+09	2.451e+07	6.30667e+07	1.31931e+09	7.17115e+08	5.90033e+08	5.74102e+08	1.52085e+09	1.28022e+09	1.14105e+09
5951	311.1	22.0782	1	M+H+K	2+	Biliverdin	NA	-	-0.0374113	KEGG	582.248		5280353	0	0	0	0	4.57722e+08	0	0	0	0	0	0	0
5955	262.92	2.46525												3.10386e+08	5.71127e+08	4.03281e+08	1.45122e+07	7.04961e+08	4.86648e+08	6.50818e+07	3.46014e+07	5.84e+07	7.88257e+07	1.37801e+08	6.72466e+07
5956	384.84	2.58593												5.04974e+08	7.50213e+08	3.77135e+08	4.27849e+08	2.61261e+08	4.3101e+08	1.29883e+08	8.445e+07	5.142e+07	1.66357e+08	7.26835e+07	9.02747e+07
5958	333.84	6.026												3.31226e+08	9.60407e+08	4.0323e+08	1.65175e+08	3.21734e+08	4.78595e+08	9.0973e+07	8.56943e+07	3.28453e+07	6.06584e+07	1.14526e+08	4.63275e+07
5962	337.8	5.29046												1.44485e+08	3.46161e+08	1.94394e+08	7.14475e+08	5.46324e+08	2.64323e+08	5.0657e+07	1.8072e+07	7.32583e+07	7.04133e+07	6.66867e+07	1.26884e+07
5964	508.8	1.86933												5.21473e+08	6.12856e+08	9.07973e+08	6.26191e+08	6.25835e+08	6.65928e+08	1.2639e+08	1.66448e+08	1.0281e+08	3.05833e+07	6.00466e+07	9.34633e+07
5967	937.44	14.8818												2.07517e+08	3.31363e+08	4.8688e+08	1.62278e+08	3.9371e+08	4.72297e+08	4.85235e+07	9.75892e+07	2.72801e+07	7.55513e+07	8.93208e+07	2.4545e+07
5969	351.84	23.6142												1.15862e+09	1.00578e+09	1.00722e+09	2.12425e+09	1.18512e+09	3.5649e+08	1.53508e+08	1.27853e+08	4.24835e+08	4.09592e+08	9.5775e+08	3.04147e+08
5972	743.52	13.0398												1.4006e+08	7.84863e+08	8.84743e+08	3.94268e+08	9.8808e+08	6.63463e+08	3.04365e+08	6.004e+07	2.97547e+08	6.76067e+07	7.58467e+07	4.16733e+07
5973	231.96	1.99341												4.04712e+07	6.82506e+07	1.1412e+08	5.11087e+08	5.11486e+08	4.34111e+08	7.67637e+07	1.06887e+08	1.40994e+08	3.34697e+08	1.6612e+08	2.19994e+08
5974	676.92	12.7089												1.48618e+09	2.01105e+09	1.7978e+09	2.45532e+09	2.58815e+08	2.06896e+09	4.69108e+08	9.92738e+08	5.95183e+08	1.14498e+08	1.82252e+08	4.2834e+08
5976	108.96	13.8676												1.13484e+09	1.23945e+09	9.6585e+08	1.46582e+09	2.6367e+09	1.21747e+09	1.67457e+08	9.94886e+07	1.52731e+08	2.82973e+07	5.33806e+07	1.99845e+07
5979	685.68	12.7531												1.01616e+09	4.50567e+08	9.1573e+08	5.61378e+08	5.05428e+08	3.11472e+08	3.53855e+08	2.0576e+08	5.89243e+08	8.23933e+07	9.22633e+07	1.3709e+08
5984	159.12	1.23484												5.01817e+08	6.63453e+08	6.60754e+08	5.71074e+08	5.47e+08	9.0311e+08	3.65438e+08	6.77461e+08	3.7744e+08	4.18104e+08	1.25329e+08	4.21896e+08
5985	698.88	12.8367												1.53635e+09	9.82555e+08	9.85527e+08	1.64507e+09	104925000	1.64372e+09	5.42087e+08	1.3385e+08	4.10688e+08	1.7618e+08	3.32105e+08	2.75155e+08
5988	126	1.85273												1.75565e+09	1.11141e+09	1.38262e+09	1.07829e+09	6.65232e+08	5.40416e+08	1.76908e+08	2.56193e+08	1.64544e+08	9.14504e+07	1.11774e+08	1.46076e+08
5989	577.92	9.14161												2.47585e+08	1.96452e+08	1.38012e+08	1.42343e+08	1.72458e+08	5.62603e+07	1.41283e+07	1.31783e+07	7.16e+07	4.32496e+07	3.95291e+07	0
5990	340.92	8.31279												2.59908e+08	5.52142e+08	6.62795e+08	4.82842e+08	4.56688e+08	3.62523e+08	2.32798e+09	2.11058e+09	1.44445e+09	1.0462e+09	9.77399e+08	3.50587e+08
5991	524.76	1.89244												5.62849e+08	3.92555e+08	5.76303e+08	2.65146e+08	3.63061e+08	2.1562e+08	2.50005e+08	1.89288e+08	1.68615e+08	1.65931e+08	3.86506e+08	1.94708e+08
5994	539.64	13.284												225525000	5.28027e+08	1.40843e+08	3.77715e+08	9.38805e+08	2.38838e+08	4.1591e+08	2.76227e+08	1.42508e+08	0	8.23933e+07	1.27645e+08
5996	312.36	27.6398												8.31468e+08	2.59392e+08	2.62857e+08	1.41009e+09	2.11893e+08	4.9493e+08	2.1793e+08	1.09745e+08	1.53742e+08	5.8405e+08	2.52828e+08	1.3702e+08
5999	729.6	12.9871												4.9521e+08	7.49125e+08	7.2628e+08	3.67203e+08	4.63563e+08	6.19502e+08	2.54828e+08	3.0853e+08	3.4243e+08	3.58733e+07	1.81898e+08	9.319e+07
6005	718.32	12.8991												1.72213e+08	1.89947e+08	1.2346e+08	241845000	2.01097e+08	4.62115e+08	1.33183e+08	4.059e+07	1.49798e+08	1.12888e+08	1.1425e+08	0
6007	492.96	22.9983												4.09387e+08	3.62407e+08	6.60548e+08	5.66887e+08	7.61867e+07	5.03558e+08	5.78178e+08	3.8281e+08	6.30033e+08	5.36667e+08	3.71465e+08	7.57007e+08
6008	355.08	25.7586												2.32795e+08	3.447e+08	5.21958e+08	2.41692e+08	7.14167e+07	6.99827e+08	2.45033e+08	3.68748e+08	2.06463e+08	4.28492e+08	2.13293e+08	2.29153e+08
6009	472.92	8.26031												4.69529e+08	2.98157e+08	6.70682e+08	2.59865e+08	9.7537e+08	7.05087e+08	6.11958e+08	3.02488e+08	3.76542e+08	1.99543e+08	3.17015e+08	4.142e+08
6014	352.68	25.1287												7.53673e+08	8.6285e+08	2.85633e+08	1.83981e+09	1.86235e+08	9.49373e+08	4.06847e+08	3.5116e+08	3.64998e+08	2.36807e+08	3.989e+08	3.73467e+08
6017	536.16	12.7275												9.8005e+07	1.3257e+08	1.1811e+08	1.876e+08	1.78067e+08	1.16465e+08	4.7575e+07	7.93583e+07	1.18427e+08	1.69017e+07	0	0
6018	341.16	24.9553												2.63685e+08	2.59118e+08	5.70643e+08	3.28553e+08	4.90122e+08	2.2026e+08	5.54227e+08	2.14205e+08	1.94572e+08	2.17105e+08	4.4986e+08	4.35657e+08
6019	489.96	8.2754												1.47956e+08	4.62712e+08	4.22861e+08	1.7745e+08	5.09668e+08	1.65135e+08	1.22062e+08	6.42467e+07	6.35133e+07	8.4393e+07	9.1271e+07	2.76789e+08
6022	441	26.1958												3.43175e+08	2.10387e+08	6.18953e+08	9.75572e+08	8.42145e+08	1.763e+08	5.06223e+08	4.53325e+08	1.74198e+08	3.44315e+08	3.03437e+08	2.43148e+08
6023	992.52	2.21483												4.70318e+08	1.63123e+08	3.6531e+08	5.53114e+08	2.48318e+08	3.23715e+08	4.10933e+07	8.942e+07	4.11833e+07	1.32104e+08	5.45989e+07	4.03566e+07
6028	162.12	3.49652	1	M+H	1+	O-Acetyl-L-homoserine	NA	C01077	1.70348	KEGG	161.069		439389	2.37916e+08	2.03228e+08	2.34958e+08	2.52222e+08	3.25711e+08	1.8867e+08	6.7483e+07	2.01864e+07	2.65067e+07	9.73197e+06	1.73354e+07	1.09841e+07
6032	220.08	5.87134												1.69477e+08	1.20522e+08	7.13558e+07	2.89221e+08	3.88717e+08	1.64779e+08	3.31931e+07	4.7338e+07	2.16244e+07	4.41013e+07	2.8354e+07	2.15691e+07
6033	543	10.7388	1	2M+Na	1+	S-Methyl-5-thio-alpha-D-ribose 1-phosphate	NA	-	2.02228	KEGG	260.012		11988266	7.17588e+08	9.98762e+08	9.9439e+08	1.69557e+09	3.26102e+08	1.00474e+09	1.78988e+09	1.35376e+09	1.06576e+09	5.08912e+08	6.2994e+08	3.60973e+08
6040	495.84	13.0466												4.93373e+08	6.91627e+08	3.1122e+08	1.14645e+09	2.39505e+08	1.12986e+09	2.8812e+08	3.46238e+08	3.12973e+08	1.0538e+08	0	1.6919e+08
6042	243.96	7.00327												1.44091e+08	1.24293e+08	2.06063e+08	3.71113e+08	4.01522e+08	1.93961e+08	6.59633e+07	7.0561e+07	4.56612e+07	4.40505e+07	4.40358e+07	5.60948e+06
6044	396.99	9.65939												0	0	0	0	1.2325e+08	4.79967e+07	0	0	0	0	0	0
6053	312.36	27.3791												4.46343e+08	2.59392e+08	7.56188e+08	1.5057e+09	1.74685e+08	7.536e+08	4.36673e+08	1.09745e+08	1.53742e+08	5.8405e+08	2.13518e+08	6.20228e+08
6054	441	25.7642												2.63368e+08	3.28207e+08	3.63903e+08	4.19313e+08	2.69865e+08	5.64118e+08	9.58963e+08	4.53325e+08	1.74198e+08	3.77595e+08	3.03437e+08	3.3748e+08
6056	836.64	14.1018												7.49867e+07	3.935e+07	0	0	1.82942e+08	1.7798e+08	0	0	0	0	0	0
6059	179.04	8.50831												8.9641e+07	5.72503e+07	6.88025e+07	2.95417e+08	4.32628e+08	2.67878e+08	3.14603e+08	3.39959e+08	3.28975e+08	7.05853e+07	3.83353e+07	4.09024e+07
6060	472.08	9.02456												5.50744e+08	3.70917e+08	6.40673e+08	3.16151e+08	3.13947e+08	7.05459e+08	2.00124e+09	1.43727e+09	2.32821e+09	8.39455e+08	7.06619e+08	8.1333e+08
6062	582.84	8.81361												1.42853e+08	4.16247e+08	2.53607e+08	3.85123e+08	3.43868e+08	2.63577e+08	2.05723e+08	1.92942e+08	3.53817e+08	2.30337e+08	8.37723e+07	4.36978e+08
6075	441	24.7079												6.03845e+08	5.33842e+08	2.99713e+08	6.7641e+08	1.28578e+09	7.23543e+08	3.62493e+08	3.00945e+08	8.30237e+08	3.96057e+08	3.20337e+08	5.25447e+08
6080	224.04	5.90512												5.38768e+08	1.51026e+08	2.82596e+08	1.6099e+09	6.27977e+08	8.02718e+08	2.50297e+08	3.4611e+08	3.18945e+08	3.32968e+08	1.86348e+08	2.12138e+08
6090	560.885	24.5126												5.49432e+08	9.08267e+07	1.58472e+08	3.406e+08	2.21477e+08	4.11808e+08	1.02788e+08	1.56828e+08	3.38815e+08	1.56405e+08	2.36558e+08	4.78215e+08
6093	644.04	24.685												1.03238e+09	1.35625e+08	3.51193e+08	9.022e+07	5.857e+07	8.58367e+07	3.2316e+08	6.06438e+08	3.30678e+08	3.6023e+08	2.04882e+08	2.51785e+08
6096	355.08	26.3025												7.6763e+08	7.77698e+08	6.19197e+08	1.13161e+09	9.36133e+07	6.64287e+08	4.46667e+08	4.3644e+08	2.06463e+08	4.28492e+08	4.30553e+08	2.29153e+08
6098	385.08	25.7859												3.4222e+08	8.885e+07	3.16488e+08	1.56833e+08	2.33855e+08	3.73793e+08	1.6573e+08	3.73283e+08	3.5349e+08	2.44195e+08	2.70373e+08	6.00227e+08
6099	461.76	2.27088												1.17427e+08	1.3971e+08	2.79542e+08	1.27567e+08	1.96893e+08	3.32033e+08	1.51187e+08	2.11182e+08	1.39117e+07	9.18601e+07	3.15647e+07	2.28669e+07
6100	594.84	26.3147												1.1381e+08	1.4801e+08	1.08057e+08	2.35622e+08	3.9743e+08	1.30377e+08	7.16133e+07	6.04e+07	8.3275e+07	1.253e+08	1.3199e+08	1.4119e+08
6102	456.84	8.10933												3.43269e+08	5.1992e+08	4.79119e+08	2.06836e+08	2.91222e+08	2.84394e+08	7.676e+07	2.04589e+08	9.74879e+07	8.44824e+07	2.29846e+08	5.5574e+07
6110	644.76	1.18643												1.3958e+08	3.8086e+08	2.50938e+08	4.3677e+08	1.421e+08	2.30347e+08	4.0685e+07	3.70133e+07	6.795e+07	1.00375e+08	60960000	3.84433e+07
6111	648.96	26.1166												1.91828e+08	1.11892e+08	2.09422e+08	2.17215e+08	3.5825e+07	2.62537e+08	2.0606e+08	2.7379e+08	1.38882e+08	2.0734e+08	1.43162e+08	2.92272e+08
6113	338.04	22.0479												7.49517e+07	4.06233e+07	3.34718e+08	2.08782e+09	2.06436e+08	7.24712e+08	1.79571e+08	4.56468e+07	8.80575e+07	1.31143e+09	1.69391e+09	1.83623e+09
6115	392.88	1.93996												4.5054e+08	1.48575e+08	4.77435e+08	2.49075e+08	2.74626e+08	1.00042e+08	1.71929e+08	3.24834e+08	1.38787e+08	2.15084e+07	2.87959e+07	3.66063e+07
6130	472.92	25.5684												2.62375e+08	1.97913e+08	3.04283e+08	8.27e+07	3.50127e+08	2.74902e+08	1.89998e+08	1.80375e+08	9.92317e+07	2.82008e+08	3.98093e+08	6.40387e+08
6133	605.16	26.3693												1.73408e+08	2.79478e+08	1.96433e+08	2.32508e+08	1.88473e+08	1.4612e+08	1.65975e+08	1.72413e+08	1.70307e+08	1.51888e+08	2.14578e+08	3.24332e+08
6135	382.8	4.47336												1.40146e+08	1.38305e+08	1.41725e+08	3.74755e+08	1.93451e+08	1.72348e+08	6.99011e+07	1.8126e+08	2.06167e+08	1.35429e+07	3.37604e+07	7.26178e+07
6138	138.96	8.94018												1.2221e+08	2.51865e+08	3.53059e+08	5.53524e+08	3.63998e+08	3.88644e+08	5.15489e+08	2.62971e+08	3.2515e+08	2.2035e+08	2.50084e+08	3.67614e+08
6149	390	5.99515												1.2434e+08	9.45863e+07	1.23278e+08	6.23725e+07	1.60976e+08	4.85871e+07	3.91782e+07	2.29678e+07	7.30422e+06	1.85441e+07	5.746e+07	0
6159	428.88	26.2719												1.38672e+08	1.4495e+08	2.00403e+08	1.58235e+08	3.91442e+08	1.02807e+08	1.20228e+08	8.859e+07	1.80723e+08	1.89232e+08	3.08073e+08	3.881e+08
6162	649.08	27.6149												2.04688e+08	2.13253e+08	2.20612e+08	2.07192e+08	2.64867e+07	7.14383e+07	1.08988e+08	2.27152e+08	2.77628e+08	1.88337e+08	1.2779e+08	3.46157e+08
6164	316.68	19.1851												1.56553e+08	8.43281e+07	1.34694e+08	2.26056e+07	9.68979e+07	4.46838e+07	7.40314e+07	6.99932e+07	6.55003e+07	1.26476e+08	7.82918e+07	8.0283e+07
6165	90.96	14.4145												8.33516e+07	6.63231e+07	7.35995e+07	1.64596e+08	1.6627e+08	1.15581e+08	1.02201e+08	1.71366e+08	1.12568e+08	1.54226e+08	7.60109e+07	1.51578e+08
6166	247.08	20.5466	1	M+2K-H	1+	(1R,2R,4S)-Limonene-1,2-diol	NA	-	1.84997	KEGG	170.131		11217495	5.66767e+07	2.89243e+07	4.9237e+07	1.86893e+08	1.38597e+08	9.86845e+07	7.73824e+07	7.31882e+07	2.02072e+07	1.01815e+08	4.06013e+07	1.10137e+08
6167	439.68	7.79337												1.86945e+08	1.64156e+08	2.86678e+08	1.80267e+08	4.72278e+08	1.3185e+08	2.46147e+07	9.63422e+07	9.39536e+07	2.84126e+07	2.94309e+07	2.27361e+07
6174	441	26.6203												3.43175e+08	1.59735e+08	2.80447e+08	9.75572e+08	7.53867e+07	5.23387e+08	1.9769e+08	4.14133e+08	1.80423e+08	3.80717e+08	2.6052e+08	4.36838e+08
6179	472.92	25.0235												3.5513e+08	2.78682e+08	2.46893e+08	2.70195e+08	1.40172e+08	2.81948e+08	1.8546e+08	2.14455e+08	9.92317e+07	2.3323e+08	6.09995e+08	1.16885e+08
6180	590.16	27.9496												4.51972e+08	3.417e+08	3.05342e+08	2.5931e+08	5.35033e+07	2.19607e+08	1.2322e+08	3.44258e+08	2.3048e+08	6.88633e+07	1.275e+08	2.01123e+08
6181	132	2.57253												1.58166e+08	1.73261e+08	1.16149e+08	1.01771e+07	2.6685e+08	3.44192e+08	7.90284e+07	5.66654e+07	4.64427e+07	4.57272e+07	7.48102e+07	3.30013e+07
6184	503.16	27.2074	1	2M+Na	1+	2-(3-Carboxypropionyl)-6-hydroxy-cyclohexa-2,4-diene carboxylic acid	NA	-	1.93377	KEGG	240.063		5287432	1.97565e+08	6.17817e+07	2.16242e+08	1.30135e+08	1.19967e+08	2.4136e+08	2.33103e+08	1.07917e+08	1.7018e+08	7.76917e+07	1.0813e+08	3.208e+08
6186	369	7.19974												1.33928e+08	7.06819e+07	1.19168e+08	8.82436e+07	1.12265e+08	1.28573e+08	1.14937e+08	1.2616e+08	2.3827e+07	3.50007e+07	4.18343e+07	4.36597e+07
6193	556.08	23.962												1.95493e+09	4.84167e+08	2.22948e+09	4.99633e+08	1.06117e+08	2.21825e+08	5.05107e+08	2.02144e+09	1.1131e+09	9.09253e+08	5.82845e+08	3.20797e+08
6206	605.16	26.9565												1.73408e+08	2.79478e+08	1.37083e+08	2.69062e+08	1.16283e+08	8.04367e+07	1.25872e+08	2.12765e+08	2.45165e+08	2.12813e+08	2.55733e+08	3.24332e+08
6209	427.68	2.50174												8.14994e+08	1.31966e+08	4.09098e+08	3.75918e+08	7.56274e+07	4.3621e+08	5.98581e+07	1.39805e+08	1.60975e+08	3.24678e+08	1.54015e+08	2.16894e+08
6211	117.96	1.99412												5.35041e+08	1.08491e+08	4.86547e+08	3.01239e+08	5.30058e+07	5.9282e+08	2.3755e+08	2.56821e+08	4.87221e+08	2.18938e+08	6.33091e+08	4.2861e+08
6213	481.68	4.3294												3.35884e+07	2.23867e+07	2.70418e+07	6.6104e+06	5.12835e+07	3.30491e+07	2.2687e+07	0	3.14745e+07	3.16357e+07	1.64551e+07	1.33951e+07
6214	138	5.21338												1.62638e+08	2.75801e+08	1.57187e+08	9.81178e+07	6.77703e+07	2.02514e+08	1.34715e+08	1.58917e+08	1.52404e+08	1.51285e+08	1.72922e+08	8.2619e+07
6215	136.08	5.152												3.66893e+07	1.7929e+08	1.53071e+08	1.88406e+08	2.63739e+08	1.32126e+08	1.36006e+08	5.60917e+07	9.94537e+07	4.36804e+07	8.47712e+07	3.03466e+07
6216	112.92	7.39254	1	M+K	1+	Glyoxylic acid	NA	-	-2.9115	KEGG	74.0004		760	1.79358e+08	1.27037e+09	1.02293e+08	1.40329e+08	4.00217e+08	1.22364e+08	1.39224e+08	1.83816e+08	2.50146e+08	2.11185e+08	2.51602e+08	2.01873e+08
6230	375.96	6.04501												1.6387e+07	2.14122e+07	1.7619e+07	6.26168e+07	6.68017e+07	6.07338e+07	1.18646e+08	3.06573e+07	2.04617e+07	6.18137e+06	2.0265e+07	9.38543e+06
6231	361.8	3.34362												2.39128e+08	4.72729e+07	1.86283e+08	6.56004e+07	1.90149e+08	1.39078e+08	1.10837e+08	1.3704e+08	1.0588e+08	4.25976e+07	4.63257e+07	3.22133e+07
6234	379.92	6.49777												1.6532e+08	3.15791e+07	1.11046e+08	1.4162e+08	5.32083e+07	3.02933e+08	5.19532e+07	5.71513e+07	4.14104e+07	4.1683e+07	1.25897e+07	6.97635e+07
6235	112.92	10.3642	1	M+K	1+	Glyoxylic acid	NA	-	-3.35589	KEGG	74.0004		760	3.04535e+07	2.18636e+08	1.47675e+08	6.89519e+07	1.06087e+09	2.9371e+08	9.28759e+07	8.87318e+07	1.10257e+08	8.63717e+07	1.16704e+08	1.76633e+08
6236	264.96	20.5351	1	M+2Na-H	1+	3-(Imidazol-4-yl)-2-oxopropyl dihydrogen phosphate	NA	-	2.17185	KEGG	220.025		792	6.51279e+07	8.22544e+07	7.08341e+07	8.43097e+07	9.31989e+07	1.12118e+08	5.34037e+07	1.06008e+08	4.85514e+07	1.32008e+08	1.13175e+08	1.76088e+08
6238	224.04	6.5873												6.17481e+09	1.04596e+08	4.8764e+08	4.40793e+08	1.66276e+08	1.05996e+09	2.54393e+08	1.80023e+08	3.39093e+08	5.50415e+08	4.70769e+08	2.20028e+08
6245	476.04	4.34954												9.07901e+07	7.65439e+07	4.79796e+07	5.35688e+07	7.07441e+07	4.88954e+07	2.12249e+07	1.15781e+07	4.48888e+07	1.74753e+07	2.5777e+07	1.73401e+07
6253	332.16	21.2373												8.11959e+07	1.7381e+08	3.26113e+08	5.21384e+07	9.98995e+07	3.28796e+08	6.25683e+07	2.58579e+07	2.71148e+07	8.71117e+07	1.55317e+07	2.90885e+07
6255	257.16	21.6341												1.80823e+07	1.34538e+07	1.80548e+07	1.03281e+08	3.01013e+08	1.55624e+08	1.74304e+07	1.98947e+07	4.59637e+07	8.7585e+07	1.2571e+08	6.44401e+07
6265	550.8	26.4372												1.2968e+08	1.57945e+08	3.284e+07	1.92138e+08	3.65333e+07	8.46983e+07	7.61817e+07	1.36273e+08	2.75667e+07	1.11708e+08	1.57757e+08	7.36667e+07
6266	583.56	13.4655												2.2443e+08	4.22057e+08	1.24e+08	3.09527e+08	8.73533e+07	1.7741e+08	9.06333e+07	8.44533e+07	1.0828e+08	5.69759e+07	0	6.251e+07
6269	683.04	26.3818												2.79952e+08	2.7598e+08	3.00442e+08	1.50142e+08	2.2995e+08	2.14997e+08	2.69912e+08	105450000	2.6674e+08	3.59712e+08	8.24667e+07	1.1922e+08
6270	649.08	27.3601												2.04688e+08	2.13253e+08	1.82708e+08	9.79e+07	4.09833e+07	1.74693e+08	9.6175e+07	2.27152e+08	2.77628e+08	1.86385e+08	1.2779e+08	1.97423e+08
6272	415.8	28.1364												0	3.06767e+07	2.58471e+07	7.49117e+07	1.06426e+08	1.11202e+08	9.1745e+07	1.00369e+08	1.57483e+07	1.94292e+08	4.07967e+07	8.423e+07
6273	311.28	19.7082												2.16794e+08	4.7257e+07	1.13288e+08	5.3384e+07	1.17132e+08	3.81568e+08	5.42675e+07	3.21191e+07	8.97986e+07	5.13741e+07	2.70664e+07	8.66883e+07
6281	292.92	4.02381	1	M+CH3OH+H	1+	2,3,5-Trichloromaleylacetic acid	NA	-	0.410837	KEGG	259.905		9543107	2.15409e+07	1.37741e+07	1.53233e+07	4.63011e+07	7.30067e+07	8.35126e+06	3.09201e+07	2.60576e+07	5.50403e+06	1.48783e+07	0	1.02069e+07
6283	358.08	17.8509												1.81136e+07	4.17001e+07	2.64654e+07	9.07901e+06	6.66764e+07	4.22919e+07	3.0278e+07	1.31257e+07	4.25262e+07	1.89959e+07	9.57862e+06	7.66906e+06
6296	106.92	20.2883												4.73037e+07	3.81843e+07	1.29232e+08	7.5791e+07	4.96433e+07	3.12982e+07	8.29986e+07	7.24627e+07	3.72588e+07	2.77983e+08	5.80035e+07	1.2312e+08
6306	140.04	18.6795												1.19437e+08	1.23153e+08	5.52524e+07	7.90515e+07	5.47456e+08	8.57366e+07	2.2398e+07	5.25033e+07	3.91251e+07	1.79962e+08	9.37294e+07	5.50899e+07
6341	782.035	13.1334												3.35882e+08	2.62435e+08	4.97072e+08	1.63e+08	6.00767e+07	1.81163e+08	2.6747e+08	1.25313e+08	1.18232e+08	1.12567e+08	0	1.7312e+08
6342	440.76	27.1171												6.1295e+07	3.47067e+07	6.37667e+07	1.04695e+08	5.10333e+07	5.161e+07	1.39e+08	9.336e+07	3.01867e+07	3.351e+07	8.15867e+07	1.0882e+08
6344	517.2	26.8933												3.296e+08	2.47045e+08	1.7993e+08	2.26883e+08	3.87917e+07	2.84133e+07	1.39842e+08	1.38998e+08	2.61428e+08	1.60722e+08	2.11748e+08	2.6744e+08
6347	605.16	26.6488												1.73408e+08	2.79478e+08	1.96433e+08	2.32508e+08	6.822e+07	1.22817e+08	1.65975e+08	2.12765e+08	2.45165e+08	2.12813e+08	2.14578e+08	3.24332e+08
6352	649.08	27.8201												5.336e+07	1.96808e+08	1.16417e+08	2.07192e+08	3.82167e+07	8.87817e+07	6.178e+07	2.27152e+08	2.77628e+08	1.88337e+08	1.2779e+08	5.69767e+07
6361	100.92	2.6776												7.86543e+07	4.75511e+07	1.06851e+08	5.80272e+07	6.3596e+07	1.05804e+08	2.76485e+07	3.62431e+07	2.18738e+07	2.12853e+07	7.25306e+06	1.52963e+07
6362	257.04	8.08535												5.31744e+07	6.66635e+07	3.54661e+07	7.33929e+07	6.68534e+07	7.66748e+07	2.33173e+07	1.47065e+07	2.10662e+07	1.73869e+07	1.29739e+07	9.29256e+06
6370	354.72	19.5908												8.15791e+07	4.85622e+07	2.15149e+07	1.87392e+07	9.52372e+07	6.65565e+07	2.01572e+07	4.55729e+07	7.64122e+07	4.26372e+07	3.1622e+07	2.98922e+07
6378	224.04	7.44312												3.0276e+08	7.53501e+07	4.50606e+08	1.71279e+08	2.40386e+07	2.55546e+08	1.69048e+08	1.57748e+08	2.61493e+08	1.24332e+08	2.52266e+08	1.09455e+08
6399	71.76	0.241142												1.13131e+08	1.54337e+08	5.4145e+07	5.92997e+07	2.80947e+07	6.04967e+07	1.89823e+08	1.08078e+08	7.23303e+07	6.80423e+07	1.1236e+08	5.28218e+07
6401	224.04	2.72233												4.67983e+08	8.10443e+08	7.23553e+08	3.30222e+08	3.20707e+07	2.46664e+08	2.60842e+08	2.68646e+08	5.23702e+08	4.10221e+08	4.0262e+08	4.49751e+08
6402	224.04	3.2189	1	M+ACN+H	1+	2-Amino-4-selanyl-butanoate	NA	-	-0.176997	KEGG	181.972		6326973	4.67983e+08	1.24688e+08	7.23553e+08	3.22277e+08	3.20707e+07	8.87199e+07	1.56593e+08	2.15755e+08	3.89219e+08	2.63268e+08	3.29764e+08	1.86743e+08
6408	158.88	2.78114												3.31925e+07	3.17155e+07	2.61628e+07	4.31465e+07	2.98972e+08	6.47206e+07	3.59307e+07	2.96529e+07	1.09674e+07	1.27711e+08	5.73337e+07	4.03743e+07
6410	169.92	4.84184												5.65729e+07	8.87427e+07	1.11911e+08	1.04818e+08	5.99329e+07	8.812e+07	5.52367e+07	5.47304e+07	7.67837e+06	4.10941e+07	2.76388e+07	2.40257e+07
6416	224.04	7.11174												2.67105e+08	8.42771e+07	6.63631e+08	1.81063e+08	2.60007e+07	3.12568e+08	1.69048e+08	1.75881e+08	3.39093e+08	3.48258e+08	2.52266e+08	1.62239e+08
6435	588.96	12.6457												2.0264e+08	8.5215e+07	2.73408e+08	2.568e+07	2.049e+07	9.7475e+07	9.95555e+08	7.70717e+07	1.18943e+09	3.24e+07	9.278e+07	2.59663e+08
6436	632.88	12.4925												2.57674e+09	2.23302e+09	1.99002e+09	4.43457e+09	1.922e+07	2.19148e+09	1.02822e+09	7.86338e+08	9.20557e+08	5.22347e+08	3.95238e+08	4.03138e+08
6440	217.08	20.7666												6.45031e+07	6.67637e+07	1.05208e+08	6.0697e+07	2.27916e+08	3.08765e+07	1.16974e+08	1.19803e+08	4.0068e+07	8.58285e+07	7.89684e+07	1.1872e+08
6443	107.04	3.49413												2.19023e+07	2.35446e+07	4.04017e+07	3.95051e+07	1.06431e+08	3.67379e+07	2.34105e+07	3.10852e+07	3.00771e+07	5.53699e+07	4.18225e+07	3.47725e+07
6446	422.76	7.12979												1.2719e+08	6.29572e+07	1.68142e+08	9.02904e+07	1.27751e+07	4.91425e+07	1.06959e+08	7.93661e+07	3.12533e+07	4.3455e+07	4.78905e+07	3.83608e+07
6448	279.12	20.9115												1.69528e+07	2.12164e+07	1.44664e+07	1.11802e+07	2.95739e+07	2.70919e+07	4.64172e+07	5.04328e+07	5.40421e+07	3.85294e+07	9.89383e+06	3.38627e+07
6450	209.04	19.6199	1	M+K	1+	(R)-noradrenaline	CID000958	NOREPINEPHRINE	1.60057	BioCyc	170.082	HMDB00216	3810693	9.85154e+07	2.85435e+07	6.48632e+07	3.54866e+07	8.65786e+07	5.93662e+07	5.67767e+07	7.48363e+07	8.09521e+07	9.39069e+07	5.39804e+07	4.43402e+07
6452	462.84	6.2348												1.0295e+08	3.24677e+08	4.05697e+07	2.31526e+08	4.03766e+07	2.40332e+08	4.21129e+07	3.09653e+07	5.13904e+07	6.53763e+06	4.58958e+07	2.96759e+07
6453	406.08	21.4843												1.12629e+08	7.43286e+07	6.09949e+07	1.69581e+07	1.90221e+07	9.11972e+07	1.14343e+08	8.2547e+07	1.71203e+08	1.33581e+09	2.8148e+08	1.06875e+08
6454	120	4.93048												2.34095e+08	7.99712e+08	4.78706e+08	5.44418e+08	1.62546e+07	9.75797e+08	5.12327e+08	2.37615e+08	4.54084e+08	1.74865e+08	1.20424e+08	1.28383e+08
6459	388.56	8.71877												8.13939e+07	5.18466e+07	9.30219e+06	1.64412e+08	1.37766e+07	1.52099e+08	2.97277e+08	3.69913e+08	2.20211e+08	2.45965e+08	2.96466e+08	1.15592e+08
6461	496.08	3.75518	1	M+ACN+H	1+	Saicar	NA	-	0.212906	KEGG	454.074		160666	3.2786e+07	3.81573e+07	8.12416e+07	1.26262e+08	8.73501e+06	8.2052e+07	7.30492e+06	3.74642e+07	6.89631e+07	4.82478e+07	3.83378e+07	4.1038e+07
6462	243	7.74103	1	M+2Na-H	1+	Vanillylmandelic acid	NA	-	0.693986	KEGG	198.053		1245	4.182e+07	1.43775e+07	1.39182e+07	1.92307e+09	6.28413e+06	1.01386e+09	3.41224e+07	1.79717e+07	1.88543e+07	4.91481e+07	1.21693e+07	1.38062e+07
6467	175.92	3.52113												1.939e+07	2.01164e+07	1.54404e+07	3.9079e+07	3.73318e+06	1.68459e+07	2.96043e+06	1.03614e+07	1.77438e+07	2.93936e+07	7.34713e+06	5.96241e+06
6470	678.96	11.3104												3.54182e+09	5.78988e+09	5.33419e+09	2.74833e+09	8.04095e+09	1.73733e+08	4.79698e+09	3.11905e+09	2.81345e+09	1.52635e+09	1.3696e+09	2.2866e+09
6474	351.84	24.6304												2.29329e+09	6.93038e+09	5.56343e+08	5.1798e+09	2.0901e+09	3.91653e+09	2.46925e+08	1.08837e+08	1.2348e+08	9.85348e+08	5.20007e+08	4.63568e+08
6476	351.84	26.6657												1.7611e+09	8.61673e+09	1.26663e+09	7.19581e+09	1.74817e+09	3.51764e+09	3.59252e+08	4.41535e+08	5.26457e+08	5.82417e+08	8.66328e+08	8.0696e+08
6487	310.92	25.2662												1.87883e+10	2.38948e+09	3.35607e+09	1.2033e+10	7.93579e+09	3.00487e+09	6.34633e+08	1.69385e+09	3.86392e+08	2.10155e+09	2.03765e+09	1.61853e+09
6497	202.2	2.19297												1.82801e+09	1.5719e+09	2.39099e+09	2.52268e+09	2.95217e+09	3.32676e+09	2.21618e+09	3.58046e+09	3.84498e+09	1.34806e+09	1.99736e+09	1.27136e+09
6498	344.76	16.581												1.20034e+09	1.46815e+09	1.35931e+09	1.46111e+09	1.27035e+09	8.50289e+08	9.61611e+08	1.02406e+09	1.26668e+09	1.02424e+09	1.41386e+09	1.45443e+09
6509	353.28	26.1495												4.07735e+09	7.068e+08	8.91332e+09	1.23709e+10	3.06521e+09	5.7242e+09	2.39608e+09	1.10767e+09	5.6897e+08	1.15806e+09	3.04588e+09	2.59941e+09
6511	353.28	25.7982												4.84211e+09	7.01155e+08	8.72706e+09	2.87281e+09	3.06521e+09	5.44695e+09	3.1657e+09	1.29801e+09	1.21593e+09	2.02093e+09	3.04588e+09	1.8586e+09
6512	699.48	12.8683												1.28165e+09	1.44368e+09	1.5484e+09	8.71287e+08	5.89002e+08	1.93541e+09	4.82763e+08	3.5735e+08	2.62287e+08	1.20297e+08	1.23327e+08	5.935e+07
6522	353.28	26.8225												5.80919e+09	4.21365e+09	4.43191e+09	4.59218e+09	7.94805e+09	5.7242e+09	2.66097e+09	8.67882e+08	1.10586e+09	1.25167e+09	1.44983e+09	2.67393e+09
6529	338.04	10.9377												6.79778e+08	9.70187e+08	7.80075e+08	1.9855e+07	1.29248e+09	9.6832e+08	1.37964e+09	7.5969e+08	9.98673e+08	1.18283e+08	3.80528e+08	3.02623e+08
6530	547.08	11.5988	1	M+H	1+	Dtdp-4-dehydro-6-deoxy-D-galactose	NA	-	1.97349	KEGG	546.065		443496	8.05582e+08	1.73115e+08	8.97707e+08	8.79007e+08	6.49482e+08	4.54885e+08	4.90243e+08	5.53452e+08	5.68748e+08	2.09257e+08	2.45868e+08	1.64998e+08
6533	407.88	5.9067												5.13215e+08	5.25631e+08	5.27334e+08	5.29305e+08	1.40299e+09	1.62362e+07	1.88796e+07	8.53144e+07	0	1.25417e+08	1.31087e+07	2.34239e+07
6538	721.5	12.9702												0	3.3512e+08	0	0	0	0	0	0	0	0	0	0
6542	537	22.9625												4.87427e+08	3.437e+08	3.86452e+08	1.3438e+08	2.44222e+08	7.91217e+08	4.4638e+08	8.51343e+08	5.85712e+08	6.24229e+08	3.2275e+08	3.00238e+08
6543	717.84	6.16801												3.2747e+08	2.82154e+08	2.77648e+08	2.6296e+07	2.93977e+07	0	2.53285e+07	0	1.46084e+07	6.18137e+06	1.90998e+07	0
6544	743.4	13.0581												8.99382e+08	8.99635e+08	2.48455e+08	2.09612e+08	9.0883e+08	7.76262e+08	2.59318e+08	1.28173e+08	2.52247e+08	5.0705e+07	1.78272e+08	7.084e+07
6546	443.76	5.12913												1.82545e+08	5.18831e+08	4.24439e+08	6.598e+08	2.84757e+08	5.98568e+08	8.31833e+07	1.90973e+08	2.93033e+07	1.76033e+08	6.19985e+07	1.35158e+08
6549	642	12.5222												1.32603e+09	1.23282e+08	9.12942e+08	7.81068e+08	5.2571e+08	3.29642e+08	2.74273e+08	7.10503e+08	7.32585e+08	1.37328e+08	2.91372e+08	6.83e+07
6551	312.24	25.8653												2.10892e+09	3.00495e+08	1.84183e+09	8.86057e+08	2.81458e+09	3.8797e+09	4.53555e+08	5.23427e+08	1.28571e+09	1.29537e+09	1.2554e+09	7.90703e+08
6559	312.96	9.08217	1	2M+K	1+	3-amino-4-hydroxybenzaldehyde	CID002595	CPD-7367	1.29855	BioCyc	137.048		11521082	4.20878e+08	2.93089e+08	5.34521e+08	1.93588e+07	3.44491e+07	9.467e+07	5.62517e+07	2.71967e+07	2.65167e+07	1.27965e+07	1.8725e+07	1.57471e+07
6560	672.12	12.675	1	M+2ACN+H	1+	ADP-glucose	NA	-	1.23389	KEGG	589.082		16500	2.83283e+08	4.508e+07	6.71232e+08	2.27787e+08	2.6444e+08	1.30255e+08	7.89583e+07	4.70855e+08	2.06882e+08	2.00243e+08	1.88867e+07	7.708e+07
6561	820.2	13.2968												7.08833e+08	4.52907e+08	1.01543e+09	4.4114e+08	4.17377e+08	1.53255e+08	1.48483e+07	0	0	1.62e+07	1.74997e+07	0
6567	543.12	11.2643												8.98543e+08	1.28415e+09	8.64477e+08	9.2138e+08	9.31393e+08	8.0506e+08	4.64617e+08	4.84938e+08	6.97062e+08	8.04333e+07	9.24317e+07	1.28472e+08
6568	466.56	12.8543												6.98193e+08	5.752e+08	3.7495e+08	2.08475e+08	5.24155e+08	8.73732e+08	4.0122e+08	46410000	8.757e+07	8.76917e+07	2.19045e+08	0
6569	429	7.77584	1	2M+H	1+	(3R)-3-Hydroxy-2-oxo-4-phosphonooxybutanoate	NA	-	1.0404	KEGG	213.988		21145142	1.0271e+09	1.02928e+09	4.49633e+08	6.04717e+08	6.01644e+08	3.29026e+08	8.26562e+08	1.19371e+09	8.81314e+08	4.04248e+08	2.31337e+08	5.92452e+08
6572	456.96	8.18743	1	M+2K-H	1+	6-Thioxanthine 5'-monophosphate	NA	-	-0.886804	KEGG	380.019		3081384	2.72421e+08	3.53533e+08	5.17245e+08	1.66537e+08	2.67219e+08	3.16291e+08	8.46667e+07	2.62151e+08	9.6912e+07	1.14098e+08	1.94271e+08	2.15789e+08
6573	337.92	5.19494												2.54966e+08	3.77686e+08	1.95869e+08	3.30193e+08	2.9046e+08	2.75047e+08	8.17718e+07	88935000	1.17213e+08	1.76033e+07	3.33433e+07	6.33365e+06
6577	464.04	4.6073												2.06097e+08	6.21803e+08	2.90933e+08	2.52181e+08	3.43851e+08	4.38442e+08	2.82133e+07	5.30271e+07	6.27467e+07	4.31395e+07	3.44912e+07	3.50023e+07
6578	249.96	1.25362												2.11433e+08	3.08507e+08	2.28854e+08	8.29376e+08	4.01623e+08	4.79023e+08	1.90575e+08	6.76167e+07	6.45202e+07	6.72252e+07	2.06152e+07	3.23285e+07
6579	306.84	1.83258												8.06766e+08	5.24756e+08	7.1536e+08	4.46397e+08	4.11901e+08	4.27109e+08	4.12507e+07	7.70588e+07	4.25166e+07	1.9821e+07	6.87259e+07	8.58792e+07
6580	313.02	6.01512												0	1.83505e+08	0	0	0	0	0	0	0	0	0	0
6582	751.68	12.9866												2.2309e+08	4.81993e+08	1.83807e+08	2.2197e+08	1.6082e+08	2.29522e+08	1.17647e+08	5.87533e+07	8.944e+07	7.1e+07	1.84423e+08	0
6583	267.84	3.65447												9.96409e+08	7.1323e+08	6.60685e+08	4.62718e+08	7.40798e+08	5.78057e+08	1.84013e+09	1.21511e+09	1.90805e+09	1.29896e+09	1.17943e+09	6.21987e+08
6586	351.84	5.93393												1.8581e+08	2.48355e+08	1.97523e+08	1.99601e+08	3.32884e+08	3.20679e+08	1.31829e+08	2.66082e+07	7.59936e+07	4.30417e+07	6.5967e+07	3.24736e+07
6587	449.16	23.0084												3.5193e+08	4.55553e+08	4.82835e+08	4.85503e+08	2.25953e+08	4.73373e+08	4.57972e+08	4.23375e+08	4.6194e+08	4.135e+08	4.01737e+08	3.9284e+08
6588	109.08	14.0229												8.20028e+08	1.52282e+09	8.19618e+08	6.52281e+08	9.9117e+08	7.00663e+08	1.7124e+08	1.71693e+08	4.779e+07	6.78887e+07	2.44873e+07	3.24153e+07
6592	876.96	12.1877												6.3119e+08	3.29323e+08	3.39453e+08	6.70858e+08	7.12708e+08	6.58607e+08	6.90067e+07	1.2903e+08	1.8797e+08	5.2955e+07	3.51483e+07	4.82033e+07
6595	429.36	24.4054												3.33228e+08	1.8587e+08	2.5857e+08	1.2458e+08	1.24042e+08	1.72413e+08	1.32945e+08	4.2414e+08	4.45348e+08	2.42017e+08	1.65655e+08	6.05092e+08
6599	457.92	5.98842												1.32654e+08	1.89921e+08	2.56785e+08	7.86586e+07	3.07848e+08	6.88785e+07	6.59146e+07	3.28764e+07	9.0602e+07	1.42293e+07	6.87157e+07	2.24786e+07
6600	117.96	2.34769												5.25412e+08	8.23987e+07	2.1182e+08	2.44148e+08	4.35563e+08	3.73941e+08	2.3076e+08	5.29764e+08	4.87221e+08	2.84023e+08	6.33091e+08	3.20192e+08
6602	473.16	8.18181												9.80202e+07	7.31293e+08	3.64369e+08	1.37231e+08	3.94033e+08	9.48655e+07	2.82958e+08	2.19163e+08	6.13405e+08	6.13716e+07	4.49775e+07	2.72768e+08
6604	354	27.6155												1.27538e+09	1.3404e+08	9.10138e+08	9.32813e+08	1.44555e+09	2.62559e+09	2.76018e+08	3.21727e+08	2.23952e+08	3.73387e+08	5.89862e+08	9.5364e+08
6605	459	12.9648												6.91223e+08	9.21723e+08	3.3255e+08	3.44792e+08	4.14647e+08	3.25358e+08	1.9185e+08	1.3385e+08	2.12372e+08	1.21377e+08	3.75305e+08	1.36603e+08
6606	471	23.0372	1	2M+K	1+	Methyl-D-erythritol Phosphate	NA	-	0.596016	KEGG	216.04		443198	3.19e+07	4.74367e+07	3.67237e+08	2.59068e+08	3.09048e+08	3.52417e+07	1.98627e+08	2.1688e+08	1.88305e+08	1.35252e+08	5.44198e+08	4.37988e+08
6608	559.08	22.8673	1	2M+K	1+	S-Methyl-5-thio-alpha-D-ribose 1-phosphate	NA	-	1.96481	KEGG	260.012		11988266	2.63752e+08	2.7415e+08	3.35435e+08	2.54055e+08	1.05167e+08	2.44405e+08	3.12807e+08	3.69937e+08	2.80945e+08	3.0697e+08	7.94183e+07	1.37177e+08
6609	329.04	24.6671	1	M+K	1+	(2,3,4,5,7-Pentahydroxy-6-oxoheptyl) dihydrogen phosphate	NA	-	1.80131	KEGG	290.04		616	1.29857e+08	2.61383e+08	2.03905e+08	8.14417e+07	1.229e+08	1.30058e+08	1.25253e+08	4.3695e+07	1.94737e+08	8.61e+07	8.24267e+07	8.55733e+07
6614	599.88	26.6482												1.32198e+08	1.42655e+08	1.11463e+08	1.79423e+08	2.42277e+08	1.40828e+08	8.64783e+07	1.5282e+08	1.68695e+08	8.98567e+07	1.6572e+08	3.43123e+08
6615	214.8	1.04797												1.23029e+08	3.43877e+08	3.27016e+08	9.36387e+07	3.2775e+08	2.03501e+08	1.83707e+08	6.37942e+08	4.9215e+08	3.40354e+08	3.42011e+08	7.85459e+08
6616	215.04	13.9831												7.93537e+08	1.07357e+09	7.96846e+08	9.43643e+08	7.40836e+08	9.15289e+08	1.10148e+08	1.11972e+08	9.75368e+07	3.99477e+07	1.28936e+07	9.0635e+06
6621	600.96	8.51797												1.38378e+08	3.73142e+08	2.04147e+08	9.36155e+07	2.70484e+08	3.14817e+08	1.88102e+07	2.97767e+07	3.01133e+07	3.83895e+07	4.29603e+07	2.05214e+07
6622	176.04	5.19003												3.13839e+08	4.13293e+08	3.59609e+08	4.30942e+08	3.42057e+08	3.15222e+08	2.54735e+07	4.22351e+07	6.41396e+07	3.97365e+07	4.59347e+07	3.49322e+07
6623	249	1.72662												9.51341e+07	3.81902e+08	3.77251e+08	2.45747e+08	2.6616e+08	2.86834e+08	5.60481e+07	8.14682e+07	1.08368e+08	2.85788e+07	4.7425e+07	3.50157e+07
6625	427.92	8.55152												6.96009e+07	2.81507e+08	2.40703e+08	1.07752e+08	1.20124e+08	1.48411e+08	5.2188e+08	9.69551e+08	8.50902e+08	2.73211e+08	6.08888e+08	3.81424e+08
6626	205.08	1.56857	1	M+Na	1+	(E)-3-[(5S,6R)-5,6-Dihydroxycyclohexa-1,3-dienyl]acrylic acid	NA	-	0.341178	KEGG	182.058		5282145	3.45655e+08	3.16809e+08	3.32929e+08	2.49133e+08	1.64464e+08	2.90971e+08	1.2837e+08	1.11158e+08	5.209e+07	3.68854e+07	5.7532e+07	7.84998e+07
6628	339.96	4.51094												1.12055e+08	9.86988e+07	2.38343e+08	2.66098e+07	9.71674e+06	1.89145e+07	5.64267e+07	2.31562e+07	3.96457e+07	1.56858e+07	1.70628e+07	0
6635	538.8	8.4918												1.51476e+08	1.81232e+08	1.56342e+08	1.29623e+08	1.51845e+08	3.80306e+08	3.201e+08	3.06119e+08	2.90875e+08	1.27965e+08	5.54888e+08	1.55092e+08
6638	117.96	2.76438												5.64249e+08	6.17249e+08	2.1182e+08	6.72203e+08	4.35563e+08	4.53081e+08	2.3076e+08	5.29764e+08	6.38043e+08	4.82113e+08	5.84398e+08	1.66057e+08
6644	385.2	24.839	1	2M+H	1+	L,L-diaminopimelate	CID001297	LL-DIAMINOPIMELATE	-0.821978	BioCyc	192.111	HMDB01370	1549100	3.27753e+08	1.1022e+08	4.43917e+08	2.60077e+08	3.01887e+08	3.0701e+08	3.57122e+08	6.64195e+08	2.31373e+08	1.68928e+08	4.54302e+08	4.17495e+08
6647	607.08	27.2242												1.01052e+08	1.83983e+08	8.81783e+07	1.24662e+08	1.18552e+08	7.10067e+07	1.86777e+08	7.125e+07	3.707e+07	1.07322e+08	1.28413e+08	7.28e+07
6648	117.96	5.77329												5.46714e+08	1.83197e+08	2.99526e+08	3.07719e+08	4.76055e+08	5.42288e+08	3.54462e+08	4.03752e+08	7.95592e+08	1.7492e+08	5.75965e+08	6.61847e+08
6660	117.96	7.50834												8.41536e+08	3.44989e+09	2.52416e+08	8.14727e+07	2.80635e+08	5.41873e+08	2.31278e+08	2.17797e+08	3.96881e+08	3.46272e+08	4.52999e+08	3.16547e+08
6662	378.96	2.27683	1	M+K	1+	beta-Fructose-1,6-Diphosphate	NA	C05378	0.848348	KEGG	339.996		10267	2.1089e+08	3.56376e+08	1.26193e+08	2.36806e+08	2.67819e+08	3.36284e+08	4.73093e+07	2.56958e+07	1.39117e+07	3.76652e+07	3.35558e+07	3.43004e+07
6669	384.96	26.6485	1	M+2Na-H	1+	beta-Fructose-1,6-Diphosphate	NA	-	0.273336	KEGG	339.996		10267	1.89972e+08	3.17095e+08	1.7435e+08	2.73583e+08	1.00343e+08	1.82162e+08	2.33767e+08	1.23592e+08	1.43425e+08	3.60693e+08	3.6302e+08	1.0926e+08
6677	224.04	3.63541	1	M+ACN+H	1+	2-Amino-4-selanyl-butanoate	NA	-	-0.176997	KEGG	181.972		6326973	4.67983e+08	2.23404e+08	7.23553e+08	2.95469e+08	7.45142e+08	5.29637e+08	1.56593e+08	4.54673e+08	3.89219e+08	4.98434e+08	3.15308e+08	1.86743e+08
6678	243.12	6.68606												5.38373e+07	1.21026e+08	1.1197e+08	6.25907e+07	8.24969e+07	1.56418e+08	4.92827e+07	9.60374e+07	1.11642e+08	3.97586e+07	9.58576e+07	6.48954e+07
6682	845.76	6.37732	1	2M+H	1+	Mycolipenic acid (C28)	NA	-	-1.08349	KEGG	422.412		52921768	1.15098e+08	1.10954e+08	2.85292e+07	0	0	0	5.13488e+07	8.16255e+06	0	0	0	0
6694	459	13.326												8.50868e+08	3.48517e+08	2.15447e+08	3.44792e+08	3.03188e+08	3.76803e+08	3.813e+07	1.3385e+08	2.12372e+08	5.1366e+07	1.23867e+08	7.94126e+07
6698	688.8	9.15159												3.22936e+08	7.5075e+07	2.74265e+08	1.71346e+08	1.54865e+08	3.9368e+08	1.4365e+07	5.18867e+07	2.874e+07	5.1875e+07	3.745e+07	3.60067e+07
6701	517.08	25.9772												1.5522e+08	3.77557e+08	1.32067e+08	2.2318e+08	1.46115e+08	2.96642e+08	1.68602e+08	1.87242e+08	4.58528e+08	6.15115e+08	2.47397e+08	3.0645e+08
6707	207.48	19.8666												1.66057e+08	8.85548e+07	1.41508e+08	1.77442e+08	1.91818e+08	2.09996e+08	8.26327e+07	1.80513e+08	9.86124e+07	7.92945e+07	1.46216e+08	1.43426e+08
6708	427.68	2.28453												7.69305e+08	9.33013e+07	2.48978e+08	3.75918e+08	2.40016e+08	4.44226e+08	5.98581e+07	2.49231e+08	1.60975e+08	3.24678e+08	1.54015e+08	2.00083e+08
6715	732.96	9.54577												3.4762e+08	1.25818e+08	2.52197e+08	1.60424e+08	2.23446e+08	2.9158e+08	7.746e+07	1.31413e+08	5.82817e+07	1.76217e+07	3.11737e+07	7.76933e+07
6724	517.08	24.9155												7.14722e+08	1.29553e+08	4.02807e+08	6.10515e+08	4.49653e+08	8.9595e+07	5.23933e+08	2.06063e+08	6.46998e+08	3.4063e+08	2.5105e+08	1.8172e+08
6727	517.08	25.116												8.03e+07	1.29553e+08	3.19387e+08	5.35332e+08	2.23153e+08	8.9595e+07	5.23933e+08	2.06063e+08	3.97525e+08	3.4063e+08	2.5105e+08	3.0645e+08
6732	472.08	26.2706												9.671e+07	5.89667e+07	5.048e+07	6.52e+07	8.915e+07	4.55867e+07	1.03938e+08	4.724e+07	4.80683e+07	5.59883e+07	1.79613e+08	6.4155e+07
6741	117.96	4.10671												5.12041e+08	2.09524e+08	3.27633e+08	1.90001e+08	1.09842e+09	7.72361e+08	4.67359e+08	3.96427e+08	7.43172e+08	5.60385e+08	3.50021e+08	1.91739e+08
6748	117.96	3.70726												2.70461e+08	8.5623e+07	5.64652e+08	1.90001e+08	6.1323e+08	7.72361e+08	5.08956e+08	4.0611e+08	7.43172e+08	5.60385e+08	5.11535e+08	4.67258e+08
6766	578.88	8.32274												1.75857e+08	2.15063e+08	3.34406e+08	7.70248e+07	1.03494e+08	1.49368e+08	6.97983e+07	1.7787e+08	6.19633e+07	5.66556e+07	1.90992e+07	4.58034e+07
6780	487.08	12.2535												3.38253e+08	5.655e+07	4.91617e+08	1.9282e+08	2.712e+08	2.7321e+08	1.1273e+08	2.2428e+08	3.07525e+08	1.0853e+08	1.55212e+08	5.4515e+07
6793	517.08	26.5002												1.96445e+08	2.7169e+08	1.32067e+08	3.84305e+08	3.45497e+08	2.96642e+08	1.68602e+08	2.24695e+08	2.33635e+08	6.15115e+08	2.18593e+08	2.52192e+08
6794	594.96	13.4671												7.45083e+07	7.775e+07	1.6573e+08	4.6015e+07	1.31748e+08	7.265e+07	4.19867e+07	1.5078e+08	1.26369e+08	4.44666e+07	2.5004e+07	3.787e+07
6805	427.8	6.00806												2.62085e+08	3.68879e+08	3.7351e+08	1.48248e+09	2.83329e+08	8.11782e+08	1.03018e+08	1.02263e+08	5.63457e+07	5.28498e+07	7.12231e+07	1.40549e+08
6818	258	6.42711	1	M+K	1+	O-Succinyl-L-homoserine	NA	-	1.35828	KEGG	219.074		439406	7.62204e+07	1.2135e+08	1.46707e+08	4.07706e+07	1.61909e+08	6.19982e+07	1.45967e+08	1.01157e+08	6.57472e+07	2.29961e+07	3.13522e+07	4.5224e+07
6819	224.04	4.83758	1	M+ACN+H	1+	2-Amino-4-selanyl-butanoate	NA	-	0.674411	KEGG	181.972		6326973	5.0828e+08	1.72832e+08	2.21326e+08	3.38655e+08	4.60675e+08	3.54752e+08	3.51339e+08	4.99808e+08	2.63303e+08	4.43903e+08	2.41677e+08	3.50609e+08
6826	539.04	8.47203	1	M+ACN+H	1+	2'-Deoxy-5-hydroxymethyl-CTP	NA	-	-0.766972	KEGG	497		443052	1.10323e+08	1.03779e+08	1.90136e+08	2.50749e+08	2.07095e+08	4.11067e+08	1.94761e+08	3.4506e+08	4.14369e+08	7.88008e+07	3.09538e+08	1.94193e+08
6842	336.84	21.2599												1.33053e+08	1.69143e+08	1.79672e+08	1.09394e+08	9.24832e+07	7.22309e+07	2.26999e+08	6.07316e+07	1.59777e+08	1.04018e+08	1.333e+08	3.12993e+08
6855	463.08	27.5734												2.50948e+08	9.13183e+07	3.00507e+08	2.33692e+08	6.68782e+08	2.46968e+08	3.04187e+08	2.16038e+08	3.86055e+08	1.8332e+08	1.83347e+08	2.54612e+08
6862	584.4	13.4748												1.11187e+08	8.934e+07	8.14e+07	1.3918e+08	6.64667e+07	3.8955e+07	8.39733e+07	1.607e+07	1.80467e+07	0	1.7228e+07	3.05181e+07
6867	784.32	13.1269												1.51437e+08	1.43268e+08	2.32842e+08	2.20373e+08	2.2673e+08	2.48262e+08	6.65183e+07	9.23783e+07	2.96267e+07	1.10272e+08	0	5.313e+07
6870	556.08	26.2661												1.78425e+08	2.0594e+08	3.1512e+08	2.91605e+08	2.42455e+08	2.23515e+08	3.0788e+08	2.06758e+08	4.23548e+08	4.96882e+08	1.8285e+08	4.7701e+08
6875	297.84	6.79397												4.77928e+08	1.85692e+08	3.74642e+08	4.73859e+06	8.85789e+08	4.19032e+08	2.70557e+08	4.52067e+07	1.1782e+08	1.15981e+08	8.16836e+07	7.19581e+07
6883	412.92	22.3025	1	M+Na	1+	alpha-Phosphoribosylpyrophosphoric Acid	NA	-	1.72721	KEGG	389.952		7339	4.201e+07	1.59594e+08	3.8417e+07	6.52533e+07	2.40673e+07	6.37683e+07	8.54773e+07	7.22243e+07	6.42304e+07	6.65508e+07	5.66515e+07	53265000
6884	562.8	6.26322												7.63446e+07	1.09952e+08	3.87477e+07	1.1303e+08	5.37461e+07	3.11133e+07	1.80484e+07	3.73591e+07	7.85761e+06	2.45432e+07	3.45651e+07	0
6887	507	26.3221												1.4464e+08	1.51603e+08	3.11368e+08	4.05933e+08	1.47015e+08	4.68308e+08	2.4891e+08	1.4765e+08	4.22412e+08	3.26723e+08	1.79983e+08	2.76307e+08
6888	762.96	13.0021												5.70917e+07	5.25067e+07	1.27364e+09	8.02847e+08	1.10349e+09	6.15027e+08	4.2575e+07	2.83653e+08	1.6464e+08	8.45083e+07	1.26352e+08	5.313e+07
6912	224.04	5.46405	1	M+ACN+H	1+	2-Amino-4-selanyl-butanoate	NA	-	0.674411	KEGG	181.972		6326973	5.0828e+08	2.68852e+08	2.21326e+08	4.20029e+08	4.9683e+08	3.56399e+08	2.50297e+08	6.12828e+08	3.18945e+08	4.62165e+08	2.41677e+08	3.36213e+08
6919	224.04	6.23723												3.62318e+08	2.45081e+08	2.82596e+08	6.20031e+08	2.54505e+08	1.05996e+09	2.54393e+08	1.80023e+08	3.18945e+08	2.3267e+08	5.52871e+08	2.12138e+08
6926	207	5.366	1	M+H	1+	3-Chloro-2-methylmaleylacetate	NA	C18310	1.24654	KEGG	205.998		9543305	7.97154e+07	7.24779e+07	1.13542e+08	1.36868e+08	1.23453e+08	3.95452e+07	1.55606e+07	7.09506e+07	2.91515e+07	3.74331e+07	1.37524e+07	1.8716e+07
6933	197.04	2.59085	1	M+2Na-H	1+	methylparaben	CID002582	CPD-18691	1.78015	BioCyc	152.047		0	5.96595e+07	7.21614e+07	3.97468e+07	5.3542e+07	6.40156e+07	3.495e+07	5.28352e+07	3.04028e+07	2.30624e+07	4.76997e+07	1.15473e+07	2.7755e+07
6940	765.12	13.1538												4.3403e+08	3.938e+07	2.36707e+08	5.43175e+08	2.34092e+08	6.27217e+08	1.40743e+08	1.94268e+08	5.92533e+07	3.38033e+07	0	1.70415e+08
6943	384.96	27.562	1	M+2Na-H	1+	D-Tagatofuranose 1,6-bisphosphate	NA	-	0.400308	KEGG	339.996		440117	9.7215e+07	6.64133e+07	3.569e+08	1.12032e+08	2.12378e+08	1.43193e+08	1.2356e+08	2.16132e+08	1.41728e+08	3.11317e+08	2.83123e+08	2.36613e+08
6947	228.96	14.362												1.5968e+08	1.70062e+08	1.66162e+08	5.81855e+08	5.44212e+08	4.25034e+08	2.32469e+07	4.74844e+07	5.53624e+07	1.86054e+07	1.4299e+07	1.77811e+07
6948	486.12	6.36941	1	M+2Na-H	1+	CID 6037	NA	-	2.26662	KEGG	441.14		6037	5.02014e+07	4.34151e+07	2.1235e+07	2.89139e+07	5.84203e+07	1.8379e+07	5.13488e+07	5.13515e+07	5.13904e+07	3.95953e+06	2.53682e+07	2.00911e+07
6949	240.12	17.449	1	M+ACN+H	1+	metanephrine	CID000278	CPD-11877	1.98894	BioCyc	198.113	HMDB04063	21100	8.15549e+07	6.22904e+07	1.16322e+08	5.4784e+07	8.62946e+07	4.24544e+07	4.78098e+07	2.29582e+07	5.59389e+07	6.039e+07	1.18946e+07	4.41962e+07
6950	244.08	6.96093	1	M+H	1+	2-Amino-5-[(1-carboxy-2-cyanoethyl)amino]-5-oxopentanoic acid	NA	-	3.11308	KEGG	243.086		440768	1.7795e+08	3.67062e+07	2.97035e+08	2.1196e+08	2.54677e+08	2.06255e+08	5.20192e+07	4.53087e+07	5.12663e+07	2.91867e+07	2.45861e+07	5.60948e+06
6978	384.96	27.0694	1	M+2Na-H	1+	D-Tagatofuranose 1,6-bisphosphate	NA	-	0.273336	KEGG	339.996		440117	1.47035e+08	9.15733e+07	3.569e+08	2.73583e+08	1.69522e+08	1.82162e+08	7.87283e+07	2.16132e+08	1.10015e+08	3.11317e+08	3.18678e+08	2.14283e+08
6980	510	4.76733												7.59053e+07	7.47398e+07	6.11056e+07	4.8837e+07	1.14279e+08	4.8228e+07	1.07617e+07	1.80633e+07	1.70067e+07	0	2.04118e+07	1.76821e+07
6981	451.08	7.39411												6.4921e+07	3.27541e+07	2.05739e+08	7.55467e+07	1.27211e+08	2.87677e+08	6.98658e+08	4.08899e+08	2.74115e+08	1.76934e+08	8.55738e+07	1.27304e+08
6982	347.88	3.52337												1.73934e+08	9.46791e+07	6.6294e+07	7.23669e+07	8.58382e+07	6.99796e+07	6.56524e+07	2.84585e+07	2.98394e+07	7.5627e+06	2.11345e+07	1.08282e+07
6986	832.32	15.1525												0	5.51083e+07	2.836e+07	4.828e+07	1.3899e+08	0	0	2.76061e+07	0	4.94705e+07	0	0
6988	274.915	2.54654												5.13026e+07	5.73538e+07	3.99196e+07	1.8007e+07	3.3783e+07	4.51572e+07	5.08417e+07	3.38154e+07	4.10945e+07	6.81573e+06	9.15528e+06	1.50226e+07
6989	202.08	5.77946												6.53752e+07	9.39935e+07	2.23029e+07	1.38807e+08	7.21533e+07	1.2249e+08	1.89799e+07	2.86721e+07	1.40491e+08	3.43313e+07	1.61374e+07	2.04458e+07
6990	371.04	19.6062	1	M+2ACN+H	1+	3-Deoxy-D-arabino-heptulosonate-7-phosphate	NA	-	2.27604	KEGG	288.025		160647	7.1215e+07	8.44557e+07	3.94852e+07	7.42921e+07	4.0475e+07	8.35531e+07	7.61848e+07	7.64178e+07	6.11742e+07	8.11426e+07	3.79489e+07	1.71749e+07
6993	112.92	20.9271	1	M+K	1+	Glyoxylic acid	NA	-	-3.30841	KEGG	74.0004		760	1.50483e+08	3.29554e+08	9.92584e+07	9.99399e+07	5.87683e+07	3.40252e+07	1.53854e+08	8.16596e+07	1.30566e+08	1.85165e+08	9.29124e+07	1.68736e+08
7003	224.16	2.12335												1.39687e+08	8.77408e+07	2.37744e+08	1.26719e+08	2.11346e+08	2.17674e+08	2.24109e+08	2.98235e+08	5.21205e+08	3.00896e+08	1.53179e+08	2.40313e+08
7005	149.04	20.1673												1.51188e+08	7.15037e+07	1.29781e+08	1.08924e+08	8.34585e+07	1.12806e+08	1.26322e+08	1.91737e+08	1.45393e+08	1.2729e+08	8.22413e+07	2.24022e+08
7008	591	23.3151	1	M+2Na-H	1+	Dtdp-4-dehydro-6-deoxy-D-galactose	NA	-	1.87738	KEGG	546.065		443496	1.41167e+08	3.38833e+07	2.42093e+08	4.90167e+08	2.12303e+08	6.659e+07	2.3294e+08	1.17728e+08	5.532e+08	4.68023e+08	1.02367e+08	2.60635e+08
7010	329.04	24.4636	1	M+K	1+	(2,3,4,5,7-Pentahydroxy-6-oxoheptyl) dihydrogen phosphate	NA	-	1.80131	KEGG	290.04		616	1.29857e+08	3.00333e+07	2.03905e+08	5.53467e+07	1.229e+08	8.29733e+07	1.25253e+08	3.842e+07	1.94737e+08	8.61e+07	9.04117e+07	4.5355e+07
7011	826.44	13.194												1.1362e+08	3.17333e+07	1.19538e+08	9.59417e+07	2.74467e+08	2.7812e+08	1.33662e+08	1.607e+07	1.05607e+08	8.96833e+07	5.6885e+07	1.63508e+08
7013	607.08	27.6274												2.95767e+07	4.15083e+07	8.81783e+07	1.19582e+08	1.18552e+08	7.10067e+07	1.86777e+08	3.59367e+07	2.02507e+08	9.71817e+07	8.189e+07	6.851e+07
7016	492.96	25.5884												1.09267e+08	3.19e+07	1.07812e+08	1.31452e+08	1.3966e+08	3.5359e+08	5.73833e+07	6.33533e+07	7.72167e+07	3.3077e+08	1.12473e+08	8.72917e+07
7018	366.96	2.47336	1	M+2K-H	1+	(2,3,4,5,7-Pentahydroxy-6-oxoheptyl) dihydrogen phosphate	NA	-	1.38536	KEGG	290.04		616	1.0628e+08	3.21405e+07	1.61482e+08	3.36257e+08	2.33196e+08	7.82206e+07	7.02665e+07	6.85068e+07	9.52198e+07	2.45424e+07	5.25325e+07	2.73989e+07
7025	534	8.7426	1	M+K	1+	7,8-Dihydromonapterin 3-triphosphate	NA	-	1.34382	KEGG	494.996		135398606	2.86229e+08	3.70943e+07	2.5599e+08	4.76112e+07	5.25004e+08	4.94645e+07	4.349e+07	3.55e+07	1.87981e+08	6.65621e+07	9.30803e+06	5.13036e+07
7026	415.92	22.2139												3.77229e+07	6.59154e+07	2.12087e+07	5.25999e+07	7.77717e+07	3.1625e+07	7.04554e+07	2.53589e+07	5.12892e+07	2.63134e+08	1.08095e+08	5.76846e+07
7027	141.96	2.59055	1	M+K	1+	Benzonitrile	NA	-	0.970692	KEGG	103.042		7505	5.88637e+07	1.50961e+08	5.6962e+07	1.76439e+08	4.80226e+07	6.60396e+07	3.00762e+07	5.09253e+07	7.22775e+07	1.10883e+08	8.5201e+07	5.19342e+07
7028	156.84	0.629947												7.5272e+07	1.10838e+08	9.86136e+07	2.79448e+07	1.04266e+08	5.75921e+07	3.66817e+07	1.04125e+08	5.74709e+07	2.69553e+07	7.67049e+07	5.44609e+07
7037	740.52	12.9148												3.75238e+08	2.1325e+07	5.07393e+08	3.45755e+08	9.32717e+07	7.09743e+08	1.73708e+08	1.39415e+08	7.41833e+07	7.01533e+07	1.1011e+08	3.69667e+07
7039	491.04	9.71025												8.706e+07	2.34555e+07	1.90155e+08	1.59204e+08	2.17177e+08	1.11032e+08	1.74863e+08	1.93657e+08	1.99192e+08	0	7.74e+07	7.76933e+07
7041	609.96	27.0724												2.9808e+08	3.011e+07	8.16083e+07	1.66133e+07	2.72567e+07	2.97e+07	0	1.44283e+07	1.67617e+07	3.79767e+07	5.7575e+07	3.30992e+08
7052	179.88	29.4959												2.03291e+07	1.39559e+07	3.23454e+07	2.81211e+07	5.84781e+07	2.35771e+07	2.82338e+07	1.91853e+07	4.20102e+07	6.48385e+07	2.20504e+07	3.26257e+07
7055	105.12	3.33633												2.21901e+07	5.27139e+07	3.73118e+07	8.26185e+06	1.60245e+07	3.3288e+07	1.96612e+07	2.38623e+07	1.32533e+07	2.00815e+07	3.4782e+07	3.93899e+07
7057	456	8.5316	1	M+2K-H	1+	(R)-S-Lactoylglutathione	NA	C03451	2.40039	KEGG	379.105		440018	1.26855e+08	2.0284e+07	2.46884e+08	7.82882e+07	2.62483e+08	5.60478e+07	3.26443e+08	9.02076e+08	7.17388e+08	6.82493e+08	8.94125e+08	7.65981e+08
7065	445.92	7.68726												1.52127e+08	1.9696e+07	1.45846e+08	1.67274e+08	1.77024e+08	1.29702e+08	2.86457e+08	2.64057e+08	3.00372e+08	6.70989e+07	4.23585e+07	9.09237e+07
7067	370.8	18.799												5.39098e+07	3.2545e+07	3.7865e+07	5.20758e+07	2.70995e+07	1.8241e+07	7.19824e+07	1.33028e+07	9.04633e+07	2.60927e+07	4.10748e+07	5.29722e+07
7070	468	4.37052												8.79496e+07	1.47713e+07	1.40123e+08	0	1.05334e+07	8.26228e+06	3.86927e+07	4.98144e+07	5.08074e+07	2.43774e+07	0	5.138e+06
7076	620.16	28.0581												4.25167e+07	2.20812e+07	1.34617e+08	1.1786e+08	8.77017e+07	8.26783e+07	4.5655e+07	1.6905e+08	3.34267e+07	8.44811e+07	2.63718e+07	4.809e+07
7086	282	26.4869	1	M+K	1+	cytidine	CID000423	CYTIDINE	1.59811	BioCyc	243.086	HMDB00089	6175	7.42981e+08	2.33723e+07	7.55383e+08	7.55758e+07	1.05527e+08	9.17659e+07	1.39582e+08	9.84905e+07	8.4031e+07	9.26258e+07	7.96577e+07	1.1553e+08
7102	56.76	29.6476												2.17445e+07	1.65826e+07	3.18987e+07	2.55592e+07	2.88758e+07	1.62748e+07	1.33455e+07	1.61452e+07	1.65523e+07	2.47071e+07	4.75571e+07	1.87231e+07
7115	173.04	5.31595												3.319e+07	1.64871e+07	7.89838e+07	6.34769e+07	6.71104e+07	5.2671e+07	2.34376e+07	2.38686e+07	2.90682e+07	1.67995e+07	2.0262e+07	3.84761e+07
7121	132.12	2.55124												1.01073e+08	5.80312e+06	1.99483e+08	2.13997e+08	1.16907e+08	2.72629e+08	3.24834e+07	4.4935e+07	1.11137e+08	4.38132e+07	4.75375e+07	2.78715e+07
7140	389.88	7.55591												3.88183e+07	6.85147e+06	1.33766e+07	3.24856e+07	2.27712e+07	5.28146e+07	2.51976e+07	4.99163e+07	9.94576e+07	7.36272e+06	1.6799e+07	1.73596e+07
7167	362.04	3.36885												1.06578e+08	3.60698e+06	9.53823e+07	5.2406e+07	6.99662e+07	4.85923e+07	4.57581e+07	9.37876e+07	4.78744e+07	5.76164e+06	1.05399e+07	1.37011e+07
7168	83.88	1.15335												2.69236e+06	1.38465e+06	1.98363e+09	2.73534e+09	1.63941e+09	1.79723e+09	2.72184e+08	2.29244e+08	5.7212e+08	2.73091e+08	2.92529e+08	3.78025e+08
7175	380.88	1.27098												2.41231e+09	2.9319e+09	3.76911e+09	1.28786e+08	3.69008e+09	2.95688e+09	5.45817e+08	6.43587e+08	2.98935e+08	3.48889e+08	2.08738e+08	2.1706e+08
7176	647.88	10.5984	1	M+2Na-H	1+	[(2R,3S,4R,5R)-5-(2-Amino-6-oxo-3H-purin-9-yl)-4-hydroxy-2-[[hydroxy(phosphonooxy)phosphoryl]oxymethyl]oxolan-3-yl] phosphono hydrogen phosphate	NA	-	0.840437	KEGG	602.957		439450	4.95703e+09	4.41275e+09	5.13806e+09	5.71052e+09	3.1387e+09	4.23788e+09	3.07489e+09	4.33765e+09	3.58382e+09	1.89372e+09	3.14345e+09	2.93326e+09
7200	352.32	26.2021												2.33374e+10	5.63297e+09	2.82724e+10	1.80792e+09	1.11798e+10	1.56415e+10	4.57662e+09	3.46036e+09	3.75228e+09	1.62609e+09	1.91186e+09	2.98238e+09
7207	788.88	11.897												1.33944e+09	1.64941e+09	1.30013e+09	1.35771e+09	1.88487e+09	1.06259e+09	4.43272e+08	4.19215e+08	2.48977e+08	3.04372e+08	9.55217e+07	4.03265e+08
7210	567	12.0661												3.46117e+09	2.96956e+09	2.19603e+09	4.46887e+09	2.54074e+09	1.37065e+09	1.70738e+09	1.18579e+09	1.11905e+09	3.80988e+08	2.16058e+08	5.75937e+08
7213	147.96	1.45429												1.49478e+09	1.36599e+09	2.1524e+09	8.45889e+07	2.49222e+09	9.9094e+08	4.86135e+08	6.01255e+08	4.28779e+08	1.52333e+08	1.84129e+08	2.41992e+08
7216	381	11.5306												7.4739e+08	1.63741e+09	3.07755e+08	1.40585e+09	9.82392e+08	1.32309e+09	1.05087e+09	5.6252e+08	9.6762e+08	3.61482e+08	2.65778e+08	6.18658e+08
7221	589.08	12.2145												7.616e+07	3.53804e+09	3.685e+09	1.89383e+08	3.23879e+09	5.67892e+08	1.90156e+09	8.0532e+08	1.28407e+09	4.45915e+08	5.04395e+08	7.27665e+08
7222	871.92	12.1943	1	2M+Na	1+	Mycocerosic acid (C28)	NA	-	-0.550101	KEGG	424.428		52921744	1.0289e+09	1.00688e+09	1.08156e+09	1.46588e+09	1.84501e+09	2.0473e+09	3.4471e+08	2.466e+08	2.4123e+08	1.7669e+08	1.21357e+08	1.19133e+08
7223	828.84	11.693												8.78773e+08	9.04487e+08	7.90252e+08	1.25426e+09	1.87317e+09	6.93477e+08	3.67095e+08	3.00917e+08	1.56825e+08	2.68935e+08	3.9781e+08	4.5425e+08
7225	526.8	1.29623												8.25078e+08	6.86757e+08	1.26183e+09	1.02977e+09	1.01668e+09	9.3964e+08	2.5439e+08	8.97067e+07	8.43033e+07	2.14395e+08	2.8448e+08	2.76011e+08
7229	790.68	2.21567												1.14132e+09	8.54945e+08	1.15538e+09	6.99851e+08	1.4183e+09	8.53699e+08	5.11013e+07	1.67947e+08	1.48063e+08	3.93686e+07	6.71116e+07	2.12296e+07
7231	699.12	12.8895												1.07809e+09	9.38762e+08	1.18294e+09	2.09392e+09	9.07413e+08	1.11157e+09	3.52625e+08	9.70605e+08	4.90093e+08	8.68667e+07	1.8401e+08	5.935e+07
7233	335.76	1.41232												1.29486e+09	1.31362e+09	1.28089e+09	1.32311e+09	1.40826e+09	8.8825e+08	3.85642e+08	7.07833e+08	6.42497e+08	5.2464e+08	4.06804e+08	4.69222e+08
7237	471.96	12.5817												6.41197e+08	4.27412e+08	5.88003e+08	5.46858e+08	8.8626e+08	5.3024e+08	3.7393e+08	2.06497e+08	1.49267e+08	1.43493e+08	1.30693e+08	5.1225e+07
7238	500.64	12.4851												5.67507e+08	5.64607e+08	5.187e+08	5.40922e+08	2.33668e+08	3.29643e+08	2.53587e+08	1.6748e+08	3.02085e+08	1.1771e+08	1.84333e+08	9.29833e+07
7239	436.56	12.2017												1.13528e+09	8.11898e+08	1.89398e+09	6.84937e+08	1.12124e+09	9.15482e+08	5.3678e+08	5.63017e+08	6.1925e+08	1.59082e+08	7.95583e+07	3.60928e+08
7240	388.8	6.29258												2.69195e+08	3.10599e+08	3.33945e+08	4.72203e+08	5.7957e+08	2.02341e+08	1.14717e+07	6.61e+06	2.73976e+07	1.86838e+07	1.87822e+07	1.80995e+07
7242	147	2.50647												5.78045e+08	3.93374e+08	3.83976e+08	7.38092e+08	7.92353e+08	9.51246e+07	2.76718e+08	2.51646e+08	1.97267e+08	1.4812e+08	5.22075e+07	6.9939e+07
7243	119.04	2.57069												1.06152e+09	6.44133e+08	3.84646e+08	4.61265e+08	8.21367e+08	3.54851e+08	2.36655e+08	1.54194e+08	3.29025e+08	1.36771e+08	1.29806e+08	1.08414e+08
7247	276	1.50533	1	M+2K-H	1+	gamma-Glutamyl-beta-aminopropiononitrile	NA	C06114	0.605378	KEGG	199.096		440920	4.59365e+08	6.03208e+08	7.39049e+08	7.00617e+08	6.96257e+08	7.2934e+08	1.42066e+08	5.552e+07	3.33023e+08	1.3071e+08	3.34834e+07	6.8861e+07
7249	481.2	12.6419												3.32737e+08	4.31128e+08	6.803e+08	5.3851e+08	5.57613e+08	7.4108e+08	1.27725e+08	2.0835e+08	2.76465e+08	9.80917e+07	1.40702e+08	1.62995e+08
7251	414.6	11.9746												2.15554e+09	6.94622e+08	9.022e+08	6.8597e+08	5.4588e+08	8.41357e+08	6.14292e+08	1.02767e+09	1.16083e+09	4.26908e+08	2.02985e+08	1.60655e+08
7253	290.76	1.40928												1.12147e+09	8.21674e+08	8.38087e+08	1.06507e+09	8.9628e+08	1.01951e+09	8.15206e+07	1.16343e+08	5.14463e+07	1.06767e+08	7.19995e+07	4.15808e+07
7254	447.48	12.1887												2.69467e+08	1.55028e+08	4.81707e+08	4.6524e+08	5.4137e+08	3.68572e+08	5.496e+07	2.0094e+08	2.55325e+08	1.23692e+08	1.27293e+08	7.79867e+07
7256	525.24	13.1988												8.66495e+08	5.02232e+08	1.20381e+09	5.184e+07	2.75387e+08	8.89597e+08	1.56873e+08	4.16563e+08	4.09705e+08	1.61797e+08	5.3695e+07	1.132e+08
7257	774.12	13.13												1.86312e+08	2.6901e+08	2.30363e+08	7.14817e+07	2.66852e+08	7.791e+07	8.43533e+07	3.07467e+07	1.63703e+08	8.3105e+07	0	7.74583e+07
7258	338.04	22.3737												7.49517e+07	2.84673e+08	1.23894e+09	2.41865e+09	1.32638e+09	1.26062e+09	2.81264e+08	5.72506e+08	6.46201e+08	3.19474e+09	2.051e+09	1.83623e+09
7264	297.84	1.24394												2.30063e+08	1.56067e+08	1.55786e+08	3.02275e+08	2.23487e+08	4.29715e+08	4.1095e+07	1.85067e+07	9.82e+07	4.015e+07	1.56217e+07	1.8405e+07
[truncated: 293 more rows]
