# Supplementary material for: Rifampicin-Mediated Metabolic Changes in Mycobacterium tuberculosis
Source: Metabolites. 2022 May 29;12(6):493. doi: 10.3390/metabo12060493 (PMC9228056; doi:10.3390/metabo12060493)
Supplement: Supplementary file 1 [file metabolites-12-00493-s001.zip › Table S2_Yelamanchi_140422.xlsx]

## Sheet: Sheet1
Yelamanchi et al., 2022. Rifampicin mediated metabolic changes in Mycobacterium tuberculosis
Table S2. List of metabolite features identified in negative mode
Feature ID	Feature m/z	Feature retention time	Rank	Adduct	Charge	Metabolite	MS2Compound ID	Source ID	mS-score	Source	Monomass	HMDB ID	PubChemID	Control_BioRep1_Neg_1 Peak area	Control_BioRep1_Neg_2 Peak area	Control_BioRep1_Neg_3 Peak area	Control_BioRep_2_Neg_1 Peak area	Control_BioRep_2_Neg_2 Peak area	Control_BioRep_2_Neg_3 Peak area	RIF_BioRep1_Neg_1 Peak area	RIF_BioRep1_Neg_2 Peak area	RIF_BioRep1_Neg_3 Peak area	RIF_BioRep_2_Neg_1 Peak area	RIF_BioRep_2_Neg_2 Peak area	RIF_BioRep_2_Neg_3 Peak area
1	516.84	2.17779												6.36226e+08	5.42817e+08	1.0094e+09	9.95736e+08	1.05278e+09	1.32291e+09	1.77005e+08	2.45807e+07	1.14003e+08	2.02421e+07	2.96521e+07	1.09358e+08
2	128.04	4.91305												1.89296e+09	1.48363e+09	1.62613e+09	1.51777e+09	1.01276e+06	2.65092e+09	1.80414e+08	2.64926e+08	1.05975e+08	9.97166e+07	3.02913e+08	1.21769e+08
4	376.8	1.24783												2.22371e+09	1.39044e+09	1.84227e+09	1.92128e+09	2.12876e+09	2.36677e+09	6.95933e+07	6.80192e+08	5.36787e+08	3.69999e+08	1.64941e+08	2.41459e+08
5	267	1.37603	1	M+K-2H	1-	ergothioneine	CID002607	Ergothioneine	1.5768	BioCyc	230.096	HMDB03045		1.73947e+09	1.54711e+09	1.78693e+09	2.26028e+09	2.63715e+09	1.8722e+09	1.76359e+08	1.31002e+08	2.47713e+08	9.52684e+07	9.28428e+07	7.80089e+07
6	484.8	1.86722												1.34318e+09	8.43851e+08	1.62015e+09	1.66216e+09	2.37645e+09	1.38224e+09	1.01989e+08	7.24004e+07	1.88293e+08	1.22835e+08	1.14031e+08	7.20019e+07
7	546.84	1.80864												1.07958e+09	1.22852e+09	2.10979e+09	2.38048e+09	6.89766e+08	7.13357e+08	1.82209e+08	2.75927e+08	2.18035e+08	6.87963e+07	8.26893e+07	1.03061e+08
8	346.08	1.80864												8.16537e+08	1.25912e+09	1.19387e+09	1.72386e+09	3.73413e+08	6.37801e+08	2.82759e+08	6.21998e+08	1.64435e+08	1.75255e+08	3.98998e+08	5.65218e+07
9	968.64	2.21736												3.77125e+08	4.10799e+08	4.35476e+08	7.81021e+08	3.66967e+08	2.74794e+08	6.88162e+07	2.76148e+07	9.23762e+07	1.86702e+07	1.79499e+07	3.79166e+07
10	265.2	23.236												4.47931e+08	5.74086e+08	5.1404e+08	1.18221e+09	2.29725e+06	9.96934e+08	1.10617e+09	9.56023e+08	1.16582e+09	8.83473e+08	9.46919e+08	9.10473e+08
12	752.76	1.85363												2.45816e+08	2.384e+08	3.47838e+08	4.13074e+08	3.10597e+08	3.72368e+08	1.42064e+08	1.12836e+08	1.88453e+08	4.12393e+07	2.04547e+08	4.92501e+07
14	259.08	4.95906												2.44869e+08	2.72197e+08	5.06961e+08	3.72617e+08	3.46322e+08	8.49307e+08	5.86409e+07	8.97689e+07	2.78434e+07	3.3054e+07	6.29378e+07	2.07232e+07
15	557.76	1.39029												5.23636e+08	3.65493e+08	4.36671e+08	6.76129e+08	9.01053e+08	7.80241e+08	1.44595e+09	1.48702e+09	1.45057e+09	6.77335e+07	1.52017e+08	1.35707e+08
16	443.88	4.42698												2.06603e+07	1.56239e+07	6.75895e+06	2.76655e+08	2.45663e+08	6.39361e+08	1.75639e+06	7.28834e+06	5.60534e+06	1.70958e+07	2.17635e+07	1.7299e+07
17	311.28	25.9923	1	M-H	1-	arachidate	CID001882	ARACHIDIC_ACID	-0.91041	BioCyc	312.303	HMDB02212	5461017	2.02588e+09	4.19918e+09	2.03315e+09	2.54382e+09	4.89134e+09	2.59573e+09	2.3608e+09	4.87383e+09	2.56099e+09	2.67649e+09	1.50316e+09	2.39847e+09
22	441.845	5.14645												2.30965e+08	1.48198e+08	3.76905e+08	2.25376e+08	4.77635e+08	1.13599e+08	8.55009e+07	1.37261e+08	1.22861e+08	3.36265e+07	1.31813e+08	8.98262e+07
23	191.04	2.08118												3.6581e+08	3.03558e+08	2.38447e+08	1.38448e+08	4.4708e+08	2.59802e+08	6.99898e+08	2.68666e+08	3.66503e+08	2.85543e+08	2.88872e+08	3.22118e+08
24	321	1.81456	1	M-H	1-	Thymidine-5'-phosphate	NA	C00364	1.5268	KEGG	322.057	-	9700	5.67618e+08	7.69537e+08	6.59854e+08	1.03686e+09	2.92192e+08	1.73269e+08	4.66589e+07	4.78736e+07	7.32059e+07	1.96561e+07	6.29584e+07	4.10418e+07
25	587.76	1.42452												4.27703e+08	4.48215e+08	3.81326e+08	3.55294e+08	4.54344e+08	4.60088e+08	3.49028e+07		5.83858e+07	1.24782e+07	5.21581e+07	7.33667e+07
26	323.02	1.62452	1	M-H	1-	Uridine-5'-monophosphate	NA	-	0.983695	KEGG	324.036	-	6030			3.52399e+08		1.49628e+08	9.26513e+08
27	438.84	1.26946												2.28107e+08	3.29091e+08	2.85748e+08	2.91095e+08	1.5555e+08	2.24617e+08	2.29363e+08	2.52289e+08	1.35053e+08	2.56259e+08	1.30954e+08	9.70349e+07
28	425.88	1.67646												2.0284e+09	2.35494e+09	8.99201e+08	9.04811e+08	2.0742e+09	1.33285e+09	1.78046e+08	4.04898e+08	3.54571e+08	1.5499e+08	3.47983e+08	3.52696e+08
30	600.72	2.44422												1.72145e+08	9.8404e+07	3.14295e+08	2.55277e+08	3.84842e+08	1.8777e+08	4.47709e+07	3.64094e+07	3.39247e+07	2.89321e+07	1.32895e+07	2.66403e+07
31	128.16	1.2026												4.50916e+08	3.40013e+08	3.89325e+08	2.59284e+08	4.48145e+08	4.96744e+08	9.47478e+07	1.10417e+08	1.45087e+08	4.79727e+07	3.98785e+07	5.23563e+07
33	687	11.1158												6.23704e+06	1.7813e+08	8.40488e+07	2.59224e+08	1.19924e+08	2.41911e+08	2.1954e+07	3.46654e+07	2.1482e+07	7.44254e+06	1.06579e+07	2.11442e+07
34	762.84	11.2179												1.25953e+08	1.1567e+08	6.04601e+07	2.34732e+08	2.23397e+08	1.08494e+08	2.3448e+07	2.4447e+07	4.06759e+07	3.34284e+07	1.97803e+07	2.41212e+07
35	450.96	4.41481												6.09862e+07	6.54492e+07	4.53884e+07	1.07063e+08	1.97614e+08	1.41436e+08	8.34621e+07	5.23263e+07	1.68265e+07	8.02391e+06	1.71287e+07	1.12397e+07
37	146.16	1.20244												3.14278e+08	2.7618e+08	2.69485e+08	3.21917e+08	3.30017e+08	4.38554e+08	7.27873e+07	9.64043e+07	9.40128e+07	3.54499e+07	1.06732e+08	1.42448e+07
39	175.08	7.58894												1.38325e+08	6.24877e+06	2.04194e+08	1.78824e+08	9.38792e+06	1.54082e+08	9.72749e+06	3.39751e+08	1.0474e+07	9.93204e+07	1.54391e+08	6.80748e+06
40	414.9	1.9671																9.499e+07
41	297	23.0225	1	M+K-2H	1-	glycerophosphoserine	CID001107	CPD0-2030	-0.209385	BioCyc	260.054	-	46173312	9.53142e+08	4.70681e+08	5.00694e+08	8.79522e+08	1.0021e+09	4.9024e+08	8.36015e+08	8.62082e+08	3.8863e+08	4.19917e+08	3.81342e+08	3.6239e+08
43	402.72	1.2893												1.52094e+08	1.99082e+08	8.954e+07	1.34038e+08	1.57894e+08	4.56974e+08	6.93028e+07	6.69186e+08	1.97283e+08	1.14192e+08	2.54039e+08	1.4643e+08
44	221.16	17.2562	1	M-H	1-	(2E,6E)-farnesol	CID001538	2-TRANS6-TRANS-FARNESOL	-1.20103	BioCyc	222.198	HMDB04305	445070	4.86854e+06	2.74598e+08	2.08713e+08	1.98499e+08	1.54394e+08	3.07815e+06	3.46142e+06	4.01835e+06	2.00885e+08	2.34777e+06	2.52338e+08	2.43967e+08
47	241.08	4.93318												686052	9.52147e+07	1.82585e+08	1.20133e+08	1.01282e+08	544786	2.16025e+07	2.33024e+07	3.65807e+07	1.07688e+07	1.66151e+07	972638
48	520.8	2.00765												2.23179e+08	1.67353e+08	2.6982e+08	1.40511e+08	1.657e+08	1.85073e+08	1.03155e+07	9.5557e+06	1.32032e+07	6.41497e+06	2.02126e+06	2.36884e+07
50	461.76	4.54453												2.78461e+08	3.02296e+08	2.86599e+08	4.39319e+08	2.94302e+08	3.38479e+08	3.88751e+07	3.54767e+07	3.12602e+07	1.26682e+07	5.54922e+06	1.2351e+07
51	455.04	8.06076	1	M+K-2H	1-	5'-Butyrylphosphoinosine	NA	C06435	-0.154759	KEGG	418.089	-	135398730	1.24264e+08	1.54528e+08	2.29689e+08	1.91548e+08	2.17333e+08	1.59593e+08	3.6171e+07	3.29335e+07	3.11444e+07	1.90232e+07	3.67013e+07	8.0895e+06
52	117.12	2.52807												1.71207e+08	1.50541e+06	1.38594e+08	1.52356e+08	1.21109e+08	2.10236e+08	2.29939e+07	1.17928e+07	6.96953e+07	1.8681e+06	3.46403e+07	5.17692e+07
55	339.12	23.6861												1.7161e+09	9.63162e+08	5.81808e+08	8.2778e+08	2.29457e+09	1.96938e+09	7.53704e+08	6.42403e+08	2.3069e+09	1.13105e+09	8.5335e+08	1.32971e+09
66	560.88	4.42486	1	M+K-2H	1-	Xanthosine triphosphate	NA	C00700	-0.501761	KEGG	523.975	-	439296	1.061e+08	6.34944e+07	3.13443e+07	4.67148e+07	5.89809e+07	1.07573e+08	5.91453e+07	4.74592e+07	2.51874e+07	4.94038e+06	3.31619e+06	6.79377e+06
67	259.08	6.71636	1	M-H	1-	glycerophosphoserine	CID001107	CPD0-2030	1.23964	BioCyc	260.054	-	46173312	2.77918e+07	886591	2.08756e+06	8.38534e+07	1.09013e+08	2.74491e+07	1.84181e+07	1.33011e+07	1.02136e+07	1.08609e+07	1.52154e+07	1.57961e+07
68	402.72	1.72601												8.16037e+07	7.90865e+07	8.954e+07	1.50058e+08	5.86276e+07	4.33806e+08	1.54397e+08	2.01387e+08	1.02242e+08	1.02409e+08	2.54039e+08	2.61677e+08
69	383.16	2.56656												9.81695e+07	4.09384e+07	1.0569e+08	3.71169e+07	1.25871e+08	5.87693e+07	1.96292e+07	1.04027e+07	3.2727e+07	1.93029e+06	6.64477e+06	8.28821e+06
70	345.96	1.73195												1.31336e+09	1.74884e+09	1.8903e+08	1.91346e+09	1.24436e+08	4.37538e+08	5.20938e+08	4.75825e+08	2.42344e+08	2.26045e+08	4.80971e+08	1.04835e+08
71	309	19.427	1	M+Na-2H	1-	3-Deoxy-D-arabino-heptulosonate-7-phosphate	NA	-	1.21132	KEGG	288.025	-	160647	7.7926e+07	8.46637e+07	6.95507e+07	1.07547e+08	1.94421e+08	1.87481e+08	1.65512e+08	9.65863e+07	3.03898e+08	4.58914e+06	1.64615e+08	2.58437e+06
72	783.72	7.65194												3.07681e+08	3.02968e+08	2.8514e+08	2.88172e+08	3.1747e+08	3.80805e+08	9.67518e+07	9.44833e+07	8.88734e+07	8.54702e+07	6.35759e+07	6.70352e+07
73	272.88	0.919121												1.99365e+08	1.41817e+06	9.47929e+07	1.68493e+08	5.61251e+07	3.10976e+08	1.25066e+08	1.18428e+08	8.00132e+07	9.25354e+07	698676	340343
75	116.16	24.3075												7.25711e+08	2.53753e+09	2.27617e+09	6.58769e+08	3.51288e+09	1.43255e+09	2.43147e+08	1.15611e+09	2.57328e+08	3.10814e+08	3.78079e+08	7.3253e+07
76	753	9.80981												8.80355e+07	7.29114e+07	9.39279e+07	1.24469e+08	1.26086e+08	9.77446e+07	4.08893e+07	2.69126e+07	3.00617e+07	1.38667e+07	1.87259e+07	1.41076e+07
77	210.96	1.41626												1.57652e+08	1.65852e+08	9.58319e+07	2.00496e+08	1.4384e+08	2.44815e+08	5.82798e+07	1.00015e+08	1.03861e+08	7.55061e+07	5.526e+07	1.74349e+07
80	116.4	27.1306												9.22663e+07	1.7829e+09	4.5845e+08	2.61798e+08	2.41939e+09	3.67535e+08	1.30908e+08	1.14883e+08	1.84211e+08	1.34326e+09	2.07519e+08	2.59391e+08
82	116.4	24.3309												5.4844e+08	5.88441e+08	1.81634e+08	1.66951e+08	2.40224e+09	2.47459e+09	6.42445e+07	9.06228e+08	9.23441e+08	1.33501e+09	3.39721e+08	3.02951e+08
83	878.76	12.4985												3.89982e+07	5.81429e+07	3.4946e+07	5.87645e+07	4.51507e+07	5.95642e+07	606947	1.17233e+07	3.42269e+06	5.37103e+06	6.73699e+06	5.37758e+06
85	381.96	6.03255												2.20313e+07	2.06745e+07	5.14726e+07	1.62766e+07	8.62134e+07	6.33805e+07	1.01168e+07	1.28495e+07	8.4781e+06	6.95628e+06	8.66998e+06	4.20928e+06
86	460.915	6.34035												6.2441e+07	1.27971e+08	1.94052e+08	5.81071e+07	8.68871e+07	1.11549e+08	4.22443e+07	3.21892e+07	2.51196e+07	2.83711e+07	6.50257e+07	4.1146e+07
88	288.84	0.981686												4.89032e+07	1.63305e+08	9.78586e+07	446952	3.75731e+07	1.96632e+08	1.01118e+08	1.00987e+08	1.41195e+08	2.17362e+08	1.56296e+08	1.42966e+08
90	624.36	6.18121												1.36197e+08	1.65121e+08	4.83613e+08	2.45182e+08	6.90824e+08	1.63231e+08	1.21133e+07	1.51584e+07	7.40447e+06	4.31926e+06	4.49265e+06	8.2453e+06
91	624.965	9.18872												9.50094e+06	2.18289e+07	5.58595e+07	6.75341e+07	9.08152e+07	2.85491e+06	4.97582e+07	4.33979e+07	2.38584e+07	2.16688e+07	8.54487e+06	1.59218e+07
92	651.96	5.94583												9.89733e+07	7.58045e+07	6.40943e+07	3.05214e+07	9.20826e+07	6.26343e+07	3.0494e+07	3.88834e+07	3.48096e+07	2.28367e+07	4.93099e+07	1.81312e+07
93	219.12	1.33847												5.27801e+07	7.76213e+07	6.35044e+07	9.99561e+07	8.5872e+07	5.75163e+07	2.09615e+07	3.26414e+07	4.05049e+07	1.02175e+07	5.12513e+06	1.98706e+07
95	840.72	5.69989												7.33029e+07	8.17918e+07	8.72349e+07	1.44172e+08	3.32709e+07	1.04044e+08	1.28472e+07	2.13468e+07	2.72035e+07	2.46326e+06	8.61385e+06	4.44827e+06
100	796.92	10.0742												1.14509e+08	5.70467e+07	1.08558e+08	1.07133e+08	1.06499e+08	1.48573e+08	1.15686e+07	2.1298e+07	1.40364e+07	7.6542e+06	6.60712e+06	3.34685e+06
102	448.8	1.52453												1.70892e+08	1.84797e+08	6.66533e+07	1.27689e+08	5.51626e+07	8.70701e+07	4.08563e+07	5.45606e+07	1.92933e+07	4.19624e+07	4.81167e+07	2.53416e+07
103	624.48	5.9474												2.4015e+08	1.4839e+08	1.03564e+08	1.03378e+08	7.27112e+08	2.29254e+08		1.12324e+07	1.48476e+07	1.87908e+06	3.66677e+06	3.74696e+06
104	471	9.84793												1.08387e+08	1.57631e+08	5.34151e+07	4.4794e+07	5.95008e+07	3.24176e+07	3.58347e+08	3.94809e+08	3.33519e+08	1.19064e+08	8.00367e+07	2.06064e+08
105	634.8	2.6711												1.85337e+07	8.18768e+06	1.08164e+07	1.50087e+07	4.24702e+07	1.17627e+07	1.12161e+06			2.64576e+06	1.0107e+07	4.47541e+06
106	522.9	5.6179	1	M+K-2H	1-	5-Fluorodeoxyuridine triphosphate	NA	-	0.754745	KEGG	485.964	-	503023		1.02893e+08	6.58641e+07		2.92923e+07	7.11491e+07				2.69558e+06
107	678.9	10.9969	1	2M-H	1-	D-Tagatofuranose 1,6-bisphosphate	NA	-	-0.294108	KEGG	339.996	-	440117					3.43366e+07
108	294.96	2.6853	1	2M+FA-H	1-	Taurine	NA	C00245	-0.750256	KEGG	125.015	-	1123	7.32041e+07	5.29755e+07	2.96725e+07	5.02865e+07	3.62555e+07	6.33165e+07	3.26958e+06	2.40832e+06	7.59093e+06	3.33081e+06	2.37752e+06	4.22675e+06
109	251.04	6.86065												2.1042e+07	2.86329e+07	9.84901e+06	6.3073e+07	3.89901e+07	4.84235e+07	7.76853e+07	1.02555e+08	9.63234e+07	9.57812e+07	2.52195e+08	1.91594e+08
110	267	4.09254												8.34261e+07	9.42928e+07	1.16446e+08	2.157e+08	1.09332e+08	2.61857e+06	1.28662e+08	1.17394e+08	1.66731e+08	9.90044e+07	4.86617e+07	1.22531e+08
112	133.08	24.7715	1	M-H	1-	2'-deoxyribose	CID000774	2-DEOXYRIBOSE	-0.114921	BioCyc	134.058	HMDB03224	10786	3.02186e+08	2.60192e+08	1.04788e+08	1.53348e+09	1.6522e+09	4.36764e+08	7.90229e+07	3.27193e+08	1.51619e+08	2.52336e+08	6.70557e+07	1.40809e+08
115	806.88	11.4152												1.55473e+07	2.0623e+08	1.40432e+08	1.74307e+08	3.19042e+07	2.05545e+08	5.20208e+07	3.1007e+07	8.75413e+07	5.6654e+06	9.50832e+06	1.4393e+07
117	471	8.33387	1	2M+FA-H	1-	Aspartyl phosphate	NA	C03082	-0.181529	KEGG	213.004	-	152441	6.96562e+07	1.24242e+08	3.62311e+07	1.19457e+08	1.31706e+08	1.1067e+08	2.87884e+07	3.923e+07	1.97478e+07	3.48565e+07	9.92816e+06	2.64003e+07
119	510.96	9.74894												5.10534e+07	4.3925e+07	6.27514e+07	3.63029e+07	5.8743e+07	1.78111e+07	4.6622e+07	4.17535e+07	4.81722e+07	3.82182e+07	3.68147e+07	3.45141e+07
120	203.16	6.72998												2.0705e+06	1.65716e+07	1.92726e+06	3.49286e+07	5.74814e+07	3.7012e+07	1.29689e+07	9.66805e+06	1.0482e+07	8.54202e+06	3.36137e+07	1.51377e+07
121	587.64	1.39864												4.87965e+08	4.34039e+08	5.26622e+08	2.82375e+08	3.89536e+07	5.37974e+08	3.27247e+07	5.79102e+07	5.14358e+07	2.06666e+07	6.13276e+07	4.35319e+07
122	402.72	2.03314												8.16037e+07	1.55483e+08	8.954e+07	5.63905e+07	3.23748e+07	4.56974e+08	1.68158e+08	2.03055e+08	7.04532e+07	1.28679e+08	2.54039e+08	8.08742e+08
126	133.32	25.6772												1.01985e+08	3.4512e+07	8.07767e+07	1.33209e+08	7.27587e+08	7.14967e+08	5.74296e+07	5.67102e+07	7.82506e+07	2.15411e+07	4.86774e+08	6.5268e+07
127	426.6	26.7039												1.31071e+08	1.15145e+08	1.7926e+08	7.59273e+07	1.09443e+09	1.31588e+08	8.16175e+07	3.84173e+07	3.33492e+08	5.04614e+07	1.44117e+08	3.92493e+07
128	218.16	5.90255												3.68554e+07	2.98715e+07	1.83343e+07	3.98944e+07	3.54128e+07	4.90425e+07	7.47088e+06	5.21233e+06	9.36461e+06	4.75319e+06	1.69019e+06	3.88399e+06
130	650.76	6.01919												1.27613e+07	2.97716e+07	4.97885e+06	2.81598e+07	9.89883e+07	3.47698e+07	8.71037e+06	8.59991e+06	5.90721e+06	1.54716e+06	4.51469e+06	4.2964e+06
131	387.03	6.20894														2.73005e+07		2.19394e+07
132	211.085	5.03469	1	M+FA-H	1-	3-(3-Hydroxyphenyl)propanoic acid	NA	-	0.859465	KEGG	166.063	-	91	2.24901e+07	5.11186e+07	5.56039e+07	4.3124e+07	1.41969e+08	4.98144e+06	3.55797e+07	2.92595e+07	1.46627e+07	5.65685e+07	2.17898e+08	5.14369e+07
133	283.2	24.0487	1	M-H	1-	Androsta-1,4-diene-3,17-dione	NA	-	0.575256	KEGG	284.178	-	13472	1.22755e+08	9.58657e+07	9.76621e+07	1.39726e+08	1.82463e+08	1.79258e+08	9.00318e+07	8.69496e+07	8.90367e+07	7.47386e+07	9.04425e+07	1.00318e+08
136	515.04	8.74938												3.74676e+07	5.93327e+07	7.51261e+07	5.92034e+07	9.6228e+07	8.82204e+07	5.85415e+07	4.16271e+07	3.42618e+07	1.242e+07	2.59284e+06	2.7451e+07
139	197.88	28.5726												1.29066e+08	1.75498e+08	1.40897e+08	1.14078e+08	1.2429e+08	1.41942e+08	1.38422e+08	1.79849e+08	1.34478e+08	1.32251e+08	1.25189e+08	1.19949e+08
140	245.16	8.97454	1	M+FA-H	1-	laurate	CID000511	DODECANOATE	0.753027	BioCyc	200.178	HMDB00638	4149208	7.70804e+06	2.03399e+07	4.57647e+07	5.40935e+07	4.04999e+07	3.77188e+07	5.37372e+07	3.42248e+07	2.84355e+07	9.876e+06	2.48054e+07	8.63321e+06
141	133.44	27.0598												2.39107e+07	2.74388e+07	3.74149e+07	7.50191e+07	3.85218e+08	8.98308e+07	4.15409e+07	3.25501e+07	3.96815e+07	4.25469e+07	4.7975e+07	2.68392e+07
142	498	28.2829												3.07423e+08	1.2024e+08	5.84093e+07	1.22698e+08	1.5098e+08	3.32152e+07	4.42846e+07	4.87411e+07	2.3675e+07	1.91733e+07	2.11558e+07	1.01067e+07
143	133.08	1.54719												6.96043e+07	5.53168e+07	4.40869e+07	6.59095e+07	5.05876e+07	3.36712e+07	3.558e+07	1.77866e+07	2.35865e+07	1.22474e+07	2.01992e+07	1.28181e+07
144	484.68	5.08055												1.09259e+07	2.73416e+07	1.47883e+07	3.27676e+07	7.94206e+07	1.60564e+07	3.40564e+07	6.16953e+06	4.84264e+06	3.58321e+06	5.84844e+06	8.94753e+06
146	339.6	24.4271												8.49884e+07	7.21451e+07	3.90552e+07	5.47479e+07	4.13415e+08	4.01744e+07	1.22206e+08	9.22705e+07	6.20767e+07	5.00038e+07	6.96255e+07	8.28486e+07
147	175.08	28.2509	1	M-H	1-	3-Isopropylmalic acid	NA	-	-1.09759	KEGG	176.068	-	5462261	1.02528e+08	1.13006e+08	8.71308e+07	1.34003e+08	1.39804e+08	1.29768e+08	7.43167e+07	1.61104e+08	8.93929e+07	1.22201e+08	1.32257e+08	1.30656e+08
149	210.96	11.4136												2.37317e+08	1.09441e+09	6.78211e+07	9.09162e+08	7.4396e+08	8.38204e+08	1.73099e+08	3.95453e+07	1.93787e+08	9.2136e+07	1.7498e+08	9.2715e+07
155	166.08	14.953												2.43562e+07	1.75291e+07	1.63794e+07	841010	2.37615e+06	1.99727e+07	8.7417e+06	1.38014e+07	6.20888e+06	9.83913e+06	5.58173e+06	938921
156	293.04	18.936	1	2M+FA-H	1-	pyrazine-2-carboxylate	CID001565	PYRAZINOIC-ACID	0.0437067	BioCyc	124.027	-	3728869	9.52547e+07	2.90037e+07	7.32401e+07	3.53462e+07	9.4798e+07	5.06437e+07	3.97397e+07	1.73739e+07	5.35794e+07	706629	3.27311e+07	1.41077e+06
157	255.24	22.4281												1.03793e+08	7.75312e+07	1.6021e+08	1.11384e+08	1.76143e+08	1.37237e+08	6.47237e+07	1.16319e+08	1.83564e+08	6.47602e+07	7.17501e+07	7.55499e+07
162	894.84	11.8958												4.24919e+07	1.72169e+08	3.26043e+07	2.07322e+08	2.50188e+07	7.66975e+07	5.74418e+07	7.69398e+06	2.00281e+07	8.486e+06	4.16002e+06	1.11514e+06
166	368.76	19.1652												5.55667e+07	8.41318e+07	9.52392e+07	6.17397e+07	1.65037e+08	1.7492e+08	6.54877e+07	2.77942e+07	7.45062e+07	1.05834e+08	3.55809e+07	7.66652e+07
168	489.96	28.3409	1	M-H	1-	2'-Deoxyadenosine 5'-triphosphate	NA	C00131	-2.07011	KEGG	491.001	-	15993	1.29933e+08	7.4382e+07	5.42107e+07	1.35275e+08	1.59189e+08	1.62794e+08	2.62464e+07	7.97462e+07	1.87416e+07	1.31904e+07	2.37246e+07	1.14347e+07
172	195.96	28.526												9.75501e+07	8.17039e+07	1.01161e+08	3.68596e+06	1.13041e+08	1.29575e+08	1.05213e+08	1.19017e+08	1.33176e+08	1.17645e+08	9.44867e+07	9.27316e+07
173	163.08	1.1929	1	M-H	1-	alpha-L-fucopyranose	CID000493	CPD-10329	0.491705	BioCyc	164.068	HMDB00174	439554	5.85587e+06	1.28055e+07	3.47176e+07	3.5604e+07	3.92237e+07	3.97865e+07	6.31873e+07	6.77316e+07	8.0126e+07	6.16161e+07	3.20552e+07	3.95974e+07
174	487.8	28.2555												7.42095e+07	4.9034e+07	1.96624e+07	7.82346e+07	9.65114e+07	1.05639e+08	2.29771e+07	2.28435e+07	1.71247e+07	1.55938e+07	2.60212e+07	7.92391e+06
179	718.8	4.49521												6.98535e+06	2.03425e+07	1.89453e+07	6.98305e+06	2.49488e+07	1.60179e+07	2.15731e+06	2.24831e+06	1.49509e+07	2.55504e+06	1.62262e+06	1.54387e+06
181	956.76	11.2019												3.23715e+07	7.48271e+06	2.16522e+07	4.42345e+07	5.20385e+07	1.07901e+07	7.70177e+06	2.88878e+06	1.05663e+07	9.4933e+06	5.33885e+06	1.17023e+07
188	338.99	22.7812													1.14401e+07	7.69439e+07		1.5593e+07		1.38469e+08	1.34265e+08	1.71363e+07
189	559.08	9.12797												3.97828e+07	2.75239e+07	1.70305e+07	4.69933e+07	3.91432e+07	2.10838e+07	2.15916e+07	1.93395e+07	2.54199e+07	2.44465e+06	6.66292e+06	1.5764e+07
198	636.72	6.27485												5.55329e+06	5.58721e+06	5.82581e+06	1.20376e+07	3.83092e+07	1.47928e+07	3.79985e+06	9.65032e+06	1.42066e+06	851808	2.27123e+06
199	160.92	28.5437												9.79148e+07	1.11251e+08	1.01393e+08	6.83901e+07	7.8806e+07	7.62216e+07	1.10285e+08	1.15018e+08	1.42894e+08	7.64771e+07	1.05642e+08	7.69851e+07
200	576.72	8.49905												2.23391e+07	2.51639e+07	3.86318e+07	5.26561e+07	4.38954e+07	3.27398e+07	2.80702e+07	2.26451e+07	1.52472e+07	2.57827e+07	8.33938e+06	1.20296e+07
202	314.16	26.0827												3.64537e+07	7.51063e+07	2.79105e+07	5.23012e+07	1.16005e+08	5.72637e+07	3.80751e+07	6.28412e+07	5.8995e+07	9.83824e+07	5.7132e+07	4.79356e+07
203	158.04	28.5262												7.02588e+07	7.36997e+07	1.62611e+08	4.75543e+07	2.30198e+06	7.31132e+07	1.10781e+08	9.74173e+07	6.67278e+07	6.81601e+07	6.98181e+07	6.54086e+07
204	134.04	6.96445																5.16514e+06
208	210.96	15.0463												1.2614e+08	1.958e+08	1.3758e+08	1.20535e+08	4.12184e+08	4.3066e+08	6.69871e+07	5.72842e+07	9.61637e+07	3.77518e+07	5.42505e+07	6.84143e+07
214	498	27.2634												3.15937e+07	8.71702e+07	2.69708e+07	1.0668e+07	1.25366e+08	3.42366e+07	8.67858e+07	5.05196e+07	3.01106e+07	1.06947e+07	1.74868e+07	6.47134e+06
215	756.84	10.1936												2.62942e+07	5.66839e+07	4.22078e+07	2.67877e+07	1.96092e+07	1.90641e+06	2.75463e+07	2.04464e+07	1.71112e+07	1.17607e+07	1.64483e+07	1.27025e+07
216	500.04	28.333												2.8936e+06	4.87524e+07	3.47638e+07	3.28555e+07	7.58908e+07	3.61081e+07	2.80378e+07	3.95435e+07	3.64609e+07	1.05077e+07	1.83293e+07	7.88465e+06
217	403.08	2.52296												5.48703e+07	3.91911e+07	4.6751e+07	2.43525e+07	1.46366e+08	2.8196e+07	1.49216e+08	3.12081e+07	1.22176e+08	1.27208e+08	4.87179e+07	8.23393e+07
219	207.12	17.6108												4.01044e+07	9.36482e+07	7.35257e+07	1.54121e+08	1.33295e+08	5.27777e+07	1.84705e+08	6.017e+07	4.98255e+07	4.75943e+07	3.72137e+07	9.82801e+07
225	135.12	27.778												3.37412e+07	2.60817e+07	2.71238e+07	1.1818e+08	1.39416e+08	2.0223e+08	2.78546e+07	3.68675e+07	6.49004e+07	1.02083e+08	8.22391e+07	6.85169e+07
228	651.48	5.71972												2.12767e+07	2.2842e+07	3.2579e+07	3.06016e+07	3.45368e+07	4.27083e+07	2.4839e+06	2.62108e+06	1.96907e+06	3.42505e+06	3.18693e+06	1.74724e+06
229	402.72	6.11106												2.36425e+07	3.14142e+07	2.24915e+07	2.06851e+07	8.42025e+07	5.11071e+07	3.85927e+07	1.28384e+07	2.60713e+07	1.02807e+07	1.84959e+07	2.02547e+07
230	189.12	6.29344												1.22645e+07	2.01152e+06	2.59955e+06	1.8242e+07	1.16654e+07	2.03932e+07	3.47566e+06	4.826e+06	5.67067e+06	1.86773e+06	1.83248e+06	3.73753e+06
234	233.28	22.7223												3.17386e+06	2.69204e+06	3.0285e+07	2.9202e+07	4.96403e+07	3.62999e+07	4.47822e+07	3.13841e+07	8.88371e+07	2.43401e+07	6.72827e+06	3.39433e+07
236	488.88	21.3016												1.52243e+07	4.07141e+07	6.49452e+07	3.11083e+08	2.23604e+08	2.45686e+08	1.51948e+07	1.89898e+07	9.23996e+06	1.5123e+07	4.52507e+06	7.17749e+06
237	207.12	11.5119												3.47126e+07	5.68491e+07	6.91187e+07	4.09159e+07	1.79013e+08	3.31349e+07	9.84203e+07	4.18716e+07	1.59024e+08	4.39695e+07	6.42178e+07	2.89884e+07
243	179.28	17.4177												1.05344e+08	1.50234e+07	5.4796e+06	6.25846e+07	3.00125e+08	4.14542e+07	1.4034e+08	5.06734e+07	9.12353e+07	1.04881e+07	3.66595e+07	4.67243e+07
248	135.12	27.7103												2.43533e+07	2.60817e+07	2.71238e+07	1.02035e+08	1.39416e+08	1.83136e+08	2.78546e+07	3.68675e+07	6.49004e+07	1.02083e+08	9.34845e+07	9.90368e+07
254	338.88	21.9669												4.0717e+07	2.35489e+07	2.76735e+07	2.36075e+07	7.99438e+06	2.44782e+07	1.47623e+07	2.73187e+07	1.91097e+07	2.62482e+07	1.21691e+07	1.38881e+07
268	425.64	8.32727												7.25817e+07	2.33358e+07	2.88882e+07	4.70682e+07	7.81272e+07	4.08179e+07	1.05464e+07	9.05496e+06	8.72113e+06	8.23084e+06	1.3122e+07	2.39384e+07
269	427.32	27.1142												3.47723e+07	4.46893e+07	5.81384e+07	1.46161e+08	4.42409e+07	9.65135e+07	2.57316e+07	2.76434e+07	4.29864e+07	2.17576e+07	2.77477e+07	3.91589e+07
272	325.56	19.094												3.65095e+07	3.07829e+07	5.25994e+07	6.58867e+07	5.31853e+07	7.32711e+07	8.56837e+07	1.16842e+08	6.18847e+08	7.75998e+07	5.91713e+07	5.16269e+07
275	187.2	12.2341												1.1636e+07	2.58685e+07	9.15132e+06	2.48179e+07	1.66957e+07	2.19351e+07	1.58308e+08	1.95167e+08	9.54159e+07	2.65745e+08	2.32258e+08	470711
276	210.72	15.3792												1.6507e+07	1.02186e+07	9.81323e+06	2.29433e+07	3.00766e+07	1.5489e+07	3.07889e+06	8.52374e+06	3.39312e+06	1.45502e+06	6.89779e+06	9.6449e+06
278	221.16	19.0046												3.5344e+07	3.22986e+07	2.54808e+07	1.91874e+07	4.3179e+07	5.47418e+07	2.42001e+07	2.57342e+07	5.64135e+07	1.98024e+07	3.3433e+07	5.44472e+07
283	400.92	22.4291												1.33012e+07	2.85284e+07	1.61498e+07	3.16008e+07	3.44932e+07	3.57679e+07	5.18095e+07	1.18259e+07	2.56661e+07	3.46433e+07	1.11704e+07	2.16245e+07
284	221.16	18.1763												7.66698e+07	5.93467e+07	6.84547e+07	4.16756e+07	4.03721e+07	4.59664e+07	5.54198e+07	1.04875e+08	7.42024e+07	5.53646e+07	7.05165e+07	3.23164e+07
287	331.08	4.93362												4.9887e+07	4.45617e+07	3.6396e+07	6.2374e+07	3.32824e+07	3.22259e+07	2.1236e+07	4.3465e+06	2.86539e+07	1.10747e+07	1.06093e+07	1.50934e+07
295	199.92	28.5936												7.40812e+07	5.05325e+07	4.94218e+07	5.69081e+07	9.59262e+07	5.16994e+07	7.3157e+07	6.51621e+07	7.93047e+07	4.62612e+07	5.39855e+07	6.2393e+07
296	210.96	8.31312												1.85571e+07	1.15272e+08	4.44131e+07	3.86886e+07	1.38563e+08	8.70849e+07	3.46688e+07	7.59462e+07	4.0589e+07	3.84854e+07	8.75123e+07	3.96874e+07
302	211.08	18.1477	1	M+FA-H	1-	3-(3-Hydroxyphenyl)propanoic acid	NA	-	0.586597	KEGG	166.063	-	91	1.80046e+07	1.62175e+07	5.09906e+07	2.84907e+07	5.42947e+08	1.96048e+07	6.03926e+07	6.13271e+07	4.67745e+07	4.81867e+07	2.96345e+07	1.57273e+07
304	729.72	6.85658												1.81662e+07	1.52212e+06	6.66629e+06	1.95304e+07	1.75042e+07	3.15821e+07	2.23976e+06	4.60929e+06	3.03894e+06	2.56927e+06	1.5991e+06	2.36077e+06
310	313.08	22.6539												1.94409e+07	1.63088e+07	1.87108e+07	2.30312e+07	3.24275e+07	1.06208e+07	1.53661e+07	1.84616e+07	1.73719e+07	1.77104e+07	1.42835e+07	4.66481e+07
311	207.12	7.07657												2.80375e+06	2.81343e+07	4.08002e+07	5.87497e+07	8.76593e+06	4.82804e+07	8.50748e+07	3.25828e+07	4.85282e+07	3.12864e+07	7.38503e+07	4.90705e+07
312	227.4	25.6274												3.39814e+07	2.98057e+07	2.80164e+07	2.13282e+07	2.40951e+07	2.34616e+07	3.00862e+07	1.57346e+07	1.78647e+07	1.88867e+07	2.33771e+07	9.19366e+06
313	461.04	20.4001												2.52756e+07	2.06649e+07	1.22528e+07	3.71406e+07	2.26821e+08	2.30845e+07	1.06054e+07	8.29315e+06	3.48428e+06	4.51294e+06	5.96502e+06	3.68358e+06
317	207.12	15.4418												6.49311e+07	4.00371e+07	1.23251e+08	1.90774e+08	2.3279e+08	1.14632e+08	4.01629e+07	7.51979e+07	7.53115e+06	1.39512e+07	1.02071e+08	2.65141e+07
318	207.12	14.88	1	M+FA-H	1-	L-2-aminoadipate	CID000597	CPD-468	-0.774027	BioCyc	162.077	HMDB00510	6992111	6.49311e+07	4.00371e+07	1.12559e+08	4.90932e+07	2.3279e+08	3.81808e+07	5.93749e+07	5.42799e+07	7.63852e+06	2.34136e+07	7.66087e+07	1.99863e+07
320	207.12	15.0987	1	M+FA-H	1-	L-2-aminoadipate	CID000597	CPD-468	-0.774027	BioCyc	162.077	HMDB00510	6992111	6.49311e+07	4.00371e+07	1.12559e+08	4.90932e+07	2.3279e+08	3.81808e+07	3.5432e+07	3.9136e+07	6.02669e+06	5.6611e+07	6.79096e+07	2.65141e+07
327	207.24	15.3791												1.09017e+08	6.02598e+07	6.25661e+07	3.21921e+07	3.35686e+08	3.07492e+07	2.66809e+07	6.67153e+06	1.71318e+07	3.36564e+06	1.83656e+07	6.26612e+06
328	179.04	19.1029												4.64621e+07	7.03523e+07	3.57504e+07	5.65257e+07	1.28391e+08	4.81535e+07	5.31854e+07	8.81871e+07	6.15901e+07	2.57021e+07	4.99343e+06	4.52949e+07
333	339.12	6.50341	1	M+K-2H	1-	tributyrin	CID000956	CPD-13014	0.84433	BioCyc	302.173	HMDB31094	6050	2.5883e+06	2.50225e+07	2.5679e+07	9.61211e+06	2.02874e+07	3.92949e+07	7.20305e+07	5.01983e+07	3.47934e+07	4.6465e+07	3.70519e+07	3.90308e+07
337	359.88	3.02338												1.21212e+07	2.49292e+07	2.99603e+07	4.16861e+07	2.12999e+07	2.93427e+07	2.19567e+07	1.1375e+07	1.31197e+07	1.25028e+07	8.19977e+06	8.28821e+06
338	205.08	2.59123												3.13359e+07	1.28055e+07	1.99717e+07	2.31786e+07	4.48908e+07	1.37098e+07	5.08469e+07	4.53279e+07	5.06746e+07	311250	2.45996e+07	1.61488e+07
340	131.28	28.2415												5.00349e+07	3.92907e+07	5.60265e+07	2.98678e+07	3.94172e+07	4.32352e+07	3.77745e+07	4.6426e+07	5.10883e+07	4.38622e+07	4.06493e+07	6.79051e+07
341	207.12	8.76831												3.56463e+07	4.94324e+07	4.81369e+07	8.5774e+06	8.60384e+07	3.03902e+07	2.30199e+07	4.22164e+07	2.34513e+07	9.09957e+07	6.19196e+07	6.37477e+07
347	135.24	23.714												5.19338e+06	3.66307e+07	3.60944e+06	1.62126e+07	8.32016e+06	6.89121e+06	2.1291e+07	5.09501e+07	3.77634e+07	4.22013e+07	4.32658e+07	1.12412e+07
349	135	8.65624												8.83339e+07	1.03998e+08	3.5114e+07	1.78614e+08	8.7939e+07	1.37671e+08	6.90434e+07	5.8005e+07	1.12861e+08	3.38241e+08	1.12743e+08	5.20048e+07
363	346.8	26.4102												3.09e+07	1.47956e+07	4.5866e+07	3.42083e+07	2.35989e+08	2.68516e+07	3.41216e+07	1.49842e+07	1.14535e+07	5.31041e+07	1.51497e+07	7.48754e+07
369	716.88	13.0392												2.88283e+07	6.92508e+06	4.04676e+07	1.10727e+07	1.80512e+07	1.39249e+07	1.36078e+07	5.32506e+06	4.70705e+06	6.32214e+06	1.50739e+06	400702
382	134.88	17.9721												4.10816e+07	5.67139e+07	7.99144e+07	6.87005e+07	9.94332e+06	1.22393e+08	3.40284e+07	4.08094e+07	7.76261e+07	4.32282e+07	7.7532e+07	3.77561e+07
389	134.88	13.7976												7.81349e+08	4.25718e+08	6.32626e+07	1.70701e+08	2.49347e+08	7.08372e+07	4.89239e+07	7.87138e+07	7.72877e+07	2.90609e+07	1.86404e+07	1.03619e+08
393	207.12	9.98735	1	M+FA-H	1-	O-acetyl-L-homoserine	CID001399	CPD-667	-0.536782	BioCyc	162.077	-	25244888	4.38738e+07	1.7358e+08	3.4906e+08	3.70376e+07	1.00486e+08	1.24476e+08	5.31974e+08	3.81056e+08	1.58533e+08	1.97695e+08	8.86479e+07	7.56517e+07
405	207.12	12.4659												5.62899e+07	6.65238e+07	1.26722e+08	8.27449e+07	1.15378e+08	3.31349e+07	4.56266e+07	1.2621e+08	8.81396e+06	8.79544e+06	5.80435e+06	3.68109e+07
420	134.88	17.5612												2.39476e+07	6.00723e+07	6.07185e+07	1.91757e+08	1.18219e+08	1.24117e+08	3.40284e+07	4.08094e+07	9.36911e+07	6.003e+07	5.71056e+07	3.77561e+07
421	134.88	17.3372												2.39476e+07	2.59611e+08	7.00809e+07	4.23947e+07	1.18219e+08	7.37062e+07	3.40284e+07	5.3247e+07	3.00981e+07	6.78786e+07	6.38722e+07	3.64075e+07
425	227.16	4.96002												1.20604e+07	1.34271e+07	6.96044e+06	1.14836e+07	3.78829e+07	1.91212e+07	5.51185e+06	1.72812e+06	5.88983e+06	4.89277e+06	9.48164e+06	2.4207e+06
427	135.12	24.5775												1.0137e+08	4.5981e+07	3.11265e+07	1.57681e+07	1.69189e+08	9.8472e+07	4.22737e+07	4.71118e+07	1.52856e+07	5.58708e+07	6.57834e+07	1.78692e+07
435	132.96	14.402												3.49257e+07	8.88645e+07	2.78408e+08	1.05662e+08	1.26459e+08	8.72126e+07	6.36582e+07	7.7602e+07	2.5122e+07	8.30458e+07	4.6565e+07	6.38149e+07
440	179.16	7.77561												3.4214e+07	8.29909e+07	1.8836e+07	2.43792e+07	1.0082e+07	3.0451e+07	3.61966e+07	4.34281e+07	3.32666e+07	7.75401e+07	1.17616e+08	6.7462e+07
441	135.12	7.08212												6.16015e+07	7.46634e+07	2.94436e+07	3.2443e+07	1.35548e+08	5.65197e+07	6.01684e+07	1.53956e+07	7.40829e+07	6.60286e+07	7.36941e+07	7.58396e+07
443	135.12	7.44839												4.13309e+07	7.46634e+07	2.05013e+07	2.14288e+07	1.35548e+08	3.29381e+07	6.01684e+07	4.25624e+07	6.12809e+07	7.46337e+07	7.36941e+07	5.77443e+07
449	132.96	18.1644												9.54906e+07	7.80239e+06	1.75987e+08	8.20499e+07	9.47658e+07	6.55118e+07	7.424e+07	5.49501e+07	9.07564e+07	2.63733e+07	9.3123e+07	1.17647e+08
451	132.96	17.7566												9.54906e+07	4.3064e+07	1.54271e+08	9.03573e+07	2.69107e+07	8.7798e+07	1.52564e+08	4.20198e+07	4.31862e+07	4.00271e+07	1.54508e+08	5.49038e+07
455	346.92	28.092												2.33391e+07	3.05248e+07	3.04648e+07	1.43017e+08	8.85585e+07	3.69574e+07	8.65727e+07	2.62894e+07	3.31239e+07	7.78555e+07	9.77881e+06	1.49741e+07
456	135.24	18.8574												6.29675e+07	5.65606e+07	8.23618e+07	4.0549e+08	9.32914e+07	4.17123e+08	6.52413e+07	3.40387e+07	7.39576e+07	7.86002e+07	1.30226e+08	7.37584e+07
458	175.08	20.1428												6.09781e+07	2.19422e+07	3.29433e+08	4.467e+07	9.35271e+07	3.61315e+07	5.97259e+06	2.25975e+08	2.77171e+07	5.53127e+06	2.95923e+07	5.29866e+07
461	210.96	7.54209	1	M+FA-H	1-	3-bromopyruvate	CID002672	3-BROMOPYRUVATE	0.902506	BioCyc	165.927	-	6994776	3.56993e+07	5.25447e+07	1.3721e+07	6.83303e+06	5.60017e+07	6.8438e+07	6.19847e+07	1.19628e+08	3.31607e+07	5.33946e+07	1.18817e+08	3.07119e+07
480	133.08	19.5148	1	M-H	1-	2'-deoxyribose	CID000774	2-DEOXYRIBOSE	0.0765923	BioCyc	134.058	HMDB03224	10786	6.15684e+07	8.44389e+07	4.82589e+07	2.98935e+07	1.09466e+08	9.30677e+07	8.72805e+07	2.19498e+07	7.45299e+07	1.81629e+07	9.77911e+07	4.76795e+07
491	297.96	3.01426												8.66827e+06	1.93866e+07	1.48362e+07	1.72152e+07	1.4838e+07	1.42865e+07	4.17341e+06	1.05124e+07	4.13947e+06	3.27406e+06	5.41661e+06	6.29629e+06
494	499.8	23.2231												1.19847e+07	2.35829e+07	2.90198e+07	8.13492e+06	4.06993e+07	1.81986e+07	6.32818e+06	7.94314e+06	2.07943e+06	7.19334e+06	987562	1.00855e+07
496	133.08	16.4523	1	M-H	1-	2'-deoxyribose	CID000774	2-DEOXYRIBOSE	-0.0882539	BioCyc	134.058	HMDB03224	10786	1.09828e+08	4.2155e+07	8.86703e+07	1.65962e+07	1.45283e+08	1.17587e+08	3.7714e+07	4.84889e+07	8.12982e+07	5.1864e+07	6.1767e+07	9.16238e+07
500	133.08	21.8243												8.67795e+07	6.16789e+07	6.08222e+07	3.07265e+07	1.49354e+08	6.0602e+07	1.37894e+08	1.01896e+08	5.34444e+07	3.7896e+07	3.4742e+07	9.11806e+07
509	179.28	11.7252												1.23769e+08	3.30891e+07	4.59843e+06	3.04328e+07	1.10299e+08	3.07444e+07	6.35396e+07	2.00041e+07	5.34857e+07	1.35371e+08	3.17816e+07	3.11306e+07
511	135.24	12.9594												4.5489e+07	1.07592e+08	7.44574e+07	9.51545e+07	1.56561e+08	6.24585e+07	5.80293e+07	6.52764e+07	5.34882e+07	1.47606e+08	1.00735e+08	5.58578e+07
514	367.2	27.6776												1.56359e+07	1.87006e+07	1.01566e+07	2.52606e+07	1.87021e+07	1.28452e+06	6.91514e+06	1.36722e+07	1.67561e+07	5.25439e+06	1.16566e+07	1.30979e+07
525	368.88	19.2034												7.97063e+07	9.38657e+07	5.45033e+07	5.23202e+07	2.96753e+07	1.00934e+08	4.53579e+07	6.75983e+07	6.45737e+07	7.06301e+07	5.12711e+07	5.36805e+07
528	255.24	27.8081												2.02811e+07	1.27555e+07	4.16265e+06	2.3378e+07	4.34397e+07	1.75111e+07	9.54026e+06	7.1985e+06	1.0492e+07	1.42258e+07	1.77413e+07	1.19834e+07
538	489.96	27.0338												1.89791e+07	2.77516e+07	2.15761e+07	8.32166e+06	6.59934e+07	2.71913e+07	8.52085e+07	1.82348e+07	1.08501e+07	4.06889e+06	2.31906e+06	6.01146e+06
539	132.96	18.4078												8.82787e+07	2.23596e+07	1.14933e+08	7.37119e+07	9.47658e+07	1.40119e+08	3.72707e+07	5.49501e+07	6.71722e+07	5.98655e+07	7.46594e+07	1.11804e+08
553	207.12	18.6068												4.51824e+07	4.5352e+07	7.20751e+07	4.65933e+07	3.48903e+07	6.62249e+07	1.02896e+08	8.15944e+07	3.83614e+07	1.39335e+07	5.4554e+06	4.39479e+07
557	117	20.5458												5.57774e+07	1.94677e+07	6.18731e+07	9.08884e+07	4.75316e+07	6.46721e+07	5.66517e+07	4.09077e+07	1.20831e+07	3.9075e+07	1.10088e+08	6.89013e+07
561	135.24	14.8803												3.42927e+08	8.76585e+07	5.53012e+07	5.98579e+07	4.09566e+07	6.40104e+07	9.5188e+07	3.94815e+07	8.81099e+07	3.7695e+07	8.39301e+07	6.08627e+07
571	135.24	28.7428												2.29847e+08	4.49157e+07	1.37433e+07	7.44398e+07	8.99048e+06	6.24578e+07	5.4283e+07	9.99159e+07	9.81135e+07	3.71744e+07	7.00186e+07	6.53464e+07
575	233.28	23.3622												6.72837e+06	2.69204e+06	1.32849e+07	1.13727e+07	3.64459e+07	1.26315e+07	9.68199e+06	1.50568e+07	4.48579e+07	2.43401e+07	2.08949e+07	2.25399e+07
576	175.08	26.9655												2.22537e+07	1.66811e+07	1.88977e+07	1.05965e+08	1.44389e+07	1.91053e+07	4.31935e+06	2.50505e+07	4.51562e+07	2.29223e+07	2.93568e+07	5.25607e+07
579	209.28	19.4877												4.07466e+06	1.1216e+07	9.73923e+06	1.72674e+07	2.40326e+07	8.57009e+06	8.31187e+06	1.03434e+07	9.52688e+06	1.71822e+07	1.043e+06	9.50444e+06
590	135.12	21.1344												4.12878e+07	1.26194e+08	6.30116e+07	5.73162e+07	9.372e+06	3.82418e+07	4.14594e+07	1.1697e+08	1.32953e+08	4.1398e+07	7.08363e+07	3.75594e+07
599	427.32	24.5859	1	2M-H	1-	Desthiobiotin	NA	-	0.177693	KEGG	214.132	-	643	2.28813e+07	7.0079e+07	2.12744e+07	4.66584e+07	3.47825e+07	4.79047e+07	1.36291e+07	2.56549e+07	2.18089e+07	2.60371e+07	7.19703e+06	2.94268e+07
601	420	19.8777												3.07511e+06	8.67454e+06	8.78125e+06	2.09467e+07	5.7094e+06	1.1552e+07	8.07981e+06	8.99149e+06	1.16387e+07	3.77316e+06	1.02538e+07	2.11014e+07
606	159.12	3.6039												6.60529e+06	9.93735e+06	1.04739e+07	1.07462e+07	1.21388e+07	2.93644e+07	6.8966e+06	1.17059e+07	1.77345e+07	1.06069e+06	6.99124e+06	1.21384e+07
609	132.84	15.7641												3.30052e+07	3.10391e+07	2.09399e+07	7.34085e+06	5.19769e+07	2.5285e+07	1.78889e+07	3.37807e+07	2.7752e+07	4.21905e+07	2.93513e+07	4.15553e+07
610	426.72	16.1698												1.09024e+07	1.59847e+07	8.73711e+07	2.70392e+07	7.41971e+07	2.95229e+07	7.91828e+07	6.75941e+06	5.13577e+06	5.24586e+07	4.05184e+07	4.89001e+07
616	135.24	12.3937												6.77871e+07	5.25093e+07	7.44574e+07	1.16579e+08	1.84945e+07	3.6475e+07	3.63375e+07	9.22918e+07	3.47277e+07	5.76614e+07	4.34764e+07	3.30495e+07
618	135.24	4.19408												4.58909e+07	4.65234e+07	4.72305e+07	3.80938e+07	5.25973e+06	1.64417e+07	4.57859e+07	6.35983e+07	9.02682e+07	3.55075e+07	5.16599e+07	3.07556e+07
620	174.96	15.4317												6.59422e+06	6.17176e+07	2.75725e+07	6.04406e+06	7.51708e+07	4.33316e+07	2.33312e+07	2.18452e+07	3.34849e+07	2.31507e+07	6.66286e+07	3.28134e+07
625	125.16	2.75794												1.58127e+07	1.06329e+07	6.31822e+06	1.10666e+07	1.38363e+07	2.10325e+07	3.61191e+07	2.12661e+07	8.25175e+07	2.0147e+07	1.04728e+07	1.50205e+07
635	135.24	8.45536												2.19707e+07	1.69854e+07	4.80519e+07	4.45719e+07	2.58274e+07	5.50645e+07	5.0271e+07	1.03265e+08	6.00131e+07	2.74515e+07	5.06204e+07	3.30401e+07
636	135.24	7.95071												8.69569e+07	2.75099e+07	9.89966e+06	1.11592e+07	2.58274e+07	5.90916e+06	2.02096e+07	1.03265e+08	1.97054e+07	1.31266e+07	3.16543e+07	3.30401e+07
638	480	22.9796												1.82008e+07	1.86425e+07	3.19061e+07	2.3316e+07	5.27401e+06	1.14303e+07	9.24784e+06	1.61977e+07	1.87223e+07	5.94734e+06	4.70915e+06	5.50552e+06
646	209.28	17.6929																3.47946e+06	927269
647	427.32	22.557												6.28214e+07	2.17081e+07	5.4141e+06	2.87641e+07	7.7067e+06	1.46776e+07	1.0612e+07	6.1342e+06	4.24298e+07	8.03545e+06	1.47325e+07	6.80215e+06
652	241.085	12.0941												5.46338e+06	1.63149e+07	6.19649e+06	4.13206e+06	1.33801e+07	1.69906e+07	2.35564e+07	898344	8.69824e+06	4.99307e+06	1.14668e+07	6.48619e+06
653	135.12	21.6639												6.03362e+07	8.84399e+07	5.43714e+07	7.85444e+07	3.66024e+07	9.27149e+07	4.42706e+07	7.32959e+07	9.71774e+07	1.07713e+08	6.22046e+06	8.51614e+06
665	175.08	25.0845	1	M+FA-H	1-	Agmatine	NA	-	2.28167	KEGG	130.122	-	199	3.70196e+07	6.04017e+07	1.83233e+07	2.45795e+07	8.431e+06	3.20072e+07	2.08376e+07	3.6928e+06	1.48108e+07	9.04473e+06	2.03854e+07	1.6898e+07
670	867	12.3993												1.58609e+07	2.43422e+07	1.62621e+07	1.55173e+07	7.58335e+06	1.40607e+07	1.71756e+06		2.55508e+06	1.0566e+06
671	135.24	20.4969												7.45329e+06	2.22403e+08	6.01617e+07	2.58988e+07	6.73594e+06	7.30592e+07	7.38888e+07	5.53608e+07	3.82256e+07	3.85737e+07	2.48028e+07	4.93604e+07
672	135.24	20.2711												3.54423e+07	5.2559e+07	6.01617e+07	6.88639e+07	6.73594e+06	2.80571e+07	9.75388e+07	4.40929e+07	5.06493e+07	4.57006e+07	2.48028e+07	4.93604e+07
673	163.32	16.811												1.29126e+08	1.35726e+07	1.66954e+07	6.20876e+06	2.73707e+06	1.58156e+07	1.68578e+07	1.51684e+07	6.18203e+06	1.55022e+07	1.30461e+07	9.51751e+06
674	418.68	27.8346												1.78785e+06	3.35597e+06	3.3856e+06	3.17494e+06	1.35025e+07	7.17543e+06	4.76939e+06	4.43239e+06	2.64538e+06	1.19674e+06	5.13405e+06	2.51128e+06
675	579.12	8.35536												1.10493e+06	2.14146e+06	3.18755e+06	8.95991e+06	2.65157e+07	1.52293e+07	6.03805e+06	3.01597e+06	3.11444e+06	5.56875e+06	1.57784e+06	2.35194e+06
678	498	20.2626												2.21411e+07	1.24816e+07	1.93284e+07	1.95313e+07	4.32478e+07	3.18442e+07	4.02346e+06	1.5971e+06	9.92929e+06	2.04405e+06	2.58013e+06	7.24088e+06
686	368.76	21.4318												2.44581e+07	1.3095e+07	1.92102e+07	2.56545e+07	1.07468e+07	2.631e+07	1.44194e+07	1.58436e+07	1.36701e+07	1.20031e+07	9.83156e+06	4.07914e+06
690	132.96	15.6501												4.95155e+07	5.15377e+07	6.04688e+07	2.82644e+07	7.62311e+07	6.58829e+07	8.24466e+07	6.30762e+07	2.53805e+07	6.1338e+07	2.22251e+07	1.01505e+08
699	232.08	6.87246												4.27512e+06	1.84411e+07	1.08251e+07	4.30239e+06	5.58063e+06	6.06758e+06	1.18325e+07	1.09426e+07	1.08765e+07	6.55842e+06	2.46148e+06	1.03828e+07
701	240.96	2.99962												4.04945e+06	1.45992e+07	1.4186e+07	1.61953e+07	1.04757e+07	2.24935e+07	7.78298e+06	8.7023e+06	1.2213e+07	6.02238e+06	2.42666e+06	2.00852e+06
702	135.36	25.71												4.15043e+06	1.81579e+07	4.97013e+07	3.11326e+07	1.42339e+07	2.38316e+07	9.00204e+06	1.77709e+07	1.45952e+07	4.01018e+07	1.16874e+08	1.31005e+07
718	207.12	19.1914												4.27613e+07	6.13369e+07	2.75242e+07	4.09132e+07	1.29459e+07	2.26745e+07	6.76646e+07	2.63616e+07	2.76402e+07	6.77131e+06	5.6657e+07	2.1951e+07
723	135.12	5.73551												3.55583e+07	3.07453e+07	3.74073e+07	1.34803e+07	2.23063e+07	6.38601e+07	1.19048e+08	3.6186e+07	2.5026e+07	3.15623e+07	3.21635e+07	5.32463e+07
733	347.76	27.057												1.15383e+07	1.48019e+07	6.74747e+06	1.00985e+07	3.12823e+07	9.7727e+06	6.36572e+06	9.5935e+06	6.30675e+06	1.01173e+07	6.69595e+06	6.40532e+06
734	103.8	29.0784												1.52242e+07	4.01046e+07	9.07994e+06	6.09749e+06	3.96458e+07	8.43053e+06	1.02971e+07	1.0333e+07	1.4252e+07	7.07895e+06	2.23515e+07	3.28881e+07
737	163.32	15.0261												1.91588e+07	1.95734e+07	2.66044e+07	7.61359e+06	1.69146e+07	2.24114e+07	2.35722e+07	1.34547e+07	1.63341e+07	1.07061e+07	1.85105e+07	1.40932e+07
753	325.56	23.5963												3.87261e+08	1.57778e+07	1.62905e+07	3.38208e+07	4.68615e+06	4.95145e+07	1.48201e+07	3.38045e+07	3.597e+07	2.13753e+07	3.53097e+06	2.43117e+07
758	133.08	8.11447												2.38148e+07	6.96591e+07	3.61799e+07	9.76827e+06	2.94061e+07	1.79068e+07	1.06286e+07	1.52857e+07	5.79901e+07	3.9441e+07	6.18277e+06	8.30347e+06
767	490.8	21.8017												5.32566e+06	1.47631e+07	7.29024e+06	1.37999e+07	2.87531e+07	1.36137e+07	7.63323e+06	6.85782e+06	4.19187e+06	3.11844e+06	3.10528e+06	3.52353e+06
788	426.84	16.4805												2.77251e+07	1.72672e+07	3.69289e+07	2.41257e+07	2.10666e+07	2.80337e+07	1.99851e+07	1.39685e+08	3.85487e+06	1.28919e+07	6.0493e+07	2.15113e+07
792	175.08	0.286326												2.45088e+07	5.40293e+07	2.23246e+07	2.95439e+07	4.26086e+07	3.29812e+07	6.31149e+06	4.03502e+07	6.20375e+06	4.3024e+07	3.85663e+07	3.97178e+07
794	133.2	10.1841												5.91685e+07	4.8604e+07	3.71363e+07	1.80829e+07	1.33819e+07	5.17581e+07	3.52216e+07	2.86653e+07	4.38173e+07	5.8304e+07	5.47e+06	6.62692e+07
796	133.2	9.80036												3.29741e+07	4.8604e+07	2.14275e+07	1.80829e+07	1.33819e+07	3.30391e+07	2.47933e+07	1.99064e+07	6.0788e+06	5.8304e+07	5.51841e+06	2.36136e+07
799	135.24	17.5018												8.77058e+07	8.63198e+07	1.42638e+08	6.31387e+07	1.53905e+07	8.666e+07	6.48172e+07	3.98832e+07	5.99929e+07	1.81282e+08	4.45769e+07	1.38015e+08
801	135.24	3.34325												1.26808e+07	2.04019e+07	2.39419e+07	6.83214e+07	8.07714e+06	4.39392e+07	3.48087e+07	4.62941e+07	1.49762e+07	8.90957e+06	2.33491e+07	3.13702e+07
805	175.08	21.662												3.54592e+07	2.97861e+07	4.77395e+07	9.08115e+07	5.47823e+07	1.76805e+07	8.05135e+06	2.5797e+07	6.71345e+07	3.26223e+07	5.54229e+06	1.38064e+07
809	135.36	27.4509												4.79663e+07	2.41044e+07	3.53375e+07	2.40552e+07	1.3342e+07	4.4291e+07	1.10908e+07	2.60298e+07	1.19396e+07	4.59948e+07	2.28505e+07	1.99257e+07
825	207.36	10.7325												2.55412e+07	3.66144e+07	2.78097e+07	1.71908e+07	2.25714e+07	1.79462e+07	2.72797e+07	3.32654e+07	3.14341e+07	1.50174e+07	9.44512e+06	1.23573e+07
832	175.08	26.2196												2.26528e+07	1.66811e+07	3.28598e+07	4.92206e+07	3.24435e+07	2.09352e+07	6.00604e+06	1.3081e+07	2.09364e+07	2.80883e+06	2.07559e+07	4.76016e+07
835	174.96	20.6958												5.48679e+06	1.57541e+07	3.10995e+07	1.98342e+07	1.18508e+08	4.67035e+07	1.92929e+07	3.36279e+07	4.50522e+07	3.33416e+07	3.49029e+07	1.78146e+07
838	135.12	5.45327												4.43032e+07	4.16e+07	3.74073e+07	1.20751e+07	7.55129e+06	1.98601e+07	4.22269e+07	8.38543e+06	9.14526e+06	3.15623e+07	7.95801e+06	5.32463e+07
844	210.96	3.9922												3.32761e+07	1.60071e+07	6.77495e+07	1.04085e+07	1.65571e+07	2.07269e+07	2.09702e+07	2.67664e+07	3.00114e+07	6.20036e+07	1.93825e+07	9.6275e+07
850	207.12	19.7367												4.95915e+07	3.92222e+07	6.1884e+07	4.13353e+07	8.11722e+06	2.2998e+07	5.17847e+07	4.63427e+07	2.90341e+07	6.30028e+06	1.22964e+07	3.979e+07
857	207.12	5.84811												8.1701e+07	5.38601e+07	2.5252e+07	4.98844e+06	6.10076e+06	3.01458e+07	1.27953e+07	2.78928e+08	8.11143e+06	1.6864e+08	1.20201e+08	1.04026e+08
877	175.08	22.2869												4.05706e+07	5.08071e+06	3.39471e+07	4.54216e+07	2.80297e+07	1.76805e+07	6.11512e+06	2.58225e+07	1.77313e+07	3.53927e+07	3.77477e+07	1.38064e+07
878	175.08	21.996												3.17301e+07	5.5621e+06	4.77395e+07	6.64501e+07	2.80297e+07	1.76805e+07	8.05135e+06	9.47438e+06	3.18858e+07	3.77927e+07	4.55502e+07	1.38064e+07
880	310.92	18.7358												3.98597e+06	3.29949e+07	2.68906e+07	4.39563e+07	8.10076e+07	3.05003e+07	7.34662e+06	7.10954e+06	1.81638e+07	8.93217e+06	2.01184e+07	3.52845e+07
883	247.92	20.0196												2.29654e+07	2.51808e+07	3.48149e+07	6.44343e+06	1.09998e+08	1.19338e+07	2.204e+07	7.03839e+06	1.38329e+07	2.22964e+07	1.41878e+07	1.44871e+07
893	175.2	6.89018												1.57365e+07	9.59618e+06	2.87131e+07	7.01375e+06	3.6295e+07	7.63948e+06	1.98063e+07	1.48895e+07	3.69377e+07	1.44804e+07	4.29357e+06	1.12527e+07
900	251.16	17.6773	1	2M-H	1-	5-amino-4-imidazolecarboxyamide	CID000368	CPD-3762	-1.05024	BioCyc	126.054	HMDB03192	25202832	7.15661e+06	1.68906e+07	1.57452e+07	1.08673e+07	1.1019e+07	1.61804e+07	1.18019e+07	1.5538e+07	2.11961e+07	6.69855e+06	1.23673e+07	2.4535e+06
904	311.28	18.7533												1.79107e+07	1.69951e+07	1.60745e+07	2.22697e+07	1.05724e+07	1.35798e+07	2.76063e+07	4.8033e+07	4.20835e+07	2.48399e+07	6.27345e+06	4.25429e+06
909	183.24	16.6444												8.67355e+06	1.11986e+07	1.45748e+07	1.28573e+07	4.83175e+06	5.35988e+06	6.84934e+06	3.1015e+06	1.38897e+07	1.39761e+06	6.77336e+06	3.39781e+06
921	499.8	20.9305												1.05701e+07	3.55549e+07	2.66329e+07	4.56539e+07	6.79998e+07	5.3819e+07	2.74203e+06	5.92138e+06	1.7592e+06	2.55377e+06	5.93015e+06	8.80458e+06
926	250.08	23.7712												3.19079e+06	6.31883e+06	5.3539e+06	3.37505e+06	7.07074e+06	1.36579e+07	9.10854e+06	8.55788e+06	4.3326e+06	3.36638e+06	3.08881e+06	4.97596e+06
948	131.28	29.5116																5.90153e+06
949	117	19.387												6.39731e+07	2.66202e+07	2.55806e+07	1.10166e+08	6.31801e+06	6.48123e+07	2.17881e+07	2.10732e+07	4.31275e+07	1.89327e+07	2.17799e+07	1.8477e+07
952	136.92	18.9269												1.73403e+07	1.79809e+07	3.75838e+07	2.85337e+07	3.14428e+07	2.52948e+07	2.06025e+07	1.56058e+07	1.18624e+07	2.2479e+07	2.16025e+07	2.25439e+07
953	207.36	15.8789												1.22771e+07	2.8204e+07	1.9404e+07	3.18497e+07	2.00034e+07	9.52781e+06	4.22376e+06	8.35972e+06	4.01839e+07	1.80944e+07	1.48254e+07	1.49481e+07
954	183.24	15.9098												8.43374e+06	1.10884e+07	5.56844e+07	1.07907e+07	4.81951e+07	2.06039e+07	6.84934e+06	1.57876e+07	1.727e+07	5.92056e+06	1.98361e+07	2.77197e+07
981	163.32	17.2769												1.56791e+07	1.35726e+07	1.40879e+07	7.443e+06	1.34499e+07	4.08991e+06	7.33063e+06	1.82041e+07	6.18203e+06	1.55022e+07	1.04027e+07	9.51751e+06
984	179.28	12.8033												6.20141e+06	1.36118e+07	4.01122e+07	3.04328e+07	5.62475e+07	2.71853e+07	2.4431e+08	6.07989e+07	4.85497e+07	7.20934e+07	2.24347e+07	2.68328e+07
991	207.12	19.6116												4.95915e+07	6.13369e+07	6.84209e+07	1.60234e+07	1.29459e+07	3.08225e+07	2.57683e+07	2.63616e+07	5.6283e+07	6.30028e+06	3.33736e+07	2.34757e+07
998	221.16	18.6462												3.92324e+07	3.22986e+07	2.54808e+07	2.34669e+07	5.37464e+06	4.0237e+07	4.71088e+07	2.57342e+07	5.42603e+07	1.98024e+07	3.3433e+07	1.96929e+07
1004	426.84	15.9651												2.97731e+07	1.18812e+08	2.73425e+07	1.15266e+07	2.79038e+07	2.80337e+07	1.99851e+07	4.21252e+07	7.42934e+07	1.28919e+07	1.06989e+07	7.52163e+07
1007	329.04	16.0973												1.57343e+06	4.24305e+06	3.83417e+06	7.38959e+06	1.04592e+07	7.35711e+06	6.29401e+07	6.76701e+07	6.66512e+07	8.50133e+06	1.01661e+07	2.77349e+07
1008	175.08	13.0913												1.75567e+07	5.26433e+06	1.94886e+07	2.73117e+07	5.57556e+07	1.48971e+07	7.0386e+06	4.57131e+07	1.17601e+07	2.06049e+07	5.27589e+06	5.0971e+06
1014	117	18.3973												3.95083e+07	9.68166e+06	2.25711e+07	2.17436e+07	4.8964e+06	3.58148e+07	2.12721e+07	1.14149e+07	1.11936e+07	6.81746e+06	5.71833e+06	1.99433e+07
1018	248.28	18.9063												1.96588e+07	2.71896e+07	1.154e+07	1.36528e+07	4.87397e+07	2.34978e+07	1.00293e+08	1.68389e+07	5.40547e+07	1.51428e+07	2.36335e+07	3.18269e+07
1020	117.12	14.0373												5.233e+07	1.43519e+07	8.88364e+06	3.96726e+07	2.67335e+07	2.27195e+07	1.04955e+07	2.02327e+06	3.77181e+06	4.94592e+06	9.72039e+06	1.0308e+07
1032	489.96	18.476	1	M-H	1-	2'-Deoxyadenosine 5'-triphosphate	NA	-	-1.46788	KEGG	491.001	-	15993	1.71655e+06	3.47868e+06	7.70633e+06	7.70097e+06	3.82344e+06	3.22748e+07	846522	1.41105e+06	2.59026e+06	2.80687e+06	2.70092e+06	1.20402e+06
1057	426.72	14.6729												1.54048e+07	2.08587e+07	8.95212e+06	8.4508e+06	3.04807e+07	1.60004e+07	2.86025e+07	7.72418e+06	3.02923e+07	3.74896e+07	1.43718e+07	2.17151e+07
1068	221.16	23.698												7.35021e+06	2.44829e+07	1.26466e+07	1.13653e+07	5.16485e+06	1.01215e+07	2.76707e+06	1.54341e+07	2.9422e+06	1.36447e+07	2.51322e+07	1.32863e+07
1077	799.92	22.2831												4.29507e+06	2.44479e+06	1.15122e+06	4.71237e+06	4.40918e+06	5.23235e+06	936856	951254	1.78382e+06		916879	1.80033e+06
1081	175.08	11.0282	1	M-H	1-	N-Carbamoyl-L-aspartate	NA	-	0.215577	KEGG	176.043	-	93072	2.9384e+07	6.4033e+06	2.22984e+07	1.61741e+07	1.10646e+07	5.51136e+07	1.01111e+07	2.20285e+07	1.14693e+08	7.63473e+06	1.40297e+07	5.41303e+06
1083	339.48	21.1258												1.33121e+07	2.99496e+07	1.98604e+07	2.43572e+07	2.96522e+07	5.96843e+07	1.19166e+07	2.22091e+07	3.22079e+07	5.25691e+06	1.43949e+07	4.28401e+07
1086	368.88	21.1165												4.17635e+07	2.18856e+07	2.21637e+07	2.06597e+07	1.48659e+07	3.67693e+07	2.88935e+07	2.41494e+07	3.69483e+07	6.96647e+06	2.81635e+07	1.77789e+07
1087	131.28	20.1292												2.03386e+07	6.86478e+06	1.42177e+07	1.02619e+07	3.00648e+07	1.56732e+07	7.69209e+06	4.02524e+07	1.79391e+07	1.69672e+07	1.93122e+07	2.00354e+07
1090	175.2	9.19364												3.13861e+06	1.37879e+07	2.80437e+07	3.83984e+07	1.06239e+07	1.33126e+07	3.066e+07	4.6103e+07	1.32792e+07	9.39846e+06	5.13624e+07	1.29471e+07
1091	175.08	11.787	1	M-H	1-	N-Carbamoyl-L-aspartate	NA	-	0.215577	KEGG	176.043	-	93072	2.9384e+07	1.35994e+07	7.92623e+06	2.32386e+07	4.70969e+07	2.36311e+07	5.81695e+06	1.45619e+07	2.26788e+07	1.39489e+07	2.53782e+07	6.66979e+06
1100	125.28	12.2028												2.35386e+06	6.711e+06	2.69394e+06	9.40681e+06	1.33788e+07	5.9722e+06	4.76756e+07	7.63453e+07	4.44944e+07	9.56812e+07	2.14564e+06	6.46832e+07
1102	136.92	17.0691												1.5757e+07	8.84198e+06	1.72163e+07	4.30275e+07	4.90115e+07	1.05194e+07	1.67717e+07	1.95012e+07	2.11219e+07	2.77805e+07	5.72561e+07	9.09375e+06
1113	207.12	21.3042												2.64497e+07	1.08524e+07	2.88344e+07	6.47214e+06	6.39674e+06	1.41279e+07	4.58144e+06	4.92535e+06	2.914e+07	3.7103e+07	4.45438e+06	7.31785e+06
1124	325.08	15.8376												3.60652e+06	1.90054e+07	1.19919e+07	3.17168e+07	1.09511e+07	8.70481e+06	1.83607e+07	4.89337e+06	2.80439e+07	1.70497e+07	3.15339e+07	1.1799e+07
1132	233.16	18.599												2.96705e+07	2.28207e+07	2.47445e+07	1.97935e+07	1.13098e+07	1.55053e+07	2.87425e+07	8.29531e+07	3.51008e+06	6.1045e+07	3.13688e+07	2.38306e+07
1136	271.2	24.2858	1	M-H	1-	16-hydroxypalmitate	CID002331	16-HYDROXYPALMITATE	0.858475	BioCyc	272.235	HMDB06294	7058075	3.57147e+06	7.03833e+06	1.09482e+07	2.08293e+07	3.03584e+07	5.71221e+06	3.15387e+07	1.20292e+07	1.52095e+07	1.47909e+07	1.02409e+07	1.3097e+07
1139	456.24	25.4602												3.55589e+06	1.01499e+07	2.55176e+07	2.92029e+07	1.06584e+07	1.04245e+07	1.9159e+07	1.09773e+07	9.86898e+06	2.07332e+06	4.54255e+06	2.83344e+06
1160	135.24	20.8459												3.16704e+07	2.31097e+08	6.01617e+07	7.51386e+07	1.30656e+07	5.61038e+07	5.29439e+07	3.73132e+07	4.41676e+07	3.85737e+07	3.36663e+07	3.42315e+07
1171	461.16	19.4619												4.67875e+06	2.83007e+06	4.27368e+06	1.60443e+07	3.89353e+06	1.28571e+07	3.83239e+06	1.75744e+06	4.61757e+06	1.45332e+06	2.33023e+06	1.84871e+06
1174	674.88	10.6178												6.07382e+07	4.10975e+07	6.3166e+07	2.79746e+07	7.96336e+06	6.14794e+07	5.92827e+07	5.21825e+07	5.35831e+07	1.18681e+07	1.94073e+07	2.35585e+07
1179	207.12	20.9212												3.15709e+07	1.08524e+07	5.48203e+07	2.19418e+07	5.31605e+06	1.41279e+07	5.69695e+06	1.26666e+07	6.54568e+06	7.04999e+06	2.50976e+07	3.96529e+06
1185	368.88	18.7249												4.42969e+07	5.22445e+07	5.0081e+07	4.78665e+07	3.87947e+06	3.99828e+07	4.77548e+07	5.3886e+07	3.63096e+07	4.10511e+07	1.85767e+06	3.67064e+07
1186	368.88	18.2804												2.10943e+06	6.93376e+06	1.30437e+07	4.00098e+06	3.87947e+06	3.99828e+07	2.38299e+06	4.98334e+06	3.63096e+07	1.26735e+07	1.85767e+06	3.67064e+07
1214	150.115	13.1112												1.47089e+07	2.51245e+07	2.73482e+07	1.90548e+07	7.87798e+06	797785	3.5066e+07	1.98978e+07	9.57533e+06	3.49268e+07	1.33508e+07	5.13452e+07
1221	233.16	19.2641												2.40929e+07	4.0637e+07	1.53023e+07	9.7731e+07	2.47025e+07	1.55053e+07	1.73139e+07	2.62952e+07	1.09076e+07	2.41951e+07	1.46255e+07	1.46401e+08
1230	507.96	20.4479												1.81271e+07	5.84155e+06	1.9841e+07	1.95275e+07	3.4924e+06	3.12264e+07	3.51091e+06	1.80557e+06	3.14659e+06	4.92305e+06	4.59535e+06	2.12883e+06
1250	546.72	2.72807												6.81633e+07	1.04816e+08	5.89845e+07	8.75707e+07	5.80062e+06	5.59725e+07	1.55074e+07	5.00947e+06	2.6612e+07	2.2345e+07	3.64874e+06	1.65764e+07
1271	136.92	15.9309												4.73227e+07	3.66864e+07	3.30225e+07	2.29208e+07	2.25639e+07	2.54105e+07	8.21985e+06	3.9875e+07	2.96011e+06	1.42394e+07	3.6567e+07	2.05695e+07
1274	175.2	5.94552												1.04168e+07	1.20169e+07	2.00484e+07	2.21368e+07	1.38468e+07	1.44478e+07	1.87915e+06	2.96874e+06	4.29241e+07	5.78313e+06	4.04143e+06	4.2134e+07
1276	183.24	15.234												1.23167e+07	1.78899e+07	2.0038e+07	1.24067e+07	4.2213e+07	3.16333e+07	9.37605e+06	2.85072e+06	1.14845e+07	2.88154e+07	1.98361e+07	4.91998e+06
1277	311.28	19.094												1.79107e+07	4.54394e+06	3.18124e+07	2.22697e+07	8.60394e+06	2.59869e+07	2.68575e+07	3.00457e+07	2.56323e+07	1.15155e+07	6.32055e+06	8.55797e+06
1285	210.96	6.63649	1	M+FA-H	1-	3-bromopyruvate	CID002672	3-BROMOPYRUVATE	0.902506	BioCyc	165.927	-	6994776	5.66564e+06	3.45587e+06	1.96347e+07	1.00101e+07	1.02827e+07	8.41678e+07	6.83702e+07	3.81317e+07	2.65467e+07	2.64104e+07	5.65666e+07	3.87704e+07
1298	368.88	15.4625												8.05214e+06	943492	2.67729e+06	7.66566e+06	3.93743e+06	2.99804e+06	5.48959e+06	6.51635e+06	3.33396e+07	5.99528e+06	4.52521e+06	1.6329e+06
1313	131.28	18.4075												2.02096e+07	1.67169e+07	1.13819e+07	1.57345e+07	3.22991e+07	1.4901e+07	1.61021e+07	2.26833e+07	7.08803e+06	2.21357e+07	2.70123e+07	7.7181e+06
1314	61.8	1.27738												3.41798e+06	1.1145e+07	7.38347e+06	8.79668e+06	5.1467e+06	4.38934e+06	2.1526e+06	8.20632e+06	1.95028e+07	6.66548e+06	6.04827e+06	1.34973e+07
1319	120.84	23.434												2.94529e+06	2.09269e+06	5.24011e+06	3.55159e+06	6.55256e+06	2.06529e+06	1.66286e+06	3.51589e+06	2.04547e+06	1.72992e+06	6.78291e+06	7.22607e+06
1330	339.005	18.6954												2.21935e+07	1.74421e+07	1.77732e+07	1.18354e+07	2.34996e+07	1.54445e+07	7.32971e+06	1.811e+07	6.21026e+06	1.61158e+07	3.06288e+07	1.04502e+07
1357	175.08	27.4949	1	M-H	1-	3-Isopropylmalic acid	NA	-	-1.09759	KEGG	176.068	-	5462261	2.22537e+07	5.63407e+07	1.88977e+07	2.61802e+07	3.75801e+06	1.91053e+07	1.36808e+07	1.94347e+07	6.32504e+07	5.86535e+07	5.48258e+07	3.8043e+07
1361	131.28	19.1404												2.02096e+07	1.15592e+07	2.16383e+07	1.27938e+07	3.04847e+07	1.95032e+07	1.61021e+07	9.19367e+06	4.22764e+07	1.69672e+07	2.15294e+07	1.08332e+07
1362	233.16	10.1231												3.29118e+06	1.20036e+07	2.98276e+07	1.76474e+06	4.04206e+07	2.12936e+07	3.90637e+06	2.99496e+07	6.27986e+07	1.58837e+07	2.02924e+07	3.64797e+07
1378	181.2	15.7539												1.26992e+07	1.52976e+07	5.71983e+06	2.65052e+07	7.0002e+06	6.85279e+06	1.02214e+07	1.15595e+07	1.75919e+07	5.8401e+06	1.05833e+07	9.80305e+06
1398	132.96	2.61534												6.2785e+07	1.35161e+07	7.52214e+06	6.25335e+06	4.49879e+06	1.46116e+07	1.03653e+07	1.25406e+07	2.08181e+07	1.76334e+07	5.73464e+06	8.82581e+06
1403	131.28	17.5691												4.46987e+07	2.82297e+07	3.35352e+06	1.70771e+07	2.08003e+07	7.45808e+06	3.28281e+07	2.10664e+07	1.34602e+07	2.98365e+07	9.39041e+06	1.21849e+07
1407	233.16	14.6298												3.35294e+06	3.3491e+06	1.69306e+07	5.97212e+07	2.84365e+07	1.77892e+07	1.77585e+07	1.0108e+07	4.58026e+06	2.20408e+07	3.08239e+07	7.75027e+07
1417	247.2	22.5748												4.54533e+06	1.29803e+06	1.58756e+06	3.83736e+06	7.62852e+06	2.44075e+06	1.87666e+06	2.39498e+06	2.36892e+06	2.44882e+06	4.38246e+06	2.95438e+06
1433	233.16	26.5415												2.79814e+07	3.36527e+06	3.56434e+07	3.91908e+07	7.97527e+06	8.34514e+06	1.16577e+07	1.54698e+07	3.32711e+07	5.75482e+06	1.85456e+07	1.83451e+07
1438	281.04	15.9307	1	M+Na-2H	1-	Glucose 1-phosphate	NA	-	0.174497	KEGG	260.03	-	439165	4.46799e+06	3.24094e+06	3.4151e+06	9.35004e+06	3.20252e+06	4.85188e+06	5.03941e+06	6.63715e+06	6.56747e+06	4.27402e+06	4.82965e+06	4.91924e+06
1439	233.16	15.5977												5.01345e+07	1.44626e+07	3.23062e+07	3.52302e+07	2.80164e+07	7.16705e+07	3.75985e+07	4.84101e+07	3.10517e+07	1.58658e+07	1.15718e+07	7.59167e+06
1440	425.64	13.1651												1.37274e+07	8.23499e+06	1.93885e+07	7.84609e+06	1.67708e+06	1.21833e+07	3.22465e+06	8.7159e+06	5.25679e+06	5.60557e+06	1.16042e+07	6.70345e+06
1446	131.28	28.9443												1.63564e+07	1.04661e+07	1.54745e+07	6.86826e+06	3.51633e+06	2.27083e+07	1.80696e+07	8.63975e+06	1.58473e+07	9.12411e+06	8.80203e+06	1.9587e+07
1456	175.2	9.67972												3.13861e+06	6.54418e+06	2.09915e+07	1.41338e+07	1.80999e+07	9.23454e+06	2.03669e+07	1.64576e+07	9.72873e+06	9.39846e+06	4.65679e+07	1.47826e+07
1462	174.96	13.435												8.3344e+06	2.42876e+07	2.99088e+07	3.47732e+06	3.77893e+06	2.7121e+07	5.15685e+07	1.37511e+07	1.13741e+07	3.59068e+06	5.77472e+06	2.72818e+07
1490	138.15	12.9493																2.81193e+06		5.87501e+06
1505	297	14.5056												3.46502e+06	3.43205e+06	4.9548e+06	3.6574e+06	6.84884e+06	4.68033e+06	6.80712e+06	8.59925e+06	8.68324e+06	1.13272e+06	1.85893e+06	3.63618e+06
1512	233.28	24.4672												1.71808e+07	4.43183e+06	2.49898e+07	2.42418e+07	2.27741e+06	1.12287e+07	4.37065e+06	3.13986e+07	1.76738e+07	2.67361e+07	1.75215e+07	2.86462e+07
1517	131.28	27.7155												9.01247e+06	3.92907e+07	2.01331e+07	4.29082e+06	1.52498e+07	4.32352e+07	1.09918e+07	2.59055e+07	9.46822e+06	3.667e+06	6.0686e+06	1.05168e+07
1524	310.92	16.9809												1.88962e+07	5.75634e+06	1.42241e+07	9.06405e+06	2.02455e+07	1.77441e+07	1.88482e+07	3.66884e+06	2.7047e+07	1.17002e+07	2.83078e+07	1.49155e+07
1525	310.92	16.7556												1.88962e+07	1.35977e+07	1.42241e+07	9.06405e+06	2.02455e+07	1.76813e+07	1.2304e+07	3.34492e+06	1.02912e+07	1.17002e+07	3.08634e+07	1.40366e+07
1541	174.96	13.7668												8.3344e+06	2.42876e+07	2.99088e+07	6.47165e+06	3.66385e+06	7.98059e+06	4.23278e+07	2.57769e+07	1.13741e+07	2.78611e+07	5.77472e+06	2.47285e+07
1542	325.08	15.6193												3.60652e+06	1.90054e+07	7.29775e+06	1.32504e+07	7.66448e+06	8.70481e+06	1.83607e+07	2.24186e+06	2.80439e+07	1.70497e+07	3.15339e+07	1.1799e+07
1555	346.8	16.5938												5.0591e+06	1.12004e+07	4.55813e+06	1.65448e+07	9.20722e+06	1.29011e+07	1.21425e+07	1.56575e+07	4.56858e+06	1.10437e+07	4.72173e+06	3.81234e+06
1556	346.8	16.1179												8.09418e+06	909323	9.16553e+06	7.56893e+06	9.20722e+06	4.75023e+06	2.69828e+06	1.34776e+07	4.56858e+06	1.10437e+07	4.72173e+06	4.90275e+06
1557	116.88	13.3184												3.02237e+06	1.60145e+07	1.75701e+06	2.97688e+06	1.88941e+07	2.79569e+07	5.44989e+06	4.38571e+06	1.07322e+07	7.50121e+06	8.16216e+06	3.66393e+06
1559	194.04	20.5038												5.39826e+06	2.00098e+06	2.24783e+06	3.68701e+06	2.19017e+06	2.53244e+06	4.5019e+06	7.00553e+06	2.95493e+06	1.7895e+06	1.191e+06	4.00341e+06
1560	207.36	15.494												4.22043e+07	2.8204e+07	2.77812e+07	1.64369e+07	8.85045e+06	8.42643e+06	2.72206e+07	1.55792e+07	4.01839e+07	3.93246e+07	1.48254e+07	8.31812e+06
1563	175.08	14.1207												3.03719e+07	1.0357e+07	4.04914e+06	2.13067e+07	7.72817e+06	1.69467e+07	4.9583e+07	3.51692e+07	1.39956e+07	1.76436e+07	1.41754e+07	6.43702e+06
1564	163.32	14.2968												2.57259e+07	5.65249e+06	9.36217e+06	1.10486e+07	3.61809e+06	2.24114e+07	1.41601e+07	1.43858e+07	2.17178e+07	1.23896e+07	7.03241e+06	2.81944e+06
1567	282.96	21.3552	1	M+K-2H	1-	glycerophosphoglycerol	CID001091	GLYCEROPHOSPHOGLYCEROL	-0.364738	BioCyc	246.05	-	25202983	1.67564e+07	5.27475e+06	9.69013e+06	6.67755e+06	1.18888e+07	6.82224e+06	6.73028e+06	3.34137e+06	5.83478e+06	5.03776e+06	3.18839e+06	3.94115e+06
1602	175.32	12.4775												1.4145e+07	2.16667e+06	2.08916e+06	9.40084e+06	3.40526e+06	7.32983e+06	3.27797e+07	1.47962e+07	1.36496e+07	5.96092e+06	1.431e+07	1.13641e+07
1610	840.96	10.307												5.72462e+07	1.09093e+08	5.62569e+07	6.45596e+07	3.13096e+06	8.74293e+07	2.10019e+07	2.12518e+07	1.64439e+07	6.9162e+06	9.00907e+06	9.66613e+06
1633	233.28	24.0471												2.38878e+06	1.52742e+07	1.32849e+07	2.42418e+07	2.53006e+06	1.26315e+07	2.82604e+07	3.39475e+07	8.84725e+06	1.73143e+07	1.75215e+07	1.45132e+07
1635	249.12	16.0445												2.21228e+07	3.17659e+06	8.90609e+06	5.72497e+06	1.05804e+07	5.57095e+06	1.67512e+06	5.461e+06	1.11355e+07	5.74323e+06	7.71811e+06	3.74682e+06
1644	175.08	26.5757												1.07255e+07	1.66811e+07	5.05541e+07	1.05965e+08	2.57478e+06	1.36533e+07	6.00604e+06	3.09319e+07	3.31847e+06	8.74877e+06	2.93568e+07	2.62287e+07
1653	757.92	8.82214												1.17751e+06	4.43983e+06	3.2701e+06	1.39503e+08	6.52688e+06	1.98429e+08	4.87986e+06	4.51761e+06	1.45352e+06	2.87644e+06	1.95895e+06	3.93833e+06
1654	96.96	0.592081												2.79567e+07	2.01656e+07	2.28571e+07	4.89474e+07	1.6446e+07	4.2787e+07	1.80071e+07	2.02952e+07	1.86326e+07	5.71505e+06	5.47061e+06	8.62414e+06
1657	499.8	23.4568												1.19847e+07	6.88961e+06	2.90198e+07	8.13492e+06	3.36103e+06	1.81986e+07	6.32818e+06	7.39472e+06	3.8845e+06	7.19334e+06	987562	3.40638e+06
1700	384.96	22.3898												2.48921e+07	3.51016e+07	4.07894e+07	1.69998e+07	2.21443e+06	4.92042e+07	1.37945e+07	4.22887e+07	3.94678e+07	5.8177e+07	5.12952e+07	4.58519e+07
1701	116.88	13.725												1.16276e+07	1.29792e+07	1.75701e+06	1.36183e+07	1.89627e+07	6.97295e+07	2.62554e+06	7.14111e+06	9.89901e+06	6.33557e+06	4.09133e+06	3.66393e+06
1711	426.72	13.9963												3.59204e+07	2.74918e+06	9.47338e+06	1.28429e+07	3.1506e+06	2.36153e+07	1.27746e+07	1.54028e+07	5.26893e+06	3.11451e+06	1.62921e+07	1.17541e+07
1727	327.48	18.3773												9.51987e+06	9.23445e+06	8.37298e+06	7.44446e+06	2.14912e+06	8.6811e+06	2.30813e+07	7.74389e+06	2.00779e+07	8.82144e+06	9.60082e+06	3.41621e+06
1728	163.32	13.5576												1.25474e+07	2.01154e+07	7.8317e+06	4.63752e+06	2.3593e+06	5.08299e+06	1.49887e+07	1.43858e+07	2.31612e+07	1.3994e+07	1.48678e+07	7.45166e+06
1738	275.045	12.224	1	M+K-2H	1-	3-[(3aS,4S,7aS)-7a-methyl-1,5-dioxo-octahydro-1H-inden-4-yl]propanoate	CID001259	CPD-13711	1.20382	BioCyc	238.121	-	15944652	2.69824e+06	2.47612e+06	2.26223e+06	2.66398e+06	2.11691e+06	7.66781e+06	1.02908e+07	1.5054e+07	8.13627e+06	1.73336e+06	5.21545e+06	6.88069e+06
1740	281.04	16.2631	1	M+Na-2H	1-	alpha-D-Galactose 1-phosphate	NA	-	0.174497	KEGG	260.03	-	123912	4.46799e+06	4.39905e+06	4.15808e+06	8.51924e+06	1.99972e+06	6.95047e+06	2.13936e+06	5.63213e+06	6.56747e+06	4.27402e+06	4.53784e+06	5.11939e+06
1753	183.36	14.9226												9.85574e+06	5.28058e+06	1.00795e+07	1.00113e+07	1.15191e+07	3.61713e+06	1.05019e+07	6.9184e+06	4.09904e+06	7.37143e+06	7.81364e+06	4.03975e+06
1756	461.28	19.0676												8.10803e+06	4.81669e+06	4.49252e+06	5.62218e+06	4.23235e+06	1.49314e+06	768752	3.32087e+06	4.34947e+06	3.49959e+06	1.81739e+06	1.02177e+06
1760	315.235	21.3249	1	M+Na-2H	1-	(12Z,15Z)-9,10-epoxyoctadeca-12,15-dienoate	CID002459	CPD-13089	2.14423	BioCyc	294.219	-	52940134	2.06871e+07	1.26749e+07	4.04006e+07	1.29186e+07	4.30738e+06	1.72324e+07	3.13802e+07	4.9842e+06	2.58055e+07	7.35063e+06	2.6141e+07	9.89475e+06
1768	170.16	2.38879												2.5673e+07	3.18643e+07	2.50336e+07	3.58232e+07	1.39668e+06	5.40299e+06	6.11826e+06	1.08141e+07	1.63672e+07	7.88507e+06	4.50563e+06	4.72025e+06
1769	133.44	19.9265												1.06547e+07	1.46986e+07	2.9432e+07	2.65051e+07	4.83458e+06	1.25888e+07	8.86116e+06	1.76775e+07	1.99379e+06	1.52034e+07	1.16175e+07	1.82639e+07
1785	96.96	13.5682												4.60196e+06	7.87655e+06	7.90789e+06	9.9971e+06	2.73676e+06	1.90426e+06	3.20228e+06	3.36644e+06	1.45442e+07	3.87244e+06	6.37739e+06	1.33667e+07
1791	427.2	7.75152												1.28619e+07	1.82044e+07	4.73196e+07	1.03324e+07	2.19057e+06	2.13838e+07	5.83983e+07	8.93903e+07	5.15326e+07	1.65497e+07	3.04172e+07	1.31217e+07
1792	248.28	16.5915												1.17484e+07	1.49164e+07	8.32069e+06	1.02072e+07	2.50197e+06	3.39178e+06	1.35941e+07	1.36728e+07	1.62056e+07	9.46954e+06	8.28982e+06	1.43824e+07
1802	183.24	16.3657												8.43374e+06	1.11986e+07	2.23343e+07	1.28573e+07	2.22817e+06	5.35988e+06	6.84934e+06	9.64432e+06	2.41441e+07	1.64085e+07	6.77336e+06	2.77678e+07
1807	708.96	9.46521												1.11346e+08	8.643e+07	1.11975e+08	9.38177e+07	2.74259e+06	9.0817e+07	4.50022e+07	1.48462e+07	2.71609e+07	2.05532e+07	1.76219e+07	2.24543e+07
1808	672.96	9.42027												2.92592e+06	1.74497e+06	2.96322e+06	1.01023e+07	4.40524e+06	3.88595e+06		1.85384e+06	4.98956e+06	859129	2.81097e+06
1813	255.24	22.166												5.24623e+06	8.37281e+07	1.03502e+08	9.88613e+06	1.75565e+06	6.65042e+06	7.65854e+07	6.89516e+07	8.70618e+07	1.43347e+06	7.17501e+07	7.71887e+07
1825	96.96	16.9219												1.0407e+07	1.60529e+07	1.7981e+06	1.16209e+07	2.23545e+06	1.43256e+07	1.61968e+07	1.60071e+06	7.61279e+06	3.77583e+06	2.72097e+06	7.96184e+06
1830	201.12	14.0164												6.68001e+06	6.94352e+06	3.48833e+06	4.65665e+06	3.57693e+06	1.99289e+06	8.53522e+07	2.18497e+08	1.22411e+08	3.41969e+07	6.58358e+07	1.09829e+08
1833	96.96	11.9373												1.64128e+06	6.16947e+07	2.65193e+06	6.96916e+06	1.96855e+06	1.20372e+07	4.63683e+06	7.03374e+06	4.69617e+06	1.65889e+06	1.19257e+07	1.57529e+07
1835	96.96	18.0862												2.05244e+06	6.49058e+06	1.29045e+07	1.86722e+06	1.87952e+06	2.42965e+06	1.43651e+07	1.19821e+06	4.96731e+06	6.50321e+06	3.51898e+06	1.23958e+07
1839	96.96	13.3287												4.60196e+06	7.87655e+06	2.48276e+06	7.98335e+06	2.0721e+06	1.90426e+06	3.20228e+06	7.87608e+06	1.45442e+07	3.87244e+06	6.72013e+06	7.79131e+06
1845	489	17.6587												8.90719e+06	6.23239e+06	7.55647e+06	1.63747e+07	3.72299e+06	1.59425e+07	849334	1.80843e+06	2.45774e+06	2.1091e+06	4.87881e+06	1.23585e+06
1854	297.12	18.8859												5.0534e+06	8.49165e+06	5.38673e+06	1.24826e+07	6.28366e+06	7.08205e+06	3.10936e+06	9.04643e+06	7.65614e+06	9.43179e+06	3.0095e+06	2.02711e+06
1876	111	2.04423												2.29919e+08	2.70824e+08	1.59866e+08	1.15286e+08	4.88941e+06	1.87892e+08	5.32507e+08	2.15101e+08	2.8874e+08	2.37698e+08	2.11186e+08	1.8914e+08
1881	96.96	14.6623												1.89165e+07	7.96012e+06	2.47121e+07	3.16679e+06	2.38372e+06	1.81072e+06	1.04567e+07	1.89183e+06	8.47468e+06	2.33261e+06	4.37191e+06	9.60144e+06
1883	97.08	17.6863												1.21007e+07	3.96171e+06	7.82891e+06	1.95156e+07	9.49565e+06	1.05221e+07	2.84182e+06	9.55035e+06	3.70584e+06	6.1292e+06	4.246e+06	2.86768e+06
1896	97.08	0.399932												9.93443e+06	9.68968e+06	1.0474e+07	1.21018e+07	1.49837e+07	6.82963e+06	7.99061e+06	5.61067e+06	6.45477e+06	8.7741e+06	9.92102e+06	1.72261e+06
1905	603.12	9.47204												2.38477e+07	1.46943e+07	1.39671e+07	1.80904e+07	2.22144e+06	6.76757e+06	1.54375e+07	2.80863e+07	2.22269e+07	4.48861e+06	7.13744e+06	1.38448e+07
1911	96.96	14.2455												1.79066e+07	5.62749e+06	7.97706e+06	2.06048e+07	2.03722e+06	1.53957e+07	1.04567e+07	1.49746e+06	9.85338e+06	1.73703e+06	7.08491e+06	8.25498e+06
1932	446.88	18.4393												2.6082e+07	2.39073e+07	2.82159e+07	2.68609e+07	1.58717e+06	3.52245e+07	1.148e+08	5.66976e+07	1.0001e+08	6.62214e+07	4.55553e+07	6.05212e+07
1952	341.04	4.60472												3.81252e+07	1.59841e+07	9.09381e+06	2.00114e+07	1.70559e+06	1.09465e+07	1.14698e+08	1.68084e+08	1.93245e+07	7.64451e+07	1.65408e+07	1.685e+07
1956	177.24	16.7438												4.28676e+06	3.40399e+06	1.79087e+06	4.59965e+06	1.32316e+07	968758	1.09211e+06	4.09061e+06	1.77502e+06	2.29734e+06	7.44325e+06	8.76688e+06
1964	521.88	21.0206												4.32197e+06	6.59705e+06	8.7621e+06	7.11709e+06	3.61942e+06	3.2458e+06	776617	1.82259e+06	1.07486e+06	1.70251e+06	1.73971e+06	820749
1977	163.08	27.8346												6.9803e+06	3.88566e+06	4.17629e+06	1.64077e+06	1.31153e+06	1.38009e+06	7.59849e+06	1.20721e+07	8.42793e+06	6.20061e+06	885399	5.24488e+06
1991	96.84	20.3449												1.92693e+07	7.88557e+06	5.18692e+06	1.25857e+07	1.38772e+06	8.4274e+06	3.55754e+06	7.16654e+06	3.32103e+06	8.2273e+06	2.33608e+06	985399
1994	297	15.1088												3.46502e+06	4.93228e+06	4.9548e+06	7.77842e+06	1.18314e+06	3.99812e+06	9.19479e+06	5.03419e+06	8.68324e+06	1.27059e+06	7.74735e+06	3.33071e+06
1996	255.24	21.6529	1	M-H	1-	palmitate	CID001111	PALMITATE	0.888171	BioCyc	256.24	HMDB00220	504166	5.24623e+06	5.58773e+06	9.84902e+06	9.88613e+06	3.6022e+06	6.65042e+06	2.11313e+06	4.76943e+06	1.11878e+07	1.52016e+06	7.68168e+06	1.07048e+07
2000	242.16	15.7333												2.32901e+07	8.27355e+06	1.86808e+07	1.14157e+07	2.53529e+06	1.9856e+07	3.99708e+07	3.02423e+07	4.96247e+07	299891	1.43609e+07	456723
2001	134.28	15.6288												5.4553e+06	1.12055e+07	3.79299e+06	5.50578e+06	6.85502e+06	9.39725e+06	7.83085e+06	6.61452e+06	8.10495e+06	5.86035e+06	5.64732e+06	4.66904e+06
2002	227.16	25.5686												3.79728e+07	3.61792e+07	3.43783e+07	2.65583e+06	1.45986e+06	4.92471e+07	2.06678e+07	1.86383e+07	2.16627e+07	2.33097e+07	2.56546e+07	2.13687e+07
2003	181.2	29.2117												3.98245e+06	1.32515e+07	6.65923e+06	1.17509e+07	3.80094e+06	1.14467e+07	1.7801e+07	1.15898e+07	1.50204e+06	8.78489e+06	4.78505e+06	9.52834e+06
2024	197.04	18.3841	1	M-H	1-	Vanillylmandelic acid	NA	-	1.09637	KEGG	198.053	-	1245	5.17924e+06	1.46924e+07	1.28234e+07	6.62622e+06	1.13193e+06	4.49343e+06	1.61239e+07	5.15366e+06	7.20322e+06	4.43026e+06	4.00637e+06	3.78738e+06
2032	508.2	24.096												3.30135e+06	7.0665e+06	6.72575e+06	4.41066e+06	1.54371e+06	7.83813e+06	5.07728e+06	5.57161e+06	9.95072e+06	1.1506e+07	3.09641e+06	1.95171e+06
2044	255.12	18.8204												3.8397e+06	4.21729e+06	3.15429e+06	8.65719e+06	930313	6.97189e+06	1.11759e+07	3.7325e+06	1.22044e+07	1.76543e+07	7.50324e+06	1.66316e+06
2045	209.28	18.2995												2.12432e+06	4.53548e+06	5.44587e+06	6.14214e+06	930313	1.06272e+07	8.77417e+06	6.85613e+06	9.32101e+06	2.4685e+06	8.88728e+06	1.09598e+07
2046	342.96	16.524												1.27069e+06	2.50522e+07	4.18725e+07	1.79082e+07	7.90715e+06	2.05431e+07	6.66337e+06	5.16822e+07	2.55101e+07	3.11856e+07	2.37752e+07	2.82451e+07
2050	717.84	9.22216												6.23906e+06	8.43999e+06	6.88379e+06	8.33784e+06	1.53153e+06	4.06054e+06	3.16325e+06	2.58108e+06	1.45352e+06	3.82838e+06		1.80771e+06
2058	338.88	16.9231												6.7894e+06	8.96643e+06	4.42715e+06	1.16052e+06	1.28398e+06	5.54355e+06	3.00518e+06	4.42493e+06	4.21545e+06	8.4605e+06	7.25124e+06	8.40528e+06
2069	116.4	0.316854												5.26731e+06	6.15102e+06	3.30114e+06	7.23181e+06	2.56701e+06	1.14177e+06	2.75949e+06	4.05911e+06	3.9376e+06	5.26373e+06	5.64202e+06	2.72e+06
2070	297	13.8287												4.88484e+06	1.19694e+06	5.13668e+06	6.17431e+06	1.14151e+06	5.12922e+06	4.80978e+06	8.09885e+06	7.78806e+06	690389	4.22285e+06	6.35819e+06
2071	297	14.0788												4.88484e+06	2.92845e+06	5.13668e+06	3.6574e+06	1.14151e+06	5.12922e+06	6.80712e+06	8.59925e+06	5.97699e+06	6.88346e+06	4.22285e+06	6.35819e+06
2073	355.08	21.9768	1	M+Na-2H	1-	1-(3,4-dimethoxyphenyl)-2-(2-methoxyphenoxy)propane-1,3-diol	CID002570	CPD-18522	1.12694	BioCyc	334.142	-		9.34185e+06	1.43873e+06	7.62644e+06	5.22179e+06	1.06597e+06	4.1447e+07	3.47566e+07	2.73456e+07	3.07656e+07	2.02677e+07	5.75411e+06	3.23281e+06
2075	134.28	14.6199												3.43704e+06	5.97686e+06	6.19916e+06	5.73745e+06	2.02176e+06	8.58107e+06	3.48486e+06	4.90552e+06	5.46305e+06	5.4433e+06	3.18465e+06	4.63486e+06
2078	299.04	16.5234	1	M-H	1-	Cinnabarinic acid	NA	C05640	0.99411	KEGG	300.038	-	114918	1.46782e+07	1.32341e+06	416857	9.15592e+06	1.64418e+06	1.2508e+07	9.40528e+06	2.208e+07	1.5524e+07	1.28215e+07	2.10199e+07	1.07381e+07
2080	150.12	13.485												2.55831e+07	5.3823e+06	2.73482e+07	4.0848e+06	968175	1.95102e+06	1.58778e+07	4.62573e+06	7.7509e+06	3.38022e+07	4.2826e+06	7.54187e+06
2095	236.16	18.8977												2.08875e+07	2.86648e+07	1.85882e+07	425183	1.34271e+06	919129	5.02483e+07	2.35868e+07	3.66922e+07	3.11665e+07	2.09334e+07	1.5259e+07
2106	359.16	14.2974												5.5118e+06	2.65672e+06	1.18831e+06	1.5068e+06	686196	2.05811e+06	3.28083e+06	2.73618e+06	3.9892e+06	2.16494e+06	544163	7.43931e+06
2116	275.04	4.5562												3.26348e+07	693239	2.25334e+07	2.27827e+07	588545	7.06662e+07	3.36387e+07	2.42976e+07	2.77563e+07	7.68125e+06	1.21865e+07	1.40806e+07
2121	527.04	14.7447												543315	1.46248e+06	925675	1.51672e+06	524248	1.82259e+06	1.06746e+06	472759	513873	1.14056e+06	2.29884e+06	489135
2122	288.96	8.95373	1	2M+FA-H	1-	L-cysteine	CID000141	CYS	-0.0485662	BioCyc	122.028	HMDB00574	6419722	8.69138e+07	1.23725e+08	3.79391e+08	4.30842e+08	496355	3.1489e+08	3.47893e+08	2.39752e+08	1.66007e+08	8.99136e+07	1.8317e+08	1.03386e+08
2171	376.92	1.2619	1	2M+FA-H	1-	5-chloro-4-hydroxy-2-oxopentanoate	CID001134	CPD-11020	1.24776	BioCyc	166.003	-	49859580	1.63898e+09	1.67641e+09	2.39142e+09	2.16652e+09	1.97811e+09	2.52105e+09	5.82132e+08	5.72021e+08	4.9951e+08	2.68304e+08	3.53053e+08	3.17239e+08
2173	484.92	1.87403												1.35975e+09	8.43757e+08	1.9228e+09	1.90758e+09	1.45728e+09	1.58921e+09	6.27321e+06	9.5557e+07	6.73045e+07	1.07692e+08	1.30263e+08	5.37262e+07
2176	450.96	1.99125	1	M+FA-H	1-	5-Fluorodeoxyuridine diphosphate	NA	C21750	0.533419	KEGG	405.998	-	53882537	4.09664e+08	3.8945e+08	6.18701e+08	7.40782e+08	8.40446e+08	2.91405e+08	6.74028e+07	2.86671e+07	4.5067e+07	6.23911e+07	3.01721e+07	8.41615e+07
2177	420.84	1.2098												1.51929e+09	1.81318e+09	2.39018e+09	1.46461e+09	1.58657e+09	1.63987e+09	6.35418e+08	5.55701e+08	4.55069e+08	3.67255e+08	5.99172e+08	4.2351e+08
2180	311.16	25.9761												5.04837e+09	1.56222e+09	5.50121e+09	6.51541e+09	3.64724e+09	3.759e+09	6.43556e+09	3.50099e+09	3.19996e+09	3.30577e+09	3.35161e+09	3.11061e+09
2193	341.04	1.3587												7.04517e+08	7.61568e+08	5.6012e+08	4.09001e+08	4.6823e+08	6.58862e+08	4.40506e+08	1.81938e+08	2.13299e+08	2.75842e+08	1.4211e+08	2.31261e+08
2194	582.72	1.81366												4.77873e+08	1.84411e+08	4.07815e+08	1.84382e+08	4.50915e+08	5.16682e+08	3.93395e+07	4.16197e+07	1.37382e+08	8.64792e+07	8.29842e+07	1.51778e+08
2198	968.76	2.22492												4.72919e+08	4.12918e+08	4.12972e+08	5.55926e+08	5.99955e+08	6.24878e+08	9.26087e+07	2.55114e+07	1.00743e+08	1.15669e+07	3.0672e+07	2.89622e+07
2199	171.12	1.19585												5.81213e+08	5.34054e+08	7.12394e+08	5.14968e+08	5.06696e+08	6.92262e+08	2.83243e+08	4.00429e+08	4.26957e+08	2.49198e+08	2.05311e+08	3.0825e+08
2200	277.08	4.96816												2.95423e+08	6.74214e+08	7.81616e+08	5.18447e+08	8.25223e+08	9.2965e+08	5.36171e+07	9.82625e+07	3.36759e+07	2.39372e+07	5.24337e+07	2.93038e+07
2201	455.88	5.97269												6.88163e+08	1.42662e+08	1.78441e+08	1.85713e+08	2.49323e+08	6.13124e+07	7.87245e+07	4.33125e+07	6.81147e+07	2.75489e+07	1.42042e+07	5.12059e+07
2202	605.64	1.30377												2.4751e+08	1.96876e+08	4.35241e+08	5.21395e+08	2.71655e+08	1.584e+08	1.06092e+08	6.72456e+07	1.08456e+08	7.10916e+07	1.44637e+08	1.16899e+08
2203	425.64	1.69298												6.08598e+08	5.1685e+08	7.37665e+08	3.92771e+08	6.70734e+08	7.7343e+08	7.5974e+07	1.91016e+08	6.04257e+07	5.84219e+07	4.42314e+07	1.27701e+08
2206	482.88	2.2689												1.081e+08	1.83191e+08	2.75538e+08	2.915e+08	4.43738e+08	2.88046e+08	3.79466e+07	3.62543e+07	4.47745e+07	9.88744e+06	9.62986e+06	4.47718e+07
2207	596.64	1.91082												1.11559e+09	7.45314e+08	7.60902e+08	2.32128e+08	1.83948e+08	2.48012e+08	9.6339e+07	3.01325e+07	1.34211e+08	3.20748e+07	8.42853e+06	2.09775e+07
2208	850.92	11.6976												3.20458e+08	1.57296e+08	2.12865e+08	3.15983e+08	2.18147e+08	1.64706e+08	3.92963e+07	6.72379e+06	6.57347e+07	3.60525e+06	6.0589e+06	1.4998e+07
2210	374.16	19.8165	1	M+FA-H	1-	trilostane	CID002600	CPD-13682	-2.83728	BioCyc	329.199	HMDB15240	656583	7.91832e+07	1.06721e+08	1.32644e+06	1.38233e+08	1.40807e+08	1.11489e+08	759317	7.67754e+07	1.13268e+08	777011	1.33337e+08	1.29279e+08
2211	273	0.981715	1	2M-H	1-	anthranilate	CID001342	ANTHRANILATE	0.10644	BioCyc	137.048	HMDB01123	5459842	1.16623e+08	1.25351e+08	7.36671e+07	8.50729e+07	9.77294e+07	2.10405e+08	384025	1.09646e+08	1.02823e+08	4.46723e+07	9.48955e+07	1.50969e+08
2213	757.8	8.9311												4.05544e+06	4.35097e+06	2.88751e+06	9.01513e+07	1.95992e+08	1.10721e+08		3.01597e+06	3.38406e+06	3.43554e+06	1.10692e+06	3.38913e+06
2215	128.16	7.73426												1.94047e+08	8.30617e+07	5.4266e+07	4.1072e+08	1.10954e+08	732826	9.45079e+06	1.66558e+07	1.26461e+07	3.95357e+06	8.64009e+06	1.14071e+07
2218	783.6	7.67864	1	M-H	1-	menaquinone-9	CID002649	CPD-9720	0.754856	BioCyc	784.616	-	6289935	3.55831e+08	3.10318e+08	3.27021e+08	4.26939e+08	3.00445e+08	4.04238e+08	7.26873e+07	7.5414e+07	3.42526e+06	6.16546e+07	6.48107e+07	5.70279e+07
2221	345.84	1.77753												1.05552e+09	1.54765e+09	9.87377e+08	2.19255e+08	8.74997e+08	8.6023e+08	5.84491e+08	3.54766e+08	2.65443e+08	2.36035e+08	4.06189e+08	1.59583e+08
2223	116.16	25.4777												2.70626e+09	3.9856e+08	4.08053e+08	3.55057e+09	9.4794e+08	6.54391e+08	1.55603e+08	1.58572e+08	1.49104e+08	6.82362e+07	1.59308e+08	2.84703e+08
2230	598.92	10.4746												5.26455e+07	6.50968e+07	1.3635e+08	6.05477e+07	1.28366e+08	8.72859e+07	6.2067e+07	5.57943e+07	4.50732e+07	1.15586e+07	1.37563e+07	1.26311e+07
2232	339.36	23.7063	1	M-H	1-	behenate	CID002605	DOCOSANOATE	-1.11215	BioCyc	340.334	HMDB00944	5460660	4.08934e+08	2.78759e+08	9.85209e+06	1.22201e+09	2.30546e+08	4.37058e+08	6.9916e+08	1.45079e+09	3.67468e+08	1.17274e+09	5.85738e+08	1.04536e+09
2233	116.4	24.8025												5.4844e+08	3.95897e+08	1.81634e+08	2.43194e+09	1.24879e+08	2.46349e+09	4.50879e+07	8.60429e+07	2.33764e+08	1.37013e+08	3.39721e+08	1.85511e+08
2234	715.8	5.89114												4.75104e+06		4.28938e+06	5.08919e+07	1.65655e+08	2.72171e+08	3.65917e+06	7.11559e+06		7.15944e+06	1.10526e+07	7.48171e+06
2235	115.8	27.0406												1.36439e+08	2.79112e+08	4.34653e+08	2.24273e+09	2.94876e+08	2.19154e+09	4.22423e+07	1.0578e+08	6.05972e+07	2.33307e+08	1.11233e+08	2.46997e+08
2236	450.84	4.41506	1	2M-H	1-	2,5-Dichloro-4-oxohex-2-enedioate	NA	C12835	-0.711217	KEGG	225.944	-	5282172	8.85941e+07	1.32825e+08	9.2082e+07	1.04326e+08	2.16574e+08	1.72334e+08	7.20029e+07	8.37516e+07	3.53043e+07	1.15527e+07	2.21303e+07	1.36159e+07
2237	402.96	1.79138												1.35639e+08	9.56115e+07	5.86265e+08	7.37459e+07	1.58151e+08	2.42701e+08	1.40556e+08	9.32531e+07	1.67627e+08	9.74393e+07	6.759e+07	1.44485e+08
2244	426.6	18.2528												2.43007e+08	1.92767e+08	1.70042e+08	2.73599e+08	2.05411e+08	2.32867e+08	5.44786e+06	1.0622e+08	1.06112e+08	2.37426e+08	2.48926e+08	1.37806e+08
2247	293.04	7.69717	1	2M-H	1-	L-4-Hydroxyglutamate semialdehyde	NA	C05938	0.931005	KEGG	147.053	-	440851	8.48657e+07	5.8501e+07	2.83486e+07	3.98887e+07	4.4572e+07	3.99834e+07	1.43528e+06	7.35738e+06	3.74652e+06	2.18971e+06	1.83856e+06	7.1181e+06
2248	113.04	1.68442												5.33077e+07	8.55741e+07	7.78955e+07	8.98879e+07	8.26689e+07	8.06895e+07	8.96145e+07	7.85546e+07	6.71721e+07	6.8702e+07	1.06929e+08	9.02745e+07
2251	325.32	26.7049												3.52238e+07	1.46104e+08	7.65127e+07	6.04191e+08	1.53151e+08	1.82316e+08	1.22582e+08	8.82841e+07	2.17308e+08	6.17948e+07	1.52535e+08	1.46855e+08
2253	325.32	27.4581												1.38466e+07	1.07422e+08	1.20383e+08	5.89726e+08	2.1842e+08	2.00565e+08	7.53031e+08	2.72795e+08	1.76461e+08	1.2227e+08	1.22639e+08	4.02704e+08
2255	797.04	10.0462												7.46184e+07	6.83804e+07	5.12378e+07	1.15026e+08	5.35352e+07	1.07085e+08	2.38126e+07	1.29491e+07	1.82597e+07	6.03072e+06	6.5023e+06	6.50595e+06
2256	426.72	27.6885												9.92223e+07	1.89718e+08	5.45479e+08	4.52055e+08	4.72582e+08	1.24987e+08	8.26559e+07	1.00579e+08	6.70512e+08	1.12687e+09	2.97964e+08	1.51863e+08
2263	664.92	9.11498												7.50853e+07	7.93319e+07	6.16082e+07	5.33221e+07	8.34405e+07	9.09948e+07	3.15855e+07	3.9701e+07	4.18156e+07	2.51696e+07	1.48776e+07	3.12993e+07
2265	405.96	5.14315												1.26963e+07	3.58469e+07	3.0055e+07	6.0613e+07	1.69621e+07	1.9575e+07	2.17412e+06	1.67052e+07	1.21066e+07	2.46336e+07	5.34563e+06	5.60341e+06
2267	324.96	26.0607	1	M+K-2H	1-	3-Deoxy-D-arabino-heptulosonate-7-phosphate	NA	-	-0.760901	KEGG	288.025	-	160647	1.0623e+08	1.28555e+08	1.10342e+08	3.03042e+08	1.04817e+08	8.8563e+07	6.07772e+07	1.57055e+08	7.86148e+07	3.29767e+07	1.59011e+08	1.25265e+08
2268	624.84	9.21687												6.56381e+06	2.91116e+07	6.91698e+07	7.81895e+07	4.4294e+07	5.4604e+07	5.90574e+07	3.40061e+07	3.06368e+07	9.01052e+06	2.40462e+07	1.13475e+07
2269	325.2	27.9471												1.11204e+09	1.29312e+09	5.33171e+08	5.88938e+08	2.97299e+08	5.98326e+08	3.67979e+08	1.85441e+08	6.68734e+08	4.39006e+08	3.02545e+08	3.94519e+08
2277	188.16	2.41368	1	M-H	1-	N6-acetyl-L-lysine	CID002613	CPD-567	0.193854	BioCyc	189.124	HMDB00206	6991978	3.71346e+07	3.38746e+07	2.92895e+07	5.86815e+07	4.67595e+07	1.12594e+07	1.11608e+07	1.10294e+07	1.65313e+07	9.80359e+06	9.18688e+06	1.38835e+07
2278	133.32	27.1751												7.12472e+07	4.16077e+07	5.05346e+08	2.24152e+08	5.21184e+07	7.04634e+08	6.11001e+07	4.02875e+07	3.35119e+07	4.24514e+07	1.95903e+07	2.78278e+08
2279	426.96	27.2531												9.94327e+07	4.19153e+08	1.37377e+08	1.34191e+09	2.63113e+08	8.8014e+07	8.89452e+07	8.08049e+07	3.8933e+08	1.06543e+08	7.35462e+07	8.64625e+08
2282	325.2	26.7879												1.1058e+08	1.29846e+08	3.34699e+08	2.71976e+08	2.3472e+08	1.35387e+08	1.71026e+08	3.22815e+08	7.08941e+08	2.3078e+08	3.03909e+08	2.55799e+08
2290	427.08	24.9624												9.38364e+07	3.77348e+07	1.92082e+08	1.41003e+07	1.49874e+08	1.85224e+08	2.72971e+07	6.94934e+07	1.11207e+08	3.73711e+07	2.75529e+07	1.34071e+08
2291	251.16	6.86065	1	2M+FA-H	1-	-	NA	C09814	-0.941377	KEGG	103.042	-	7505	3.37255e+07	2.83563e+07	5.01087e+06	2.91879e+07	4.671e+07	5.41415e+07	7.94936e+07	8.50536e+07	1.02149e+08	5.51312e+07	1.31968e+08	1.34779e+08
2292	402.84	2.54248												6.84475e+07	1.28905e+08	4.81209e+08	4.91658e+08	1.1002e+08	1.01216e+08	1.10127e+09	6.87955e+07	8.357e+08	1.12024e+08	1.47317e+08	6.65642e+07
2294	68.76	1.68442												5.7888e+07	4.40555e+07	4.13899e+07	3.00206e+07	4.90542e+07	5.99233e+07	5.23753e+07	4.94691e+07	3.33186e+07	5.99346e+07	5.85792e+07	3.10076e+07
2295	840.84	10.3822												5.49658e+07	1.08034e+08	9.71754e+07	7.77074e+07	1.20947e+08	9.19247e+07	9.72074e+06	1.06893e+07	4.0906e+06	7.76336e+06	6.68017e+06	7.82307e+06
2298	128.16	2.31454												6.03737e+07	9.34722e+07	7.87626e+07	1.57445e+08	1.06481e+08	3.10259e+07	3.64435e+07	2.96895e+07	1.53491e+07	1.35462e+07	1.64778e+07	1.35846e+07
2299	600.84	2.3721												5.48759e+07	1.01349e+08	2.14609e+08	2.04304e+07	1.6157e+08	1.98007e+08	4.61683e+07	5.72148e+07	2.82705e+07	4.01337e+07	1.85483e+07	3.76044e+07
2301	427.08	27.459												1.52393e+08	1.05988e+09	1.16437e+08	3.15941e+08	7.68412e+07	1.94547e+08	7.20993e+08	7.14674e+07	1.36472e+08	4.04517e+07	7.83684e+07	3.34792e+08
2302	651	5.79174												7.55425e+07	4.77151e+07	9.52713e+07	1.59701e+08	1.37649e+08	1.94812e+07	8.72709e+06	5.24216e+06	1.45389e+07	5.4276e+06	4.78039e+06	5.90404e+06
2303	298.075	3.75251												2.07729e+07	2.2981e+07	4.0005e+07	4.56683e+07	2.29333e+07	4.7562e+07	1.48269e+07	1.65456e+07	9.28246e+06	8.99117e+06	1.4349e+07	9.93927e+06
2304	558.96	9.08894												5.14267e+06	3.16612e+07	1.34931e+06	4.88823e+07	2.57875e+07	1.86896e+07	3.49373e+07	1.36171e+07	2.12718e+07	1.25027e+07	1.6589e+07	2.97224e+07
2305	584.64	5.64943												3.54247e+07	4.80229e+07	4.00199e+07	4.15895e+07	8.26725e+07	8.47027e+07	1.89128e+07	9.06979e+06	7.5866e+06	1.70146e+06	7.12873e+06	1.31239e+06
2309	664.8	1.64301												1.3808e+08	1.75856e+08	3.20868e+08	1.70993e+07	2.51678e+08	2.92519e+07	5.70606e+07	3.62102e+07	1.79431e+07	1.56632e+07	2.04038e+07	3.64576e+07
2310	283.32	24.0092												7.78829e+07	9.45776e+07	7.56208e+07	1.26864e+08	9.42869e+07	1.22421e+08	8.03773e+07	6.83568e+07	6.45589e+07	8.46484e+07	7.06131e+07	5.57775e+07
2311	351.12	7.28976	1	2M-H	1-	L-ascorbate	CID000942	ASCORBATE	-1.32644	BioCyc	176.032	HMDB00044	54679076	1.87109e+07	2.06039e+07	2.05957e+06	2.10277e+07	1.64342e+07	5.26227e+07	9.4675e+06	1.26677e+07	7.91994e+06	8.67934e+06	9.82349e+06	1.46846e+07
2313	171.12	6.09937												5.04954e+07	4.92352e+07	7.45187e+07	5.79113e+07	6.99968e+07	8.68564e+07	6.90921e+07	5.18045e+07	5.45136e+07	4.66973e+07	1.96999e+07	5.46907e+07
2315	576.84	8.44701												3.66681e+07	5.79678e+07	7.0332e+07	8.28325e+07	4.67731e+07	6.4247e+07	1.81419e+07	3.22811e+07	4.41764e+07	3.9049e+07	2.38721e+07	1.86489e+07
2317	227.28	25.4978												1.9731e+06	2.91569e+07	2.82812e+07	5.12054e+07	2.82318e+07	3.44355e+07	1.37932e+06	1.29588e+07	3.10337e+07	3.16377e+07	1.25176e+06	1.65342e+06
2318	325.2	25.677												1.78469e+08	4.2039e+08	1.21783e+08	1.4167e+08	1.97989e+08	1.00795e+08	3.03881e+08	2.61348e+08	2.18861e+08	1.90416e+08	1.45247e+08	2.35453e+08
2322	325.2	25.4534	1	M+Na-2H	1-	Arachidonic acid	NA	-	-0.576405	KEGG	304.24	-	444899	1.78469e+08	2.48832e+08	1.21783e+08	1.4167e+08	1.97989e+08	1.00795e+08	2.45145e+08	2.83626e+08	1.67208e+07	1.09156e+08	1.96252e+08	2.75186e+08
2326	147.12	2.65393												2.05157e+07	2.47988e+07	2.27721e+07	8.07071e+07	2.58655e+07	3.52791e+07	1.85755e+08	3.16354e+08	4.36688e+08	9.12474e+07	1.38345e+08	7.45533e+07
2327	211.08	1.37565												1.96377e+08	1.69859e+08	2.25358e+08	1.44166e+07	1.07415e+08	1.72993e+08	6.79855e+07	1.25568e+08	8.0192e+07	7.35447e+07	8.01161e+06	2.40713e+07
2330	174.96	28.1601												4.16073e+07	1.48905e+08	9.0145e+07	2.01414e+08	1.26724e+08	1.0447e+08	7.76706e+07	1.46533e+08	9.05907e+07	1.04281e+08	5.75492e+07	4.12727e+06
2331	325.2	24.3222	1	M+FA-H	1-	linoleate	CID001074	LINOLEIC_ACID	-0.190111	BioCyc	280.24	HMDB00673	5460332	6.84911e+07	1.72042e+08	2.01666e+07	3.40787e+07	1.38734e+08	4.07681e+07	1.31553e+08	1.13739e+08	7.57711e+07	5.38106e+07	1.11816e+08	9.69782e+07
2339	938.88	12.1033												2.16072e+07	5.1232e+07	1.1046e+07	3.55908e+07	1.45912e+08	9.94265e+07	6.74496e+06	8.38914e+06	5.10397e+06	6.30408e+06	9.40864e+06	4.16484e+06
2340	325.2	21.3127												1.89378e+08	1.08163e+08	5.02289e+07	2.29216e+07	8.90949e+07	1.05909e+08	1.89159e+08	1.21762e+08	4.09307e+07	1.12038e+08	1.68195e+08	1.64844e+08
2348	228.12	2.83742												1.24762e+07	2.12463e+07	1.97363e+07	3.5038e+07	1.57811e+07	2.35093e+07	8.94641e+06	9.16977e+06	2.62654e+06	3.68423e+06	1.51125e+06	4.0926e+06
2352	338.88	27.9678												1.65611e+07	1.72129e+07	9.40313e+06	2.55036e+07	2.26416e+07	1.69112e+07	7.43372e+06	1.51466e+07	5.76386e+06	1.80424e+07	1.24106e+07	2.79737e+07
2353	487.92	28.3421	1	M+Na-2H	1-	2'-Deoxycytidine-5'-triphosphate	NA	C00458	-0.955304	KEGG	466.99	-	65091	6.70284e+07	1.19881e+08	1.56458e+08	9.01401e+07	6.20246e+07	7.39359e+07	1.59634e+07	2.60671e+07	5.25496e+07	1.41036e+07	2.17211e+07	2.45739e+07
2358	207.24	0.472571												3.08515e+07	5.0442e+07	5.56959e+07	9.67872e+07	7.30675e+07	7.47747e+07	4.97516e+07	2.80332e+07	2.73328e+07	1.69933e+07	3.52419e+07	2.397e+07
2359	427.08	24.8333												9.38364e+07	3.77348e+07	1.92082e+08	6.74638e+07	1.49874e+08	1.85224e+08	5.85621e+07	6.94934e+07	1.11207e+08	2.78141e+07	5.81563e+08	2.95769e+07
2361	427.08	25.9201												5.49747e+07	9.35369e+07	9.08336e+07	5.32855e+07	1.78708e+08	1.71879e+08	7.09543e+08	7.64377e+07	6.75472e+07	3.73711e+07	5.66089e+08	3.48454e+08
2367	325.2	21.9118												6.91301e+07	1.43258e+08	2.00405e+07	2.16173e+07	8.90949e+07	8.34707e+07	1.68256e+08	1.77141e+08	4.09307e+07	1.51845e+08	4.7881e+07	9.17323e+07
2375	427.2	26.734												4.51411e+07	8.01447e+07	6.41687e+07	7.43764e+08	2.0855e+08	8.63676e+08	9.70535e+07	3.0515e+08	3.28498e+07	1.90533e+08	4.40255e+07	6.75322e+07
2376	427.08	26.2235												5.49747e+07	7.02237e+07	9.08336e+07	5.32855e+07	1.78708e+08	4.8948e+07	4.40131e+07	7.64377e+07	5.7136e+07	9.63493e+07	5.66089e+08	4.62432e+07
2378	135.12	27.1127												1.73399e+08	2.60817e+07	3.90096e+07	4.10069e+08	6.48607e+07	4.82413e+07	9.95334e+07	2.29312e+07	9.41697e+07	9.81226e+07	3.77521e+08	9.61125e+07
2384	900.72	9.57948														1.27532e+06	2.98914e+07	2.74285e+07	2.67913e+07		1.57418e+06	1.43181e+06	2.03294e+06	3.15298e+06	615103
2386	485.04	4.4701	1	2M+FA-H	1-	3-(Imidazol-4-yl)-2-oxopropyl dihydrogen phosphate	NA	C01267	-2.43515	KEGG	220.025	-	792	3.73491e+07	3.66321e+07	7.95904e+06	6.05839e+07	4.01352e+07	2.78515e+07	1.07986e+07	2.3533e+07	4.95367e+06	1.59313e+06	3.28072e+06	9.18128e+06
2387	325.2	22.1171												1.77049e+08	1.43258e+08	2.00405e+07	6.53867e+07	4.83375e+07	8.34707e+07	1.00601e+08	9.79884e+07	6.30208e+07	9.23925e+07	3.66226e+07	1.65384e+08
2395	359.88	3.28114												1.9317e+07	2.58031e+07	2.99603e+07	3.68689e+07	2.88851e+07	2.93427e+07	2.19567e+07	1.81015e+07	1.31197e+07	1.25028e+07	1.20562e+07	1.06883e+07
2396	346.92	19.2711												1.14624e+08	4.02141e+07	5.89518e+07	5.48981e+07	6.66761e+07	3.35067e+07	8.59001e+07	5.02522e+07	1.0911e+08	4.93681e+07	4.0133e+07	4.50639e+07
2397	274.08	5.13998												2.89685e+07	3.41051e+07	2.25775e+07	3.21392e+07	8.89314e+07	4.83225e+07	3.85444e+06	430988	2.59554e+06	1.51802e+06	366919	814843
2399	325.2	23.0752												5.13359e+07	1.54278e+08	2.23337e+07	7.57086e+07	1.52659e+08	1.30658e+08	9.39034e+07	1.36516e+08	1.00163e+08	8.36134e+07	1.47495e+08	4.90338e+07
2407	179.28	0.275065												3.08794e+07	2.6509e+07	2.92797e+07	5.70029e+07	3.70601e+07	3.2169e+07	1.87182e+07	2.01266e+07	2.27836e+07	1.89158e+07	6.23774e+07	3.176e+07
2408	489.12	20.6964												3.37735e+07	3.13668e+07	6.20603e+07	2.30347e+08	7.60574e+07	1.61081e+08	1.06003e+07	1.14859e+06	6.74324e+06	1.14483e+07	4.3161e+06	8.35562e+06
2409	211.2	11.8463												1.79602e+08	2.26974e+08	2.61638e+08	2.91877e+08	6.57697e+07	4.35312e+08	1.02778e+08	1.0018e+07	7.98073e+07	4.69175e+07	6.12023e+07	5.17209e+07
2426	207.24	11.7286												1.57353e+07	2.10364e+07	5.50428e+07	1.78218e+08	1.64737e+07	6.7888e+07	1.48645e+08	5.01857e+06	2.75187e+07	4.93635e+07	2.2512e+07	1.79284e+07
2441	134.16	6.81666												2.62945e+07	8.74457e+06	1.37518e+07	3.61655e+07	3.04021e+07	2.53674e+07	8.78773e+06	8.09137e+06	5.79022e+06	4.43211e+06	9.16055e+06	5.78201e+06
2442	488.88	20.3346												1.70564e+07	1.23022e+07	1.00101e+07	3.21245e+08	5.40028e+07	7.13739e+07	3.92486e+06	6.13361e+06	5.82663e+06	1.24201e+07	4.90029e+06	1.08552e+07
2445	365.04	23.0228												1.02326e+07	5.60636e+06	1.11963e+07	1.14755e+07	1.51591e+07	5.91911e+06	1.18977e+07	1.32599e+07	1.62828e+07	1.20993e+07	1.98553e+07	7.50318e+06
2446	427.08	28.0417												6.22818e+07	8.13727e+07	8.20374e+08	1.28931e+07	5.6257e+07	5.07346e+07	8.74733e+07	6.037e+07	6.74395e+07	4.04517e+07	5.12843e+07	7.69753e+07
2448	427.08	23.5157	1	M+FA-H	1-	2-cis,6-trans-Farnesyl diphosphate	NA	-	-0.358335	KEGG	382.131	-	445683	8.34472e+07	6.62672e+07	2.17331e+07	1.3555e+07	6.77701e+07	7.46859e+07	2.87901e+07	5.4608e+07	3.91225e+07	3.96909e+07	3.21114e+07	4.87243e+06
2450	135.12	12.2135												7.78842e+07	8.30751e+07	1.16885e+08	5.57408e+08	5.92556e+07	1.3318e+08	5.98565e+07	7.04638e+08	1.58481e+08	9.21469e+08	5.36898e+08	5.16946e+07
2456	280.92	19.2343												2.04411e+07	3.36821e+07	6.97415e+06	5.08914e+07	2.55135e+07	3.12474e+07	3.34061e+07	1.63507e+06	1.9591e+07	3.03856e+07	1.34932e+07	1.31725e+06
2465	207	16.3819												1.2685e+08	2.74955e+07	2.88174e+07	6.14864e+07	5.26638e+07	4.7973e+07	8.23713e+07	2.26027e+07	1.11413e+08	2.08041e+07	2.7779e+07	9.63784e+06
2471	211.2	13.0096												5.63204e+07	6.63449e+07	3.40379e+07	3.13726e+08	5.48568e+07	3.05454e+07	8.71211e+07	1.56279e+08	5.60726e+07	1.18692e+07	3.58218e+07	6.18624e+07
2473	210.96	16.0348												1.09715e+08	9.18989e+07	1.00871e+08	3.2741e+08	1.71379e+08	1.54136e+08	3.3234e+07	5.68066e+07	1.21044e+08	1.28979e+08	1.04572e+08	5.4859e+07
2482	135.12	17.3549												1.32315e+08	1.06458e+08	8.66829e+07	4.24657e+08	1.64779e+08	1.58603e+08	1.26645e+08	1.11039e+08	7.14106e+08	1.12942e+08	2.43761e+08	8.29966e+08
2487	211.08	14.8695												1.19472e+08	1.14787e+08	1.22098e+08	2.56361e+08	3.3608e+07	1.37241e+08	5.21281e+07	4.75198e+07	9.8173e+07	1.17053e+08	5.01516e+07	2.86802e+07
2489	427.08	22.9556	1	M+FA-H	1-	2-cis,6-trans-Farnesyl diphosphate	NA	-	-0.358335	KEGG	382.131	-	445683	8.34472e+07	8.43153e+07	4.86338e+07	1.64906e+07	4.8302e+07	7.46859e+07	3.8582e+07	4.16358e+07	8.3549e+07	3.77434e+07	3.21114e+07	2.30371e+07
2490	427.08	22.6711												8.34472e+07	8.43153e+07	4.86338e+07	1.64906e+07	4.8302e+07	5.23975e+07	3.8582e+07	2.02511e+07	4.14799e+07	3.90026e+07	6.10281e+07	1.46533e+08
2491	427.08	23.751	1	M+FA-H	1-	2-cis,6-trans-Farnesyl diphosphate	NA	-	-0.358335	KEGG	382.131	-	445683	9.86528e+07	4.92921e+07	2.17331e+07	1.3555e+07	6.77701e+07	7.46859e+07	2.87901e+07	8.29199e+07	3.91225e+07	3.96909e+07	2.83982e+07	4.87243e+06
2502	368.76	28.3181												2.92142e+07	3.00832e+07	1.55539e+07	1.81128e+08	5.76654e+07	6.73268e+07	3.49775e+07	7.22764e+07	4.04687e+07	5.48143e+07	3.67709e+07	2.91812e+07
2503	385.2	22.3796	1	2M+FA-H	1-	(1R,2R,4S)-Limonene-1,2-diol	NA	-	0.139135	KEGG	170.131	-	11217495	2.49655e+07	3.99132e+07	2.63328e+07	5.15893e+07	3.71335e+07	1.26311e+07	2.58283e+07	1.29577e+07	3.74481e+07	1.55909e+06	3.04892e+07	2.55782e+07
2506	497.88	20.9048												4.88711e+07	2.04809e+07	9.20463e+06	2.02576e+08	3.78581e+07	1.90039e+07	1.98298e+07	4.80568e+06	1.28697e+07	4.87848e+06	1.65338e+07	1.17112e+07
2508	207	20.0808												1.91669e+07	3.17615e+07	1.53036e+07	2.18901e+07	3.13075e+07	2.16793e+07	1.43765e+07	2.40738e+07	1.43478e+07	1.5895e+07	3.54969e+07	3.87199e+07
2528	530.88	4.00406												2.16899e+07	1.54474e+07	1.02494e+07	2.17252e+07	6.13687e+06	1.38946e+07	4.82907e+06	1.3256e+06	9.76165e+06	5.08693e+06	4.1275e+06	3.0375e+06
2533	211.08	14.3089												9.76344e+07	1.14787e+08	8.7364e+07	2.65162e+07	3.3608e+07	1.86731e+07	4.46706e+07	5.01457e+07	2.19646e+07	3.40896e+07	6.35927e+07	4.24495e+07
2537	383.16	27.9693												2.51172e+07	1.56939e+07	2.11232e+07	3.90105e+07	3.98005e+07	2.67263e+07	4.57712e+06	1.74207e+07	1.8678e+07	1.1683e+07	1.9547e+07	1.96418e+07
2538	211.08	16.6431												1.12913e+08	4.60594e+07	9.73493e+07	2.4771e+08	3.6351e+07	1.0715e+08	3.56566e+07	5.93377e+07	7.23245e+07	3.55317e+07	6.1103e+07	7.0453e+07
2540	233.16	22.4662												1.49469e+07	4.69855e+07	3.21328e+07	1.37457e+08	3.27169e+07	3.21778e+08	3.78226e+06	1.08253e+08	1.13696e+07	4.70193e+07	1.32279e+08	1.69533e+08
2542	248.28	18.4533												1.64199e+07	3.6146e+07	1.154e+07	1.10162e+08	1.68126e+07	2.51947e+07	1.69166e+07	1.68389e+07	5.97877e+07	1.72769e+07	2.46062e+07	1.74542e+07
2543	133.08	20.4317												1.41132e+08	4.61488e+07	9.5051e+07	3.02725e+07	9.36604e+07	6.5076e+07	2.71352e+07	2.02063e+08	2.72107e+07	3.20573e+07	3.87843e+07	2.68844e+07
2562	135.12	8.47898												3.65396e+07	6.76303e+07	4.40562e+07	9.99498e+07	2.73543e+07	3.24972e+07	1.84371e+08	2.93509e+07	7.51648e+07	3.63261e+07	6.7154e+07	9.3853e+07
2568	135.12	20.6612												5.73921e+07	1.50455e+08	6.76122e+07	1.50102e+08	3.9099e+07	6.32449e+07	1.19075e+08	7.10251e+08	8.70897e+07	9.7244e+07	4.34858e+07	1.20615e+08
2578	247.92	18.8405												1.9921e+07	1.60798e+07	1.08821e+07	1.27858e+08	2.49948e+07	2.59604e+07	2.13761e+07	1.1825e+07	1.21621e+07	1.70247e+07	2.38171e+07	1.78284e+07
2579	245.155	17.6582												4.26309e+06	1.19651e+07	5.63191e+06	8.86257e+06	1.48521e+07	7.31329e+06	1.48991e+07	1.00223e+07	3.06736e+07	4.08374e+06	6.56502e+06	8.64945e+06
2585	497.88	26.1515												7.82286e+07	3.04088e+07	4.58112e+07	1.46862e+08	2.32458e+07	3.02902e+07	5.82942e+07	1.43991e+07	4.23628e+07	5.74335e+06	2.02784e+07	1.57441e+07
2587	347.04	25.8678												2.64463e+07	1.52046e+07	1.92995e+07	2.30878e+07	1.50065e+07	1.75633e+07	1.96914e+07	1.08323e+07	2.46985e+07	1.92296e+07	2.79048e+07	2.09881e+07
2588	135.12	19.3074												8.97736e+07	1.14608e+08	1.14226e+08	6.74519e+07	1.70523e+08	4.86578e+07	2.69836e+08	1.54447e+08	7.04754e+08	1.1446e+08	8.07985e+08	3.82341e+07
2594	467.04	9.2636	1	M+FA-H	1-	Maltose 1-phosphate	NA	-	0.317053	KEGG	422.083	-	167489	6.18348e+07	2.58359e+07	2.14294e+07	2.38434e+07	2.00804e+07	2.0932e+07	5.32575e+07	3.69149e+07	7.14478e+07	3.8002e+07	2.12845e+07	2.75777e+07
2609	207.12	13.1019	1	M+K-2H	1-	(1R,2R,4S)-Limonene-1,2-diol	NA	-	0.192239	KEGG	170.131	-	11217495	5.62899e+07	6.52156e+07	1.59606e+07	4.53336e+07	7.73049e+07	3.91309e+07	7.86984e+07	1.39866e+08	5.42229e+07	7.96937e+07	6.55602e+07	1.58486e+07
2612	263.88	14.9847												4.94079e+06	8.48855e+06	1.39494e+07	1.81727e+07	1.8353e+07	1.48143e+07	4.13452e+06	6.06405e+06	5.81711e+06	2.33413e+06	6.19084e+06	1.0532e+07
2616	456.24	24.3052												1.52912e+07	1.38534e+07	6.87046e+06	2.29143e+07	1.2426e+07	3.16824e+07	1.03501e+07	9.58581e+06	1.18058e+07	7.62556e+06	4.3058e+06	1.23139e+07
2617	207	16.7496												1.2685e+08	3.84248e+07	1.16287e+08	6.14864e+07	5.26638e+07	6.76208e+07	5.91806e+07	1.92986e+07	9.50573e+07	2.08041e+07	1.54808e+07	8.93228e+06
2626	117.12	20.034												5.55726e+07	2.14293e+07	2.29555e+07	3.18858e+07	5.69561e+07	1.1385e+08	4.59741e+07	3.75047e+07	3.16223e+07	3.49579e+07	1.44647e+07	2.70177e+07
2631	482.88	7.68876												1.6864e+07	1.15972e+07	2.49405e+07	1.02411e+07	1.76265e+07	9.82125e+06	814128	3.05742e+06	5.95247e+06	4.23411e+06	4.97301e+06	1.4733e+06
2632	131.16	5.38223												1.61345e+07	1.60954e+07	1.42867e+07	7.33168e+06	1.25003e+07	6.37635e+06	1.30338e+07	1.05875e+07	2.40111e+07	1.06792e+07	1.35484e+07	1.26272e+07
2633	163.08	0.316628	1	M-H	1-	alpha-L-fucopyranose	CID000493	CPD-10329	-0.664833	BioCyc	164.068	HMDB00174	439554	1.04641e+07	2.48245e+07	3.60783e+07	9.14213e+07	7.01966e+07	4.69918e+07	1.73295e+07	1.83817e+07	2.97617e+07	3.29663e+07	3.09977e+07	3.43803e+07
2634	163.08	0.690394	1	M-H	1-	beta-L-fucopyranose	CID001043	CPD0-1107	-0.664833	BioCyc	164.068	HMDB59625	444863	7.71669e+06	3.14391e+07	2.84477e+07	9.14213e+07	8.70507e+07	4.69918e+07	3.41548e+07	1.83817e+07	2.97617e+07	3.64099e+07	1.54695e+07	3.43803e+07
2637	133.08	14.6004												1.63891e+08	5.16775e+07	8.20336e+07	7.4801e+06	6.78607e+07	3.16618e+07	6.57383e+07	9.27449e+07	2.35484e+08	1.85842e+07	4.19607e+07	8.19715e+06
2653	131.16	5.14874												1.76209e+07	1.97247e+07	1.42867e+07	2.70861e+06	2.5242e+07	6.37635e+06	1.71784e+07	1.1646e+07	2.40111e+07	1.00146e+07	1.35484e+07	2.18547e+07
2655	248.28	19.6913												3.57979e+07	1.38229e+07	2.23888e+07	1.06105e+08	1.73477e+07	1.76216e+07	2.96663e+07	9.47806e+06	2.12978e+07	2.0694e+08	1.48721e+07	3.18269e+07
2660	135.12	22.3374												2.43445e+07	7.31229e+07	1.59501e+07	2.34762e+07	4.73221e+07	6.77484e+07	7.06786e+07	5.1323e+07	4.29471e+07	6.90316e+07	3.08865e+07	7.87699e+06
2665	245.04	4.92078	1	M-H	1-	glycerophosphoglycerol	CID001091	GLYCEROPHOSPHOGLYCEROL	1.42451	BioCyc	246.05	-	25202983	1.60263e+07	1.61223e+07	2.00732e+07	6.87877e+06	3.63835e+07	2.86245e+07	1.54883e+07	9.42223e+06	1.85025e+07	1.51538e+07	2.18564e+07	1.85669e+07
2669	137.04	26.1243												5.54901e+07	1.94572e+07	4.21007e+07	5.79688e+07	4.46577e+07	1.85746e+07	2.68185e+07	2.61758e+07	1.0561e+07	4.31307e+07	1.47487e+07	5.80768e+07
2670	137.04	25.8434												6.2847e+07	1.94572e+07	3.42989e+07	5.79688e+07	1.91848e+07	4.51317e+07	2.96085e+07	3.63921e+07	8.60953e+06	4.31307e+07	1.47487e+07	5.80768e+07
2671	271.2	22.6386												1.2551e+06	9.99601e+06	2.11399e+07	4.56931e+07	9.58225e+06	2.23693e+07	4.95808e+07	2.39895e+07	7.16259e+07	2.08176e+07	1.86218e+07	3.17817e+07
2687	117.12	19.7873												6.91636e+07	3.69946e+07	1.88558e+07	1.08901e+07	7.60673e+07	1.1385e+08	2.8534e+07	3.75047e+07	2.70425e+07	1.166e+07	5.34021e+07	2.70177e+07
2700	133.08	23.1766												1.19388e+08	1.31769e+08	4.88599e+07	6.30979e+07	1.65036e+08	1.37357e+08	2.53468e+07	9.34847e+07	8.2906e+07	1.94712e+08	1.48498e+08	6.63431e+07
2703	516.72	3.88121												2.20731e+07	2.86912e+07	1.3918e+07	8.13776e+06	2.36091e+07	8.61328e+06	4.37052e+06	1.92801e+06	5.9996e+06	5.29776e+06	943216	1.58096e+06
2705	133.08	13.8494												6.16994e+07	6.0905e+07	1.13942e+08	9.85503e+07	1.09291e+08	5.86726e+07	2.54907e+07	2.79823e+07	2.63806e+07	6.80837e+06	5.06211e+07	8.29328e+06
2713	133.08	14.069												1.40932e+08	6.0905e+07	1.13942e+08	9.85503e+07	9.80733e+07	4.65073e+07	3.41117e+07	2.79823e+07	2.63806e+07	1.83874e+07	4.28851e+07	9.9463e+06
2718	426.48	3.87226												3.14514e+07	4.84902e+07	3.83594e+07	7.26432e+07	1.27698e+07	3.15082e+07	8.01454e+06	8.26631e+06	1.55252e+07	3.95146e+06	3.29794e+06	6.25394e+06
2719	440.76	26.026												5.41146e+06	1.97793e+06	6.61097e+06	5.67383e+06	7.46819e+06	1.73794e+07	8.35404e+06	3.81485e+06	2.21587e+07	1.75954e+06	2.4274e+07	7.82335e+06
2720	117.12	18.6773												4.74045e+07	9.59076e+06	7.70563e+06	6.36441e+06	8.55963e+07	7.16001e+07	1.08652e+07	8.20481e+06	2.45583e+07	3.51506e+07	1.93687e+07	1.17406e+07
2724	147.24	4.17779												1.91732e+07	6.48561e+06	1.79147e+07	9.08067e+06	1.57999e+07	1.25822e+07	5.4132e+06	1.20615e+07	1.2532e+07	9.48527e+06	1.04807e+07	4.85141e+06
2728	132.96	13.4336												6.54849e+07	9.85389e+06	1.27224e+08	2.2515e+07	9.16785e+07	8.75617e+07	2.39838e+07	1.03782e+08	6.6632e+07	2.77732e+07	2.49662e+07	5.70619e+07
2731	293.16	19.0608												3.14994e+07	1.85564e+07	6.56963e+07	7.75736e+07	3.88165e+07	2.36593e+07	1.04312e+08	6.15707e+07	2.69155e+07	9.57099e+07	2.29167e+07	3.87877e+07
2732	117.12	19.3649												8.67814e+07	1.8798e+07	2.57436e+07	1.89339e+07	9.41175e+07	6.14249e+07	2.10351e+07	3.75047e+07	2.45583e+07	1.166e+07	3.45486e+07	3.68824e+07
2736	387	24.0461	1	M-H	1-	Deoxyuridine-5'-diphosphate	NA	-	1.48937	KEGG	388.007	-	145729	1.1862e+07	8.36463e+06	7.02038e+06	1.79182e+07	4.57703e+06	8.7126e+06	4.31608e+06	3.21676e+06	4.36356e+06	6.22125e+06	8.68062e+06	5.1118e+06
2738	311.04	19.0553												1.12962e+07	2.30368e+07	7.20037e+06	1.13564e+08	2.85083e+07	4.66925e+07	5.36108e+07	3.01325e+07	8.1658e+06	1.76902e+07	5.5309e+07	2.72791e+07
2761	211.08	5.45074	1	M+FA-H	1-	3-(3-Hydroxyphenyl)propanoic acid	NA	-	0.859465	KEGG	166.063	-	91	5.63382e+06	3.38129e+07	3.07732e+07	8.46452e+06	2.09746e+07	8.87888e+06	2.12321e+07	2.01441e+07	1.46627e+07	3.25596e+07	2.17898e+08	3.4264e+07
2768	718.92	10.8855												1.33255e+08	5.04563e+07	1.481e+08	6.80753e+06	1.43686e+08	7.95064e+07	1.21424e+08	1.63987e+08	4.97488e+07	6.72087e+07	9.40652e+07	4.52259e+07
2769	135.12	6.35794												5.86487e+07	6.20864e+07	6.38746e+07	3.6673e+07	1.05194e+08	3.71356e+07	8.72316e+07	7.95711e+06	6.75734e+06	7.20622e+07	3.72681e+07	8.22872e+06
2773	135.12	6.06981												5.86487e+07	6.20864e+07	3.74073e+07	3.6673e+07	7.04408e+07	5.73992e+07	1.04738e+08	3.6186e+07	2.5026e+07	2.00497e+07	3.21635e+07	8.22872e+06
2780	402.84	7.98856												1.72285e+07	1.71622e+07	4.73062e+07	8.37111e+07	2.16493e+07	3.14897e+07	7.91035e+06	3.17024e+07	1.9912e+07	2.04299e+07	2.21241e+07	2.26622e+07
2781	137.04	25.4524												2.38548e+07	6.90648e+06	8.28006e+06	2.33207e+07	2.37299e+07	5.93351e+07	3.86498e+07	4.13291e+07	3.16349e+07	4.31307e+07	1.47487e+07	5.80768e+07
2783	133.08	19.2483	1	M-H	1-	2'-deoxyribose	CID000774	2-DEOXYRIBOSE	0.0765923	BioCyc	134.058	HMDB03224	10786	8.98113e+07	1.13433e+08	8.88085e+07	2.98935e+07	3.38157e+07	9.30677e+07	1.10535e+08	9.13134e+07	6.66792e+07	3.358e+07	2.95639e+07	7.24043e+07
2791	311.16	18.8674												3.27046e+07	3.83208e+07	2.25059e+07	4.93258e+07	3.67392e+07	4.77025e+07	3.53735e+07	2.51036e+07	5.97322e+07	1.3401e+07	2.45221e+07	2.17814e+07
2795	311.16	18.3695												3.63628e+07	8.55588e+07	3.09817e+07	4.93258e+07	1.35363e+07	1.37044e+07	4.07553e+07	2.51036e+07	4.49695e+07	8.55835e+06	3.1823e+07	3.12226e+07
2807	133.08	15.4												1.13197e+08	3.11708e+07	7.86296e+07	9.6619e+06	4.05442e+07	8.27302e+07	4.59648e+07	5.46023e+07	1.71978e+08	1.85842e+07	1.17958e+08	1.77753e+07
2820	211.08	13.8709												6.15184e+07	3.01264e+07	6.56399e+07	9.99585e+06	3.99386e+07	1.57683e+07	8.09297e+07	7.73528e+07	5.33735e+07	6.01074e+07	6.52379e+07	9.00821e+07
2824	211.2	9.99608												4.92053e+07	1.85873e+07	4.55e+07	1.74675e+07	3.10108e+07	5.83841e+07	6.22168e+08	2.99308e+08	5.52599e+07	1.96955e+07	2.4024e+07	2.52797e+07
2835	133.08	22.076												6.48133e+07	1.16828e+08	3.80547e+07	3.07265e+07	4.43975e+07	6.0602e+07	1.20516e+08	7.82916e+07	2.93733e+07	6.10811e+07	1.15826e+08	3.80615e+07
2836	281.04	26.5979												7.82766e+06	2.21319e+07	2.02319e+07	5.38006e+07	1.14026e+07	6.69382e+06	1.38643e+07	1.32602e+07	1.44207e+07	7.84977e+06	1.77748e+07	1.08366e+07
2838	297	11.7061	1	M+K-2H	1-	glycerophosphoserine	CID001107	CPD0-2030	2.48653	BioCyc	260.054	-	46173312	3.21157e+07	5.99365e+07	4.86896e+07	5.94498e+06	1.25208e+07	1.75354e+07	3.48634e+07	2.21321e+07	2.82834e+07	1.07802e+06	8.26959e+06	8.6705e+06
2839	133.08	21.2715												8.25348e+07	6.16789e+07	9.1903e+07	1.81165e+07	8.77599e+07	7.35864e+07	3.65905e+07	1.33824e+08	8.29532e+07	5.84858e+07	4.74136e+07	7.00994e+07
2869	685.92	9.58126												1.26996e+07	8.72483e+06	1.81499e+07	9.56578e+06	1.41013e+07	1.09097e+07	4.69391e+07	4.23269e+07	3.52879e+07	9.56236e+06	1.20821e+07	1.39658e+07
2883	211.08	18.896	1	M+FA-H	1-	3-(3-Hydroxyphenyl)propanoic acid	NA	-	0.337624	KEGG	166.063	-	91	6.87731e+06	6.27156e+07	2.1854e+07	7.56503e+07	3.66822e+07	1.13465e+07	4.27569e+07	4.12202e+07	4.9445e+07	5.51298e+07	2.24788e+07	4.72612e+07
2897	463.08	23.7656	1	M+FA-H	1-	5'-Butyrylphosphoinosine	NA	-	-0.659973	KEGG	418.089	-	135398730	1.17808e+07	1.34488e+07	1.7577e+07	9.91054e+06	2.12716e+07	7.16388e+06	7.84671e+06	7.78835e+06	7.49021e+06	3.36583e+06	9.86769e+06	7.53913e+06
2898	132.96	19.7831												4.20592e+07	1.59554e+07	9.0052e+07	4.39156e+07	3.21893e+07	8.53178e+07	6.81753e+07	5.14387e+07	3.28166e+07	7.86319e+07	3.1488e+07	4.81729e+07
2901	207.24	18.1532												5.14652e+07	3.91022e+07	5.12943e+07	6.03952e+07	1.26332e+07	4.13949e+07	2.15608e+07	5.06601e+06	2.39253e+07	2.36117e+07	2.32875e+07	1.31407e+07
2902	132.96	17.3163												4.94638e+07	9.15606e+06	4.65384e+07	7.71888e+06	3.15577e+07	5.68175e+07	1.09531e+08	2.72116e+07	4.31862e+07	4.00271e+07	1.54508e+08	5.49038e+07
2907	467.04	13.4747	1	M+K-2H	1-	2-[2-O-(alpha-D-mannopyranosyl)-(1->2)-alpha-D-glucopyranosyl]-D-glycerate	CID002476	CPD-13015	1.26676	BioCyc	430.132	-	50986171	6.6548e+06	3.51818e+06	8.36998e+06	1.40266e+07	7.34604e+06	1.90869e+07	3.18037e+06	2.7506e+06	2.48341e+06	702941	544239	2.3684e+06
2908	233.16	27.0163												2.79814e+07	8.89812e+06	2.2035e+07	1.80959e+07	1.41657e+07	1.90573e+07	3.94405e+07	1.11599e+07	3.079e+07	8.16252e+06	1.87629e+07	1.83451e+07
2913	132.96	13.0198												5.21055e+07	9.42373e+06	5.41622e+07	1.81406e+07	1.11815e+08	1.06154e+08	4.09011e+07	2.79495e+07	3.67967e+07	2.77732e+07	2.79131e+07	3.1977e+07
2917	497.88	23.0272												2.43497e+07	3.11113e+07	1.35908e+08	8.40959e+07	2.48944e+07	4.05966e+07	1.04326e+07	7.62954e+06	1.82962e+07	8.52176e+06	4.96706e+06	9.36996e+06
2925	427.56	20.6299												8.03578e+06	6.81467e+06	1.7974e+07	3.11368e+07	4.97402e+06	1.54106e+07	5.56518e+06	1.33181e+07	9.0604e+06	9.4602e+06	9.41461e+06	1.43964e+07
2945	163.2	15.733												4.32098e+07	2.0313e+07	2.50575e+07	2.12454e+08	2.39716e+07	1.97991e+07	2.81512e+07	1.78747e+07	3.56401e+07	1.10393e+07	3.34163e+07	2.23376e+07
2973	133.08	16.2285												8.36592e+07	6.09689e+07	3.31827e+07	1.65962e+07	6.71028e+07	1.24779e+08	3.7714e+07	4.84889e+07	1.04914e+08	1.06182e+08	7.30704e+07	3.09258e+07
2976	293.04	9.31256												3.71568e+06	2.93546e+06	5.65094e+06	6.50693e+06	6.50851e+06	634316	2.38217e+06	451339	3.84814e+06	1.29051e+06	3.34169e+06	1.29562e+06
2984	210.96	7.87669												1.85571e+07	1.04976e+08	6.49089e+07	6.83303e+06	2.85805e+07	2.53198e+07	3.19599e+07	4.06605e+07	2.06773e+07	5.33946e+07	9.17298e+07	5.97787e+07
2990	117	15.8167												2.55924e+07	2.5078e+07	1.49401e+07	3.29327e+07	2.10661e+07	1.60439e+07	3.14952e+06	9.42497e+06	4.19017e+06	6.94348e+06	6.87452e+07	4.48822e+06
2997	133.08	17.2154												2.46769e+08	8.0128e+07	7.20018e+07	1.77516e+07	5.09021e+07	2.86896e+07	6.76495e+07	6.83108e+07	3.09031e+07	1.04436e+08	7.9987e+07	2.79541e+07
3016	132.84	18.5625												1.0766e+07	4.92276e+07	1.18518e+07	1.4892e+07	4.39188e+07	1.53513e+07	3.63809e+07	1.89105e+07	1.80107e+07	8.92186e+06	3.31891e+07	3.6186e+07
3028	117.36	13.3288												1.32312e+07	7.19474e+06	3.39716e+06	4.23166e+07	1.11179e+07	5.99468e+06	3.39154e+06	3.88627e+06	3.77969e+06	2.80604e+06	3.00177e+06	4.36571e+06
3029	263.04	9.25508												5.91079e+06	2.90368e+06	8.5961e+06	7.01916e+06	7.58645e+06	7.79905e+06	3.50229e+06	5.58362e+06	1.78971e+06	1.12828e+06	1.47159e+06	2.06495e+06
3030	163.2	14.277												2.12704e+07	1.82039e+07	3.48565e+07	1.18194e+07	1.09645e+07	1.80668e+07	3.41424e+06	2.98492e+06	1.11926e+07	1.30297e+07	1.93038e+07	2.66941e+07
3034	135.12	29.1038												9.88579e+07	5.38448e+07	9.26086e+07	2.64514e+07	2.48663e+07	5.89948e+07	1.15811e+08	5.09472e+07	1.0285e+08	1.69897e+08	8.5141e+07	1.38658e+08
3053	209.16	19.4864	1	M-H	1-	(+)-7-iso-jasmonate	CID001254	CPD-731	0.791907	BioCyc	210.126	-	7251182	648648	1.16469e+07	1.81165e+07	1.11973e+07	1.14117e+07	1.30994e+07	5.78312e+06	4.4277e+06	3.20991e+07	1.33099e+07	1.08472e+07	5.15924e+06
3060	489.24	18.9337												1.10584e+07	7.35033e+06	5.99509e+06	3.03472e+07	1.60071e+07	3.16402e+07	2.20276e+06	1.84208e+06	4.3875e+06	2.79136e+06	1.7119e+06	3.26295e+06
3070	116.88	14.5164												2.97322e+07	5.08452e+06	8.56792e+06	1.47935e+07	2.56281e+07	1.61716e+07	5.87467e+06	4.8427e+06	5.06041e+06	6.33557e+06	2.34774e+06	1.1603e+06
3082	675	10.6153												5.80607e+07	6.13276e+07	5.41815e+07	4.67501e+06	3.78672e+07	3.37981e+07	6.76024e+07	8.04129e+07	8.28731e+07	1.19362e+07	2.09366e+07	3.03645e+07
3095	211.08	4.28373												4.36608e+07	2.43439e+07	6.77059e+07	7.42319e+06	3.85596e+07	5.98017e+06	5.93841e+07	4.09605e+07	7.57053e+07	5.65685e+07	6.10715e+07	6.64002e+07
3100	175.08	6.86056												2.73961e+07	4.60444e+06	1.17688e+07	2.78062e+07	2.29966e+07	3.48147e+07	9.72749e+06	1.20311e+07	8.95047e+07	9.60604e+06	4.92922e+07	2.79185e+07
3101	207	19.3156												4.75921e+07	7.24764e+07	1.39952e+08	7.80779e+06	6.19541e+07	1.06436e+08	5.3935e+07	7.78921e+06	3.35736e+07	5.47931e+07	1.90978e+07	1.95964e+07
3109	311.16	17.6765												2.46344e+07	4.59164e+07	1.49668e+07	3.14204e+07	1.1931e+07	1.37044e+07	2.02078e+07	1.39161e+07	3.61932e+07	4.29455e+06	3.84325e+07	2.34626e+07
3111	133.08	17.8387												1.47099e+08	6.45953e+07	8.76978e+07	8.067e+06	7.02998e+07	6.00341e+07	1.94706e+07	4.8416e+07	4.17581e+07	1.04436e+08	2.88812e+08	5.36048e+07
3148	137.04	17.8149												3.61896e+07	3.17114e+07	6.62113e+07	5.15146e+07	2.36941e+07	2.76874e+07	5.28381e+07	8.44216e+06	2.67805e+07	4.7648e+07	1.52475e+07	9.32395e+06
3149	137.04	17.4635												3.61896e+07	3.17114e+07	3.62585e+06	5.15146e+07	1.30618e+07	2.25406e+07	5.28381e+07	8.44216e+06	1.53043e+07	4.7648e+07	5.57744e+07	9.32395e+06
3150	183.12	15.4312												2.7108e+07	1.8178e+07	4.15107e+07	2.0727e+08	2.53042e+07	2.67148e+07	1.00334e+07	2.28828e+07	3.2069e+07	1.7634e+07	2.84226e+07	1.84265e+07
3151	311.16	16.8722												1.10019e+07	1.14587e+07	1.7813e+07	3.56543e+06	8.23866e+06	1.39824e+07	2.83765e+07	2.40344e+07	3.61932e+07	2.1716e+07	1.77631e+07	8.84802e+06
3164	628.68	5.20583												1.44487e+08	1.56886e+08	7.14985e+07	4.98955e+06	4.47671e+07	3.89017e+07	4.20519e+07	3.17585e+07	4.0182e+07	1.53131e+07	2.06857e+07	1.02122e+07
3166	135.24	7.41916												6.30671e+06	6.38035e+07	2.01126e+07	6.45754e+06	3.24097e+07	1.16842e+07	4.12447e+07	3.27198e+07	1.41383e+07	1.31266e+07	3.16543e+07	6.58978e+07
3168	213.12	5.10962												9.52889e+06	1.33486e+07	8.57663e+06	7.58919e+06	6.55645e+06	1.58723e+07	6.08702e+06	8.41379e+06	4.33076e+06	2.77164e+06	5.08978e+06	2.80948e+06
3169	255.005	19.3824												1.01355e+07	9.14322e+06	1.16808e+07	1.69452e+07	8.1781e+06	8.17771e+06	6.36419e+06	7.7841e+06	5.41142e+06	2.50962e+06	9.72792e+06	8.59354e+06
3184	233.04	21.2538												1.4668e+07	2.22154e+07	9.9445e+06	1.35831e+08	2.22458e+07	2.07651e+07	2.88973e+07	3.52155e+07	2.32421e+07	5.69322e+06	2.22184e+07	2.70095e+07
3187	137.04	17.0323	1	M-H	1-	4-hydroxybenzoate	CID000539	4-hydroxybenzoate	-0.227007	BioCyc	138.032	HMDB00500	135	5.09646e+07	3.17114e+07	3.67223e+07	2.03649e+07	3.40654e+07	9.34056e+06	1.38286e+07	3.12505e+07	2.5922e+07	1.31445e+08	5.95433e+07	6.24227e+07
3196	403.075	15.6083												2.24618e+06	6.15895e+06	4.38538e+06	1.48113e+07	9.4149e+06	2.97281e+06	2.18019e+06	6.15924e+06	3.6399e+06	1.13937e+07	3.71559e+06	6.0262e+06
3197	137.04	15.6288												1.63049e+07	1.32146e+07	9.43578e+07	3.93541e+07	5.27054e+07	4.18342e+07	4.87555e+07	7.42592e+07	3.65933e+07	4.34317e+07	2.04028e+07	2.09835e+07
3199	396.96	19.3326												1.39062e+07	1.41736e+07	1.96977e+07	1.79955e+07	1.89693e+07	9.5553e+06	2.00237e+07	2.35581e+07	7.2189e+06	1.39409e+07	1.48619e+07	5.21001e+06
3212	132.84	12.7531												1.30784e+07	1.19403e+07	5.09341e+07	6.13683e+06	1.84486e+07	2.86176e+07	3.64192e+07	2.79723e+07	8.30888e+06	2.87936e+07	5.09005e+07	1.05657e+07
3213	157.08	8.84917												3.61889e+06	5.27983e+06	6.53572e+06	9.373e+06	5.80854e+06	5.83674e+06	6.14926e+06	3.819e+06	8.38082e+06	3.9784e+06	3.49365e+06	2.52988e+06
3216	456.12	24.5771												3.27787e+07	5.9328e+07	4.54573e+07	7.38776e+06	2.36561e+07	3.21625e+07	2.78786e+07	2.09642e+07	5.279e+06	1.00175e+07	9.45617e+06	2.08001e+07
3219	211.2	16.8903												3.41047e+07	1.77479e+07	3.2969e+07	1.43207e+07	9.33451e+07	5.96467e+07	4.19102e+07	3.62593e+07	3.43274e+07	3.32766e+07	6.28856e+07	2.94422e+07
3220	211.2	17.1382												2.35669e+07	5.94579e+06	3.2969e+07	1.43207e+07	8.09549e+07	3.37767e+07	4.66948e+07	7.15958e+07	5.44091e+06	2.71749e+07	6.28856e+07	2.94422e+07
3227	211.2	9.23244												4.51645e+07	5.44233e+06	3.92245e+07	4.77946e+06	6.56274e+07	5.81541e+07	4.17624e+07	5.78932e+07	7.9688e+06	2.6928e+07	1.34421e+08	3.78093e+07
3234	125.16	12.2543												6.54674e+06	6.91182e+06	3.66861e+06	4.46378e+06	9.18909e+06	4.77776e+06	4.44264e+07	8.1449e+07	2.48708e+07	7.3941e+07	8.48826e+07	4.2372e+07
3240	224.04	25.048												6.87502e+06	5.93048e+06	7.64901e+06	1.44742e+07	1.55335e+07	1.13613e+07	2.59178e+07	1.79862e+07	9.95535e+06	8.00107e+06	2.5468e+07	1.59052e+07
3246	116.4	21.6228												3.71792e+07	4.51085e+07	4.04328e+07	1.58275e+07	8.02441e+07	1.02959e+08	8.29137e+06	4.04121e+07	4.02326e+06	3.78915e+07	3.96892e+07	2.3868e+07
3252	339.36	17.4805												7.91853e+06	9.04354e+06	2.76524e+06	4.40207e+06	8.78417e+06	9.04932e+06	3.19369e+06	5.30335e+06	8.04354e+06	1.73653e+06	2.1403e+07	5.30761e+06
3275	175.08	4.32909												1.70328e+07	3.52156e+07	1.96381e+07	3.69e+06	2.52604e+07	2.08756e+07	2.83524e+07	2.00048e+07	4.07722e+07	5.37749e+06	1.42673e+07	7.83989e+06
3280	131.04	17.1095												1.6417e+07	3.00539e+06	1.76538e+07	1.73224e+07	2.86761e+07	1.85899e+07	1.36487e+07	3.19237e+07	1.8542e+07	1.88229e+07	1.94942e+06	8.84524e+06
3282	117	12.1558												4.59588e+07	3.33049e+07	2.84155e+07	8.57662e+06	2.40552e+07	1.87336e+07	2.64859e+06	5.94045e+06	6.60025e+06	5.82582e+06	1.42227e+07	1.17703e+07
3286	219.6	23.7065												3.06302e+06	6.66523e+06	3.96012e+06	1.62296e+07	4.92383e+06	3.507e+06	5.03019e+06	5.91437e+06	6.83601e+06	4.96715e+06	5.17061e+06	4.17495e+06
3287	255.12	16.5641												2.56106e+07	7.82822e+06	1.48671e+07	1.99171e+07	1.63297e+07	9.21652e+06	5.10743e+06	3.12682e+07	4.00108e+07	1.93649e+06	8.85834e+06	1.98579e+07
3306	211.205	18.6851												9.36262e+06	4.39023e+06	1.92312e+07	6.01528e+06	4.60414e+07	5.97764e+06	1.1278e+07	1.56492e+07	4.60957e+07	4.19674e+06	8.76488e+06	4.82029e+07
3308	233.16	24.9326												2.61418e+07	3.64557e+06	1.87998e+07	1.85427e+07	5.13539e+07	1.81238e+07	1.49805e+07	5.12669e+07	1.71329e+07	2.1362e+07	8.80977e+06	4.78374e+07
3310	137.04	12.9664	1	M-H	1-	salicylate	CID001585	CPD-110	0.596537	BioCyc	138.032	HMDB01895	54675850	4.80402e+07	2.77473e+07	3.93297e+07	1.18495e+08	3.16432e+07	3.19976e+07	1.9562e+07	2.03386e+07	2.80122e+07	3.7849e+07	2.18836e+07	9.17133e+06
3316	159	3.51464												4.70235e+06	1.76366e+07	1.44857e+07	1.72528e+07	8.74803e+06	1.52059e+07	1.36164e+07	2.05423e+07	1.08399e+07	4.26651e+06	1.07052e+07	2.03608e+06
3317	207.12	3.07313												3.64086e+07	2.05813e+07	4.03734e+07	5.23558e+06	2.84574e+07	1.82223e+07	4.47715e+07	3.56571e+06	6.51026e+06	6.23738e+06	1.74248e+07	3.43267e+06
3318	174.96	14.6301												5.68278e+06	3.52072e+07	1.68663e+07	2.3736e+07	4.26387e+07	5.92069e+07	1.88815e+07	3.66615e+07	1.52703e+07	2.31507e+07	2.65481e+07	2.38109e+07
3322	135.36	19.6602												6.97751e+07	1.4764e+07	5.7344e+07	3.00789e+07	2.51257e+07	4.07659e+07	6.81552e+07	4.57584e+08	4.28745e+07	3.0998e+07	2.65128e+07	5.3705e+07
3326	886.8	8.52604													3.74555e+06	1.37564e+06	3.67952e+06	1.57269e+07	1.58422e+07	814128	1.03095e+06	4.46288e+06	1.00019e+06	553462
3332	131.04	18.0656												4.48502e+06	1.87354e+07	1.81652e+07	3.53917e+07	2.12851e+07	1.01463e+07	1.85755e+07	1.66179e+07	1.50861e+07	1.17933e+07	2.98322e+06	2.55231e+07
3333	137.04	24.7884												2.38548e+07	1.04567e+07	2.91299e+07	1.80435e+07	2.19979e+07	2.35619e+07	1.45653e+07	4.13291e+07	4.57393e+07	5.67274e+06	5.24139e+07	1.07274e+07
3343	315.235	19.7146	1	M+Na-2H	1-	(12Z,15Z)-9,10-epoxyoctadeca-12,15-dienoate	CID002459	CPD-13089	1.73064	BioCyc	294.219	-	52940134	5.53349e+06	6.54867e+06	1.19414e+07	8.68597e+06	9.23606e+06	5.73824e+06	1.13068e+06	4.4489e+06	1.14863e+07	3.02869e+06	3.92539e+06	5.35354e+06
3345	311.16	19.6052												1.8295e+07	3.76321e+07	2.80586e+07	4.49096e+06	4.64479e+07	3.17299e+07	2.51221e+07	3.0301e+07	7.68781e+07	6.53924e+06	5.64908e+07	5.39808e+07
3358	211.2	8.05089												2.28204e+07	3.34315e+07	2.66646e+07	6.0121e+06	3.42476e+07	3.11668e+07	2.61887e+07	3.04093e+06	1.19981e+07	2.69836e+07	3.0421e+07	5.52584e+07
3360	426.6	16.1167												1.58911e+07	2.22805e+07	2.79234e+07	1.0353e+07	1.3267e+07	4.2115e+07	1.00527e+07	2.8668e+07	1.58323e+07	1.18522e+07	4.95919e+07	1.00685e+07
3364	240.96	12.1127												4.93314e+06	7.59239e+06	3.7554e+06	1.64211e+07	1.55182e+07	1.65345e+07	1.04985e+07	1.89485e+07	5.00609e+06	2.72161e+06	1.69391e+06	5.43619e+06
3365	163.2	14.6729												1.90504e+07	3.59488e+07	2.4489e+07	8.70176e+06	2.05763e+07	1.80668e+07	1.9182e+07	4.7722e+07	1.11926e+07	1.45421e+07	1.93038e+07	1.92056e+07
3367	163.2	15.0163												6.85786e+07	3.59488e+07	3.8406e+06	8.70176e+06	2.39716e+07	1.80668e+07	3.22085e+07	7.51667e+07	2.02125e+07	1.37312e+07	3.60883e+07	1.92056e+07
3376	175.32	18.0682												5.43433e+06	1.58706e+07	1.54525e+07	3.12975e+07	3.18295e+07	1.82132e+07	2.70797e+07	8.3321e+06	2.02304e+07	1.53749e+07	1.5651e+07	1.2076e+07
3383	426.6	15.8891												6.37477e+06	2.22805e+07	2.79234e+07	1.0353e+07	1.3267e+07	1.31382e+07	1.00527e+07	4.87162e+07	1.5447e+07	2.69351e+07	2.75574e+07	1.33325e+07
3399	163.2	13.3206												2.61995e+07	1.75426e+07	2.20796e+07	1.70204e+07	3.46553e+07	1.35799e+07	3.54667e+07	2.619e+07	1.26402e+07	1.61356e+07	1.85982e+07	4.09467e+07
3401	163.2	13.7461												2.12704e+07	1.82039e+07	3.48565e+07	1.70204e+07	2.96267e+07	8.62935e+06	4.93244e+06	2.98492e+06	1.26402e+07	1.61356e+07	1.55076e+07	3.56991e+07
3403	174.96	14.3916												6.99752e+06	3.52072e+07	1.68663e+07	4.80241e+06	4.26387e+07	2.7297e+07	2.51857e+07	4.27666e+06	1.52703e+07	2.78611e+07	2.25634e+07	2.38109e+07
3408	175.08	3.78217												1.13293e+07	5.03536e+07	1.97832e+07	3.27371e+06	3.17254e+07	2.88797e+07	2.83524e+07	2.00048e+07	1.2376e+07	1.44415e+07	1.4575e+07	4.00699e+06
3422	266.165	20.6157												1.81418e+06	4.77171e+06	7.48496e+06	1.27306e+07	3.09206e+06	3.8552e+06	7.34165e+06	6.11788e+06	1.31087e+07	1.72383e+06	1.25316e+07	1.01384e+07
3423	131.16	28.1546												8.20323e+07	5.80183e+07	4.48182e+07	1.46736e+07	6.87415e+07	1.14812e+08	1.77844e+07	6.96672e+07	4.48262e+07	6.152e+07	1.37063e+08	3.92669e+07
3426	339.24	19.3033												5.99475e+06	1.49727e+07	1.22756e+07	2.73632e+07	3.54767e+07	5.32504e+07	8.83874e+06	5.77672e+06	1.80757e+07	1.48066e+07	3.67255e+07	2.74252e+07
3430	268.92	14.4332												9.02039e+06	6.92654e+06	7.63923e+06	3.26583e+06	7.51848e+06	1.24182e+07	1.0687e+07	7.59916e+06	6.6182e+06	8.94924e+06	4.43876e+06	6.12166e+06
3431	346.68	22.229												6.1459e+06	1.60181e+07	6.29109e+06	1.09445e+07	1.37428e+07	1.77748e+07	6.50016e+06	1.16383e+07	1.0188e+07	6.03299e+06	1.30312e+07	8.70709e+06
3432	426.6	15.577												6.37477e+06	6.98963e+06	1.63733e+07	2.75901e+07	1.3267e+07	3.00142e+07	1.00527e+07	4.73277e+06	1.76778e+07	2.69351e+07	1.34103e+07	1.33325e+07
3438	311.16	17.1995												1.10019e+07	1.14587e+07	1.7813e+07	3.80133e+06	1.1931e+07	2.74392e+07	3.92625e+07	4.69332e+07	3.61932e+07	1.49255e+07	1.77631e+07	8.46648e+06
3460	236.28	29.2327												5.7182e+06	1.19077e+06	4.18219e+06	3.30918e+06	7.38037e+06	3.12372e+06	5.82923e+06	2.57466e+06	5.98256e+06	2.5922e+06	3.66649e+06	5.59199e+06
3461	131.04	13.8809												2.42151e+06	1.16227e+07	8.6133e+06	3.20619e+06	2.01884e+07	1.6902e+07	1.37291e+07	1.48079e+07	2.7474e+07	8.75199e+06	3.54813e+07	7.1526e+06
3462	233.16	16.9423												3.31457e+06	1.67017e+07	1.5074e+07	3.65815e+06	9.54138e+06	1.26484e+07	2.01103e+07	9.13464e+06	3.6077e+07	1.21782e+07	2.7381e+07	1.99607e+07
3468	175.2	7.66003												3.40792e+06	1.5567e+08	1.2129e+08	1.00561e+07	2.07002e+08	1.13565e+08	2.9068e+08	2.07934e+08	2.03738e+08	4.65901e+06	4.99101e+06	7.40381e+07
3478	137.04	19.0355												4.72786e+07	3.44272e+07	3.51562e+07	9.08457e+06	1.02046e+07	3.21449e+07	4.5532e+07	2.25212e+07	2.01946e+07	2.83919e+07	1.33691e+07	4.76095e+07
3492	402.96	24.4467												1.0934e+07	1.44851e+07	5.63991e+06	1.59329e+07	5.61054e+06	1.22795e+07	9.77973e+06	5.32724e+06	9.87288e+06	9.9758e+06	4.75359e+06	6.3731e+06
3493	174.96	8.43748												7.77344e+06	1.57677e+07	1.99857e+07	3.74053e+06	2.11955e+07	1.28133e+07	4.25319e+07	6.86846e+06	1.52899e+07	1.55969e+07	3.75758e+06	5.09364e+06
3496	164.04	17.1111												8.05984e+06	9.13873e+06	6.88143e+06	2.95738e+07	5.08398e+06	8.55243e+06	3.49e+06	8.68782e+06	7.78841e+06	6.5549e+06	8.78367e+06	6.03484e+06
3508	116.88	14.1624												3.22526e+07	7.01381e+06	8.56792e+06	1.36183e+07	6.9289e+06	6.97295e+07	2.40086e+06	4.8427e+06	5.98384e+06	6.33557e+06	2.88325e+06	1.1603e+06
3517	147	15.1196												1.33119e+07	1.29228e+07	2.52319e+07	5.13834e+07	6.17732e+06	2.48225e+07	7.90149e+06	8.89496e+06	1.45325e+07	6.22633e+06	8.03287e+06	6.88079e+06
3519	233.16	16.4709												2.0691e+07	2.104e+07	1.38243e+07	1.64975e+07	1.14044e+07	1.84248e+07	1.63324e+07	3.03475e+07	4.16667e+06	7.80737e+06	2.90722e+07	7.59619e+06
3531	163.2	18.9709												2.52066e+07	1.45196e+07	5.17738e+07	1.99577e+07	2.3952e+07	1.01178e+07	9.11177e+06	2.14003e+07	1.37542e+07	2.92886e+07	2.94652e+07	1.35705e+07
3534	261	3.78978												2.37724e+06	7.39504e+06	6.56993e+06	5.83465e+06	4.31105e+06	1.02788e+07	2.5251e+07	4.54198e+07	4.28829e+07	3.39497e+07	1.05091e+07	2.59313e+07
3549	207.36	4.17263												1.37133e+07	8.06876e+06	7.62977e+06	1.72244e+07	2.93631e+07	1.25757e+07	2.92538e+07	2.23607e+07	1.37394e+07	8.00062e+06	6.47559e+06	2.2769e+07
3612	267.72	14.9951												1.69681e+06	909638	3.22409e+06	3.37005e+06	7.12678e+06	3.84798e+06	2.12635e+06	3.23609e+06	1.45336e+06	1.57403e+06	1.75323e+06	918484
3634	207.12	28.5559	1	M+FA-H	1-	L-2-aminoadipate	CID000597	CPD-468	-0.854994	BioCyc	162.077	HMDB00510	6992111	2.13232e+07	1.45882e+07	1.54179e+07	9.20577e+06	1.29112e+07	4.25707e+07	1.77426e+07	4.05707e+07	2.36425e+07	9.23287e+06	2.24662e+06	8.99946e+06
3641	928.92	10.7501												4.39392e+07	6.40636e+07	6.00169e+07	3.7951e+06	5.07096e+07	5.85761e+07	5.62499e+06	4.98541e+06	5.69002e+06	2.89965e+06	2.34839e+06	1.11605e+06
3646	339.36	18.1812												1.02365e+07	5.60671e+06	9.17625e+06	2.50017e+06	7.03426e+06	9.04932e+06	1.33188e+06	1.43004e+07	3.74605e+07	2.97811e+06	2.04045e+07	7.83371e+06
3647	428.76	23.7796												3.1709e+06	9.58318e+06	7.58264e+06	5.18099e+06	7.63638e+06	1.92373e+07	6.77789e+06	4.5705e+06	8.97999e+06	2.94458e+06	5.75259e+06	5.17704e+06
3654	498.12	20.6375												1.09795e+07	3.14828e+07	1.40219e+07	6.3671e+06	1.04074e+07	2.79439e+07	3.01062e+06	5.67519e+06	3.4735e+06	3.20952e+06	6.44997e+06	7.46025e+06
3665	485.04	12.9177												2.91271e+06	3.82403e+06	3.38932e+06	8.02539e+06	1.5642e+06	1.8976e+06	5.66449e+06	3.70786e+06	2.09239e+06	1.75121e+06	3.533e+06	2.32881e+06
3669	155.04	14.9542												3.27219e+06	4.10181e+06	7.34125e+06	3.35319e+06	4.91464e+06	7.18714e+06	6.18305e+06	3.49232e+06	2.96625e+06	4.33079e+06	1.12394e+07	2.07421e+06
3687	427.08	7.23298												1.83763e+06	9.40364e+06	7.18884e+07	5.83417e+06	1.39174e+07	4.70027e+06	3.5363e+07	8.15675e+07	5.13911e+07	2.6227e+07	1.36259e+07	2.43261e+07
3697	194.28	20.3975												3.18279e+06	6.24627e+06	1.81222e+06	3.87101e+06	3.18942e+06	6.77839e+06	4.91294e+06	5.3888e+06	4.25032e+06	1.61765e+06	1.22605e+06	5.87303e+06
3698	323.16	13.5889	1	M+FA-H	1-	Pantetheine	NA	-	0.22149	KEGG	278.13	-	439322	4.09646e+06	3.01183e+06	3.67596e+06	1.08035e+07	5.00766e+06	4.02293e+06	4.19786e+06	5.76394e+06	3.43938e+06	2.10268e+06	2.35877e+06	823958
3699	115.32	17.5903												2.57794e+06	3.7633e+06	8.99297e+06	1.63433e+07	3.06743e+06	2.9758e+06	4.22958e+06	3.92494e+06	6.43315e+06	2.38533e+06	2.63176e+06	5.80682e+06
3705	117.84	14.5896												6.26741e+06	5.03727e+06	2.48258e+06	1.72441e+07	1.6976e+06	3.12622e+06	2.02263e+06	1.08449e+06	2.97893e+06	1.36566e+06	2.52495e+06	2.58709e+06
3706	209.04	16.0248												4.40126e+06	2.61193e+06	5.37086e+06	1.5266e+06	6.02598e+06	5.32665e+06	2.86231e+06	5.00156e+06	6.78922e+06	5.32719e+06	4.61612e+06	5.99494e+06
3711	145.92	28.7906												6.09488e+07	2.05036e+07	4.43267e+06	2.08991e+06	2.14578e+07	3.23485e+07	1.35996e+07	5.37336e+06	8.87999e+06	7.52182e+07	6.86574e+06	4.63024e+07
3713	175.2	7.88408												3.40792e+06	1.03012e+08	1.16678e+08	8.92735e+06	2.01385e+08	4.56876e+06	3.98017e+06	2.07934e+08	3.08662e+08	4.65901e+06	1.45361e+08	5.31141e+07
3720	311.16	16.633												1.10019e+07	1.14587e+07	8.10162e+06	3.56543e+06	9.59415e+06	1.39824e+07	2.83765e+07	2.40344e+07	1.77299e+07	3.04888e+07	1.1571e+07	1.57498e+07
3733	339.12	17.6595												8.70891e+06	3.19865e+07	4.9299e+06	3.36982e+06	1.19053e+07	2.06315e+07	1.37988e+07	3.54334e+07	1.19055e+07	1.2837e+07	1.15343e+07	2.062e+07
3740	402.72	12.4995												4.74391e+06	1.13911e+07	1.37332e+07	1.14429e+07	8.75481e+06	7.37195e+06	1.10716e+07	6.43974e+06	9.71515e+06	1.98903e+06	1.06673e+07	4.04103e+06
3747	241.08	6.03967												1.3075e+06	1.15467e+06	2.46782e+06	4.84822e+06	2.93847e+06	4.29881e+06	2.93408e+06	8.4375e+06	4.27046e+06	2.99259e+06	1.6173e+06	829757
3776	157.08	8.33384												3.61889e+06	5.75864e+06	6.53572e+06	5.45308e+06	4.0095e+06	6.28168e+06	6.14926e+06	2.97225e+06	1.94623e+06	3.20314e+06	3.49365e+06	1.47523e+06
3777	96.96	15.5143												2.99972e+07	4.01837e+07	2.35073e+06	2.69958e+06	2.59284e+07	7.80919e+06	1.66223e+07	3.51716e+06	1.22213e+07	1.71015e+07	4.37191e+06	3.41745e+06
3779	251.16	17.0305												3.84818e+06	2.51796e+06	1.95165e+06	3.32498e+06	5.14267e+06	3.48347e+06	2.73299e+06	7.99004e+06	4.74832e+06	6.69855e+06	7.262e+06	1.49649e+06
3780	96.84	0.744826												1.60961e+07	5.4474e+07	4.53811e+07	6.29091e+06	3.78777e+07	9.11169e+06	1.33275e+07	1.37438e+06	7.14799e+06	4.84916e+08	7.17634e+06	1.16739e+07
3782	167.16	16.0249												5.18562e+06	3.86529e+06	6.39903e+06	1.12177e+07	8.76709e+06	5.55734e+06	3.47929e+06	8.88288e+06	1.25118e+07	2.83641e+06	8.51001e+06	2.59394e+06
3798	427.08	9.37365	1	M+FA-H	1-	Farnesyl diphosphate	NA	C00448	-1.51189	KEGG	382.131	-	445713	1.68444e+08	8.67904e+07	1.60914e+07	3.97246e+06	4.11218e+07	4.65944e+07	5.0138e+08	7.03818e+08	5.62677e+08	2.2221e+08	2.71467e+08	2.11519e+08
3814	96.96	12.2839												1.6977e+06	9.0566e+06	7.93398e+06	4.50375e+06	6.85147e+06	7.77849e+06	4.63683e+06	4.76612e+06	4.69617e+06	1.78815e+06	1.08034e+07	1.20259e+07
3819	265.08	23.2374												5.7315e+08	5.0904e+08	4.74218e+08	1.6233e+06	1.1206e+09	1.00187e+09	8.51486e+08	8.46722e+08	8.2943e+08	8.54246e+08	9.89434e+08	1.03234e+09
3821	96.96	17.6955												1.07549e+07	6.49058e+06	4.23322e+06	5.03874e+06	1.41032e+07	1.63682e+06	1.56405e+07	1.29405e+06	7.212e+06	1.6503e+06	3.0133e+06	1.23958e+07
3823	339.12	15.8993												1.04931e+07	6.11145e+06	1.40274e+07	1.31951e+06	1.32515e+07	7.32836e+06	7.00095e+06	1.70446e+06	1.48408e+07	8.24176e+06	8.4662e+06	1.31788e+07
3831	167.16	15.2241												5.41623e+06	4.17359e+06	9.36274e+06	4.02445e+06	6.7457e+06	1.078e+07	7.10619e+06	5.86865e+06	1.25118e+07	3.43701e+06	2.31039e+06	5.23219e+06
3840	620.88	8.67987												2.60261e+06	5.62894e+07	6.81159e+07	2.32319e+06	8.68548e+07	8.98977e+07	1.69577e+07	2.77627e+07	1.98463e+07	2.36095e+07	1.4239e+07	1.69015e+07
3841	134.52	14.9645												3.87444e+06	7.10077e+06	8.20657e+06	1.65057e+06	4.75884e+06	1.96004e+07	5.81287e+06	1.31154e+07	1.56514e+07	7.50544e+06	7.809e+06	9.43665e+06
3862	207.36	4.43213												1.16276e+07	7.63141e+06	7.62977e+06	1.5063e+06	2.73765e+07	6.12473e+06	2.3619e+07	2.5927e+07	1.37394e+07	8.00062e+06	1.04047e+07	2.2769e+07
3865	406.68	26.4932												1.23122e+07	1.42933e+07	9.76815e+06	2.16406e+06	4.56551e+06	7.03759e+06	3.24578e+06	3.40233e+06	6.43148e+06	4.15449e+06		4.45866e+06
3902	773.88	10.1406												6.15226e+06	4.96429e+06	5.55416e+06	1.96595e+06	1.30465e+07	2.62498e+07	2.94273e+07	2.26614e+07	2.18571e+07	4.13539e+06	6.46351e+06	3.90145e+06
3906	512.88	13.3766												1.36204e+07	994913	1.66751e+07	3.02909e+06	1.80863e+07	4.41849e+07		1.92241e+06	1.59549e+06	1.14074e+06	2.32118e+06	1.7355e+06
3908	150	14.1206												5.50708e+06	5.75676e+06	5.217e+06	3.09945e+06	4.61552e+06	4.61543e+06	4.66139e+06	6.55277e+06	3.36667e+06	7.63559e+06	6.91723e+06	5.63991e+06
3912	251.04	17.9003	1	M-H	1-	2'-deoxyinosine	CID000031	DEOXYINOSINE	1.86946	BioCyc	252.086	HMDB00071	639	4.97223e+06	9.89407e+06	7.21181e+06	1.19775e+06	1.37228e+07	8.52829e+06	4.62245e+06	5.74756e+06	7.4339e+06	8.45117e+06	4.73317e+06	7.58465e+06
3916	466.8	3.7593												1.1853e+07	7.28876e+06	2.58647e+06	1.64101e+06	6.85504e+06	2.07725e+07	7.01647e+06	1.97593e+06	5.87566e+06	4.29399e+06	2.41514e+06	3.80876e+06
3917	453	27.9225												6.41155e+06	1.22273e+07	9.30829e+06	1.59632e+06	2.94824e+06	1.21685e+07	1.02785e+07	5.7489e+06	6.13256e+06	4.96634e+06	4.1982e+06	8.87037e+06
3940	123	14.6617												2.34916e+06	2.17359e+06	3.23393e+06	1.04842e+06	3.75482e+06	2.27963e+06	1.5285e+06	1.69242e+06	2.26061e+06	1.62776e+06	968817	792018
3942	257.04	4.66169												3.74427e+07	2.68001e+07	1.0273e+07	2.64022e+06	3.64088e+07	3.80092e+07	3.08803e+07	2.49837e+07	1.74455e+07	6.33406e+06	2.23786e+07	1.19235e+07
3951	155.04	14.5681												3.27219e+06	4.99263e+06	7.34125e+06	3.29533e+06	5.1957e+06	7.18714e+06	4.57132e+06	7.60102e+06	3.9585e+06	4.33079e+06	2.7822e+06	6.60721e+06
3953	281.16	21.2828												4.28343e+06	6.0904e+06	3.66246e+06	827850	2.95936e+06	3.41243e+06	3.20803e+06	7.15346e+06	3.87388e+06	1.3992e+06	5.41305e+06	2.66093e+06
3961	163.08	28.1912												7.22674e+07	1.75224e+07	3.19519e+07	1.64077e+06	2.38217e+07	1.80526e+07	9.87429e+07	1.20721e+07	8.42793e+06	9.79825e+07	1.16619e+06	5.24488e+06
3963	155.04	15.4322												6.70983e+06	9.0395e+06	3.66577e+06	1.81252e+06	5.36831e+06	4.95766e+06	6.18305e+06	6.26265e+06	2.96625e+06	2.20651e+06	2.41124e+06	2.07421e+06
3966	431.16	16.677												1.60568e+06	1.43857e+06	3.76469e+06	869577	3.62581e+06	3.99749e+06	3.611e+06	2.2441e+06	4.15485e+06	1.01283e+06	4.85455e+06	1.60638e+06
3970	275.04	7.63874	1	M+Na-2H	1-	Shikimate-3-phosphate	NA	-	0.975996	KEGG	254.019	-	121947	4.49084e+07	3.40922e+07	1.53105e+07	686831	1.96e+07	1.02355e+06	2.74036e+06	2.51398e+06	6.25e+06	1.48201e+06	3.58201e+06	942201
3975	340.8	15.9619												4.16541e+06	3.82494e+06	5.62898e+06	831299	2.26208e+06	3.89293e+06	1.87797e+06	2.44785e+06	2.83228e+06	4.46267e+06	3.05068e+06	1.68759e+06
3999	128.16	4.95906												1.81802e+09	1.53742e+09	1.8167e+09	1.31494e+09	2.27619e+09	3.47947e+09	3.12565e+08	2.7412e+08	1.47052e+08	1.22949e+08	3.39528e+08	1.74814e+08
4004	596.76	1.90533												7.54036e+08	5.57473e+08	7.85966e+08	2.59635e+08	1.59582e+08	1.89201e+08	8.40117e+07	4.39023e+07	1.80725e+08	6.41497e+07	1.68571e+07	1.54801e+07
4010	539.76	1.77963												1.97343e+08	1.73061e+08	2.831e+08	2.28017e+07		3.8613e+07	1.53907e+09	1.33922e+09	1.1875e+09	2.11278e+09	2.24847e+09	7.37214e+06
4011	386.88	1.28254												2.33682e+08	3.08785e+08	1.66427e+08	2.71991e+08	1.10352e+08	3.80357e+08	6.32705e+07	3.36829e+07	9.63768e+07	2.2087e+08	1.14626e+08	1.17005e+08
4018	762.72	1.46871												7.03828e+07	2.13876e+08	7.93651e+07	1.21862e+08	3.63567e+07	1.4621e+08	5.72187e+07	1.84026e+07	2.60203e+07	2.56528e+07	3.44039e+07	1.78217e+07
4019	461.88	4.53482												1.7557e+08	2.3186e+08	2.11879e+08	2.86924e+08	2.45461e+08	3.32341e+08	2.26866e+07	4.30597e+07	3.1067e+07	1.9221e+07	1.30797e+07	2.08398e+07
4024	297.24	22.9964												3.98904e+08	5.56111e+08	8.94633e+08	3.40722e+08	3.56764e+08	7.47726e+08	4.15927e+08	4.04383e+08	6.99766e+08	3.2948e+08	2.89568e+08	2.78762e+08
4028	128.16	6.8737												6.15381e+07	1.00289e+08	2.35688e+08	1.26354e+08	1.90178e+08	9.19338e+07	3.63519e+07	5.6334e+07	2.00512e+07	2.29738e+07	2.65226e+07	2.77357e+07
4032	382.92	2.57704	1	2M-H	1-	(E)-2-Chloro-4-oxo-2-hexenedioic acid	NA	-	-2.18289	KEGG	191.983	-	9776838	1.37327e+08	1.37595e+08	8.74363e+07	4.37877e+07	9.15884e+07	8.40117e+07	3.49235e+07	1.04027e+07	2.91752e+07	9.06123e+06	4.42301e+07	3.1385e+07
4037	259.2	6.8432												5.02547e+07	1.07093e+08	9.84026e+07	6.22668e+07	7.29766e+07	3.70979e+07	2.10906e+07	1.83935e+07	1.30239e+07	1.06288e+07	1.01054e+07	1.23775e+07
4038	651.72	5.93778												1.17273e+08	1.1276e+08	5.26711e+07	2.94201e+07	7.68121e+07	5.95934e+07	3.42123e+07	2.28849e+07	3.92388e+07	1.79116e+07	4.62054e+07	1.67029e+07
4042	241.2	5.04283												8.89822e+07	1.00749e+08	3.24266e+08	5.9094e+07	5.01946e+07	2.00619e+08	1.65903e+07	3.30262e+06	3.6857e+07	7.79026e+06	1.12482e+07	9.98881e+06
4046	277.2	21.3007	1	M-H	1-	alpha-linolenate	CID000836	LINOLENIC_ACID	1.16863	BioCyc	278.225	HMDB01388	5461005	1.76822e+06	8.9441e+07	2.10852e+07	4.45177e+07	2.97295e+07	2.77551e+07	5.39082e+06	2.83699e+07	8.69152e+07	3.07413e+07	1.08586e+08	380628
4047	448.68	1.59999												7.85967e+07	1.10139e+08	1.2937e+08	8.07722e+07	9.35992e+07	1.29462e+08	1.28986e+07	5.13862e+07	1.34609e+07	1.92449e+07	9.51328e+06	2.33183e+07
4056	116.4	25.2927												2.49079e+08	1.78774e+09	3.01462e+08	3.42713e+08	3.10983e+08	1.93956e+08	7.1573e+07	1.78948e+08	9.37225e+08	2.94937e+08	3.13718e+08	6.0163e+08
4058	405.96	5.91993												7.53355e+07	4.97478e+07	6.91415e+07	9.01625e+07	1.12926e+08	9.65887e+07	1.64348e+06	5.79637e+06	7.29536e+06	1.02278e+06	2.1578e+06	1.89684e+06
4059	295.08	7.64035	1	M+FA-H	1-	gamma-Glutamylcysteine	NA	C00669	1.80203	KEGG	250.062	-	123938	1.81675e+07	2.8449e+07	359555	5.1589e+07	5.64109e+07	3.54686e+07	3.38009e+08	1.5175e+08	1.83464e+08	2.4212e+08	3.09045e+07	1.64637e+08
4060	599.04	10.4848												4.98286e+07	6.02406e+07	9.16644e+07	9.03236e+07	1.48886e+08	9.26687e+07	4.36427e+07	5.68365e+07	3.13722e+07	7.51882e+06	9.16491e+06	1.09083e+07
4061	511.08	9.67298												4.28771e+07	5.4643e+07	5.55981e+07	2.087e+07	5.33569e+07	2.12248e+07	3.83652e+07	2.45619e+06	4.74224e+07	1.68933e+07	1.85856e+07	3.246e+07
4062	731.04	11.3951												6.83913e+07	5.74983e+07	9.4238e+07	1.2419e+08	1.10913e+08	5.55828e+07	2.02068e+07	2.82973e+07	1.52964e+07	2.19936e+07	1.75499e+07	8.44446e+06
4063	237.24	1.39117												1.34858e+07	4.67293e+07	4.14704e+07	4.35438e+07	3.59419e+07	3.16876e+07	1.41804e+07	8.11189e+06	1.32285e+07	1.36451e+07	1.23454e+07	2.49994e+06
4064	426.96	27.9079												1.64729e+08	4.40967e+08	1.48439e+08	1.51957e+08	2.63113e+08	1.70717e+08	1.30015e+08	7.0941e+07	1.3592e+08	3.90323e+07	7.35462e+07	8.91173e+07
4068	939	12.1118												2.41009e+07	2.77367e+07	1.13127e+07	3.3456e+07	1.30374e+08	5.45456e+07	2.69798e+06	6.0026e+06	3.34459e+06	3.32054e+06	6.27242e+06	3.56986e+06
4069	195.84	28.5825												1.27998e+08	1.51644e+08	1.23845e+08	1.03274e+08	1.11996e+08	1.16833e+08	1.12908e+08	1.12197e+08	9.99203e+07	1.04556e+08	1.08187e+08	1.12905e+08
4075	369	19.217												2.68171e+07	4.04537e+07	6.14541e+07	6.10296e+07	5.79205e+07	5.25686e+07	1.41091e+08	6.01469e+07	5.25943e+07	5.54591e+07	1.00599e+08	1.35361e+08
4076	133.2	1.50831												2.71998e+07	4.83355e+07	5.0016e+07	5.27222e+07	2.65638e+07	3.37179e+07	1.98583e+07	1.59672e+07	1.43521e+07	6.52938e+06	4.82822e+06	1.36374e+07
4077	512.88	2.74665												5.82185e+07	3.73626e+07	2.05773e+07	5.9132e+06	3.27656e+07	2.36334e+07	2.48936e+06	3.16252e+06	1.0909e+07	3.86059e+06	6.44775e+06	6.28176e+06
4078	173.04	1.93964												1.4194e+06	5.48154e+07	5.06244e+07	6.91736e+07	6.21339e+07	3.85753e+07	1.78033e+06	4.33698e+07	6.41462e+07	6.23889e+07	9.86143e+07	4.89723e+07
4081	311.04	22.6052	1	M+Na-2H	1-	N-Succinyl-LL-2,6-diaminopimelic acid	NA	C04421	-0.4821	KEGG	290.111	-	440333	5.43712e+07	2.71258e+07	1.48241e+08	1.00837e+08	1.08604e+08	4.18343e+07	1.16259e+08	1.86144e+08	1.16103e+08	1.41883e+08	1.22602e+08	5.08457e+07
4090	464.88	2.73182												2.66196e+07	4.12971e+07	4.37465e+07	5.03427e+07	6.57582e+07	3.20648e+07	8.24555e+06	3.21006e+06	1.32437e+07	3.57418e+06	3.8829e+06	1.29759e+07
4099	161.04	28.6133												1.16463e+08	1.83723e+06	1.11113e+08	9.54942e+07	6.02857e+07	8.55746e+07	8.9372e+07	1.42325e+08	9.76909e+07	1.00452e+08	7.74838e+07	8.06658e+07
4100	132.84	24.9166												8.99828e+07	6.14385e+08	3.19119e+08	1.70858e+08	2.29169e+08	2.53898e+08	1.81906e+07	1.54272e+07	4.2628e+07	5.16403e+07	2.87108e+07	3.64761e+07
4101	245.04	8.97454	1	M+Na-2H	1-	L-cystathionine	CID001101	L-CYSTATHIONINE	2.04403	BioCyc	224.083	HMDB00099	25243997	1.14497e+07	3.67013e+07	3.70113e+07	5.2792e+07	4.29631e+07	5.04153e+07	4.66658e+07	2.10537e+07	2.53251e+07	1.31575e+07	2.04977e+07	1.65158e+07
4102	132.84	23.8825												9.80704e+07	6.34219e+08	8.78827e+07	2.21455e+08	2.62669e+08	1.70672e+08	2.63507e+07	3.29642e+07	7.18062e+07	7.00113e+07	4.74771e+07	2.91213e+07
4112	241.195	7.01394												1.19211e+07	5.48877e+07	2.71198e+08	2.34989e+07	1.63521e+07	7.03878e+06	2.28444e+07	5.49453e+06	5.60452e+06	5.25693e+06	1.84628e+06	4.8891e+06
4117	330.84	5.00271												3.8137e+07	5.62907e+07	5.87178e+07	7.76963e+07	2.21489e+07	5.53052e+07	3.45086e+07	3.58741e+07	1.95494e+07	1.49667e+07	2.33405e+07	2.94336e+07
4118	311.04	23.8109												2.14916e+08	4.1775e+07	2.27839e+08	2.23042e+08	2.21443e+08	2.41222e+08	1.88652e+08	1.81592e+08	2.83197e+08	1.72801e+08	1.67344e+08	1.86042e+08
4126	179.04	0.982085												1.37586e+08	1.35607e+08	4.65753e+07	8.76849e+06	5.30805e+07	6.28743e+07	6.91458e+07	1.38483e+08	1.27374e+08	1.45029e+08	5.70862e+07	6.06081e+07
4133	311.04	23.3572												7.95214e+07	1.95134e+07	1.48241e+08	1.74934e+08	4.93309e+07	2.41222e+08	1.02429e+08	6.75873e+07	2.83197e+08	1.41883e+08	1.15323e+08	1.86042e+08
4143	199.68	28.5721												3.81735e+07	4.4086e+07	4.52561e+07	2.90269e+07	3.8505e+07	3.48014e+07	2.50557e+07	2.54463e+07	3.32739e+07	3.20848e+07	2.88587e+07	4.22534e+07
4145	426.96	24.2725												5.20891e+07	1.60986e+08	3.19365e+07	1.84651e+08	2.01917e+08	2.18549e+08	6.51632e+07	9.43789e+07	3.78003e+07	9.58428e+07	2.19348e+08	4.04861e+07
4147	426.96	23.845												5.20891e+07	1.60986e+08	3.19365e+07	1.07237e+08	1.28991e+08	1.34668e+08	2.6478e+07	3.84903e+07	3.18151e+07	3.84806e+07	6.73309e+07	6.81579e+07
4167	289.08	2.71616												1.6424e+07	3.8819e+07	2.01857e+07	2.32662e+07	2.14534e+07	8.1083e+06	4.19127e+06	4.20205e+06	1.22002e+07	3.21025e+06	4.84852e+06	3.61732e+06
4168	490.08	28.3622												3.933e+07	7.87221e+07	6.1945e+07	5.467e+07	6.63656e+07	9.09685e+07	1.43907e+07	1.99428e+07	2.37166e+07	1.6918e+07	1.52282e+07	1.39514e+07
4177	323.02	5.6594	1	M+K-2H	1-	[(2R,5R)-5-[(2-Aminoacetyl)amino]-3,4-dihydroxyoxolan-2-yl]methyl dihydrogen phosphate	NA	-	1.90188	KEGG	286.057	-	440137		1.20661e+07						2.78608e+06	2.06126e+07
4178	309.12	26.9916	1	M+Na-2H	1-	2-Polyprenyl-3-methyl-6-methoxy-1,4-benzoquinone	NA	-	1.18581	KEGG	288.173	-	10902296	1.69788e+07	8.70522e+07	6.00927e+07	7.07886e+07	7.22299e+07	4.14793e+07	7.30212e+07	7.6647e+07	7.03316e+07	5.51097e+07	6.05504e+07	7.22637e+07
4179	328.92	4.83253												3.43152e+07	7.67086e+07	1.41187e+07	1.35766e+07	3.03411e+07	1.55513e+07	1.87225e+07	2.18752e+07	7.46802e+06	4.85309e+06	1.56018e+07	1.05885e+07
4180	426.96	22.9399												1.08085e+08	1.50666e+07	4.09908e+07	2.70375e+07	6.03727e+07	7.28018e+07	3.0789e+07	6.08515e+07	6.46536e+07	6.97452e+07	6.55368e+07	5.00332e+07
4181	426.96	23.3627												3.32837e+07	1.50666e+07	7.38803e+07	1.1272e+08	6.03727e+07	7.28018e+07	2.95144e+07	3.45543e+07	3.18151e+07	6.97452e+07	6.73309e+07	2.45363e+07
4193	339.24	21.5845	1	M+FA-H	1-	(9Z,15Z)-12,13-epoxy-octadeca-9,15-dienoate	CID002458	CPD-13090	0.845585	BioCyc	294.219	-	52940266	6.61983e+07	4.85169e+07	3.41903e+07	8.46812e+07	7.50349e+07	5.95805e+07	2.72198e+07	7.1495e+07	4.66482e+07	1.48226e+08	6.07312e+07	3.10605e+07
4198	179.4	17.5912												5.46785e+07	6.37817e+07	4.35049e+07	2.03693e+07	3.08996e+07	3.5932e+06	2.92736e+07	9.82246e+06	1.23296e+07	1.49706e+07	2.58603e+07	4.50753e+07
4204	564.96	10.2284												7.36496e+07	2.55383e+07	8.72064e+07	9.13254e+06	1.74092e+07	2.4674e+07	1.48774e+07	1.77197e+07	1.41339e+07	2.15263e+06	2.90944e+06	1.927e+06
4205	311.04	21.8768												1.75748e+08	2.2394e+07	1.74111e+08	8.89906e+07	8.49061e+07	1.78109e+08	1.91279e+08	1.26075e+08	1.83259e+08	3.25682e+07	1.1062e+08	1.4541e+08
4222	339.12	27.7288												5.765e+07	6.02227e+07	1.34884e+08	6.5903e+07	8.80816e+07	1.40701e+08	9.23169e+07	6.81781e+07	3.93494e+07	9.01397e+07	6.88237e+07	9.88379e+07
4231	311.04	21.4884												1.67929e+08	3.74533e+07	1.01099e+08	8.89906e+07	1.07147e+08	1.88908e+08	1.33319e+08	1.26075e+08	1.13767e+08	1.50307e+08	1.1062e+08	8.48814e+07
4239	207	7.54895												4.25078e+07	6.98156e+06	6.94384e+07	2.04503e+07	6.24185e+07	6.77208e+07	3.28009e+07	5.44859e+07	3.66715e+07	4.80024e+07	9.40018e+07	1.87125e+07
4249	518.76	4.57301												2.18192e+07	2.89356e+07	9.95073e+06	5.24452e+06	1.63452e+07	2.13572e+07			2.42132e+06	2.8838e+06	3.31619e+06	3.7498e+06
4250	179.16	12.7035												3.36706e+07	1.53628e+08	9.56034e+07	3.56232e+07	4.39838e+07	5.7938e+07	1.38e+08	9.64012e+07	1.00745e+08	6.73914e+07	1.2519e+08	7.90414e+06
4251	179.16	14.7764												9.18329e+07	7.02355e+07	1.33906e+08	7.25223e+07	1.11647e+08	6.99436e+07	2.90488e+07	4.00471e+07	5.44794e+07	2.26432e+07	8.01479e+07	8.09822e+07
4261	426.86	21.9304													1.56903e+07					6.82698e+06		3.28128e+07
4262	957	11.1722												1.51927e+07	2.93463e+07	1.8589e+07	2.13576e+07	4.99668e+06	1.27294e+07	1.301e+07	3.30753e+07	1.33148e+07	7.1691e+06	4.03223e+06	5.85384e+06
4263	177.245	17.3335												1.677e+06	6.11244e+07	1.35914e+06	2.98493e+07	2.20786e+07	4.4789e+07	1.59898e+06	2.15867e+07	3.62905e+07	1.69639e+07	1.79292e+07	8.18691e+06
4266	822.84	6.1923												3.40206e+06	2.65009e+07	1.45406e+07	1.93324e+07	1.89802e+07	2.61997e+07	3.77601e+06	2.30131e+06	7.1624e+06	4.44058e+06	716832
4269	385.08	22.456												3.69344e+07	6.28098e+07	4.63884e+07	4.10676e+07	4.06155e+07	2.56889e+07	2.81753e+07	4.40605e+07	3.86347e+07	4.9287e+07	4.83858e+07	3.26914e+07
4270	624.12	8.10251												3.38154e+07	3.32588e+07	4.21559e+07	7.25873e+07	8.39886e+07	5.08331e+07	4.64274e+06	4.24051e+06	7.3931e+06	5.33283e+06	6.45404e+06	3.66709e+06
4272	368.76	26.1658												1.14161e+07	7.56145e+07	2.19039e+07	3.68059e+07	5.11479e+07	1.70919e+07	2.189e+07	4.75545e+07	2.18238e+07	3.25819e+07	6.48675e+07	3.57289e+07
4273	207	15.3168	1	M+K-2H	1-	3-amino-1-hydroxyacetone 1-phosphate	CID001362	1-AMINO-PROPAN-2-ONE-3-PHOSPHATE	0.857963	BioCyc	170.022	-	25244426	4.69926e+07	2.33072e+08	1.05996e+08	1.15086e+08	3.02538e+07	9.84351e+07	6.31599e+07	4.64121e+07	4.04886e+07	6.32146e+07	1.76653e+07	7.71005e+06
4285	133.32	26.2802												6.38301e+07	5.01799e+08	5.65522e+07	7.56854e+07	6.4941e+07	5.41624e+07	3.06928e+08	2.04717e+07	4.24027e+07	1.24381e+08	4.87016e+08	6.5268e+07
4286	164.88	28.5148												2.52914e+07	6.84342e+07	3.651e+07	3.25001e+07	3.69995e+07	2.44915e+07	3.12824e+07	4.25357e+07	3.32524e+07	3.24887e+07	5.08659e+07	2.3226e+07
4291	179.16	7.3414												3.89981e+07	8.29909e+07	2.40163e+07	5.08482e+07	2.81279e+07	1.35749e+07	3.61966e+07	3.89487e+07	4.11098e+07	3.32016e+07	1.17616e+08	4.74974e+07
4293	368.88	27.9852												2.75773e+07	8.83907e+07	4.58889e+07	7.55553e+07	5.93493e+07	6.56813e+07	3.75403e+07	3.42163e+08	3.88656e+07	3.05605e+07	3.45213e+07	1.71655e+07
4299	560.76	6.44652												1.74039e+07	1.0747e+07	9.17759e+06	1.01036e+07	1.98562e+06		4.73654e+06	3.08007e+06	3.00271e+06	2.40052e+06	3.49779e+06	3.28143e+06
4300	412.2	24.1252												2.06826e+07	3.58297e+07	2.2326e+07	5.23542e+06	2.41678e+07	8.93864e+06	7.50755e+06	1.78408e+07	1.03325e+07	1.08528e+07	2.14646e+07	1.4312e+07
4304	426.96	22.719												1.08085e+08	9.63244e+06	8.07415e+07	7.80963e+07	6.03727e+07	7.28018e+07	3.0789e+07	7.97435e+07	4.29873e+07	7.27584e+07	6.55368e+07	5.00332e+07
4306	426.96	22.329												4.12725e+07	1.16855e+07	7.15462e+06	8.66808e+07	7.82926e+07	3.23115e+07	3.0789e+07	2.68743e+07	2.82024e+07	5.77517e+06	6.55368e+07	5.00332e+07
4313	339	23.2472												5.33783e+08	1.17009e+07	8.25315e+08	1.03871e+09	5.33115e+08	6.0364e+07	5.79805e+07	2.48386e+08	1.15032e+07	1.07957e+08	5.1999e+08	3.81485e+07
4318	297.96	3.74258	1	M-H	1-	(4-Amino-2-methylpyrimidin-5-yl)methyl trihydrogen diphosphate	NA	C04752	-1.82773	KEGG	299.007	-	217	2.62069e+07	2.20112e+07	4.12921e+07	5.16177e+07	1.73037e+07	2.73821e+07	8.75265e+06	1.05374e+07	1.92813e+07	8.91512e+06	1.03548e+07	9.36171e+06
4331	354.96	17.353	1	2M-H	1-	diphosphoric acid	NA	-	-0.97322	KEGG	177.943	-	CHEBI_29888	1.24849e+06	3.09593e+07	2.50414e+07	3.00066e+07	5.56058e+07	1.74898e+06	2.15636e+07	2.37405e+07	2.37153e+07	1.42828e+07	9.41699e+06	2.39213e+07
4332	339	27.939												3.66324e+07	1.23379e+07	2.74565e+07	4.26924e+07	4.60309e+07	6.84023e+07	1.73076e+07	6.6228e+07	6.73158e+07	9.49696e+07	2.88721e+07	2.28159e+07
4337	179.16	13.7357												6.48266e+07	1.45884e+08	3.3471e+07	2.27104e+07	5.44604e+07	5.41453e+07	8.72511e+07	6.67663e+07	2.98018e+07	2.80203e+07	5.139e+07	2.25554e+07
4358	133.32	14.1309												4.37661e+07	4.3616e+07	1.2242e+08	1.56736e+07	2.19635e+07	3.93391e+07	2.14533e+07	3.32305e+07	1.85124e+07	4.23309e+06	1.788e+07	2.4149e+07
4362	281.04	19.2815												2.92161e+07	2.37603e+07	3.55356e+07	3.26383e+07	3.3235e+07	2.4356e+07	1.94057e+07	2.5859e+07	4.12432e+07	2.04869e+07	1.43598e+07	2.47644e+07
4370	368.64	27.4634												3.13438e+07	2.32718e+07	1.81005e+07	4.54198e+07	1.48684e+07	3.42356e+07	4.63818e+06	4.81247e+06	2.71079e+07	2.32162e+07	1.79659e+07	2.10872e+07
4371	134.16	3.51504												8.44151e+06	4.61342e+07	2.71e+07	1.8113e+07	1.43127e+07	3.13692e+07	6.69516e+07	1.00822e+08	5.01162e+07	4.35462e+07	4.23095e+07	4.16678e+07
4383	249.12	18.1439	1	2M-H	1-	1-Methylhistamine	NA	-	-0.383502	KEGG	125.095	-	3614	5.82041e+07	2.04429e+06	1.99755e+06	3.36292e+07	1.53357e+07	5.17876e+07	1.62727e+07	2.43361e+06	5.91504e+06	4.36137e+06	1.78419e+07	1.58007e+07
4384	339	26.0914												8.88462e+07	1.11977e+07	1.53942e+08	2.81787e+08	2.02539e+08	1.22735e+08	1.54748e+08	1.1772e+08	1.91104e+08	2.20001e+08	9.24024e+07	1.68559e+08
4392	179.28	16.7831												7.76719e+07	9.74555e+07	6.36756e+06	4.5664e+07	3.57954e+07	3.51307e+07	2.04382e+07	4.32174e+07	2.9596e+07	1.04881e+07	2.27384e+07	3.01492e+07
4395	311.28	19.9514												1.07887e+07	4.55703e+07	7.14534e+07	6.91716e+07	2.14415e+07	1.59747e+07	2.8756e+07	4.33837e+06	1.05259e+08	4.67661e+07	7.38302e+06	5.04925e+07
4408	426.36	5.9658												1.2032e+07	1.84586e+07	1.95457e+07	1.1358e+07	1.16401e+07	1.20218e+07	3.28697e+06	7.11869e+06	1.17982e+07	2.31718e+06	6.47436e+06	5.31242e+06
4409	426.72	21.7396												6.08895e+07	2.24792e+07	5.55366e+07	5.70985e+07	9.35101e+07	4.29389e+07	6.09073e+07	4.66794e+07	1.35857e+08	4.04732e+07	7.09592e+07	2.73886e+07
4414	375.12	23.759												1.78992e+07	1.60412e+07	1.59651e+07	8.29047e+06	1.23886e+07	1.27414e+07	1.81303e+07	6.46268e+06	1.87768e+07	1.00104e+07	7.41155e+06	1.38207e+07
4415	150.12	28.0651												2.88415e+07	1.33974e+08	9.83262e+06	2.14651e+07	3.03905e+07	1.39711e+07	5.66237e+07	2.79615e+07	3.17792e+07	2.35104e+07	4.04583e+07	2.92185e+07
4423	132.96	14.7865												2.47032e+07	5.50419e+07	3.61573e+07	6.89877e+07	8.51089e+07	2.57155e+07	6.6942e+07	4.78387e+07	4.2477e+07	2.41967e+07	8.17301e+06	2.96822e+07
4432	311.28	20.8332	1	M-H	1-	arachidate	CID001882	ARACHIDIC_ACID	0.346716	BioCyc	312.303	HMDB02212	5461017	1.65501e+07	6.70583e+07	3.93829e+07	5.12548e+07	6.30633e+07	3.72066e+07	1.86141e+07	1.69579e+07	1.12031e+08	4.74298e+07	8.0803e+06	1.02034e+08
4437	308.88	22.0756												3.88358e+07	4.1506e+07	2.47195e+07	5.28461e+07	2.17898e+07	2.16191e+07	3.06622e+07	2.1163e+07	1.35804e+07	2.07325e+07	2.59237e+07	4.27612e+07
4438	383.04	21.9497												3.3238e+06	1.44976e+07	4.3039e+06	5.61705e+06	1.65187e+07	1.48598e+07	1.07758e+07	6.25886e+06	1.45208e+07	1.01859e+07	6.41231e+06	1.34961e+07
4459	134.88	8.07312												3.39231e+07	1.70493e+07	2.78484e+07	4.13915e+07	6.66328e+07	2.25146e+07	2.86436e+07	4.66706e+07	5.43918e+07	3.16709e+07	2.6036e+07	4.97044e+07
4460	401.04	22.399												1.36698e+07	3.35129e+07	3.20351e+07	1.64392e+07	1.20588e+07	3.38367e+07	1.71256e+07	3.4041e+07	3.00555e+07	1.99646e+07	1.83142e+07	3.4616e+07
4461	339	20.6022												4.06095e+07	9.72219e+06	4.42669e+07	5.40592e+07	3.17316e+07	9.37323e+06	6.37086e+06	1.67825e+07	3.49431e+07	1.19943e+08	5.63624e+07	6.2212e+06
4463	339.005	20.3002												3.19696e+07	9.72219e+06	2.03921e+07	3.27502e+07	4.08007e+07	6.45379e+06	1.45115e+07	7.20376e+06	9.61222e+06	7.56836e+07	5.63624e+07	6.4505e+07
4466	207	17.2186												9.58125e+07	3.10887e+07	2.85836e+07	5.91912e+07	7.45161e+07	7.43811e+07	4.53763e+07	8.57057e+07	1.15495e+08	2.08041e+07	1.54808e+07	8.93228e+06
4489	207	5.46779												3.91822e+07	1.34321e+07	2.33806e+07	4.09627e+07	5.41515e+07	1.47961e+07	3.1421e+08	1.70665e+07	1.63024e+08	1.67297e+08	5.66952e+07	2.99969e+07
4492	207	4.96955												4.79667e+07	6.41358e+06	5.16944e+06	4.09627e+07	1.96665e+07	1.47961e+07	3.25857e+07	5.22994e+06	2.53021e+07	2.08661e+07	6.49477e+06	6.86543e+06
4496	207	8.01378												9.3852e+07	6.98156e+06	1.01686e+08	1.27039e+08	4.88724e+07	6.77208e+07	3.28009e+07	2.74145e+07	3.00522e+07	1.06234e+07	1.03378e+08	1.9341e+07
4519	59.76	0.182071												1.95723e+07	3.94956e+07	1.22486e+07	5.78315e+06	2.50096e+06	1.269e+07	4.58747e+07	2.23252e+08	5.61554e+07	2.20434e+06	5.82602e+06	7.95726e+06
4524	205.08	8.97454												5.98852e+06	7.34604e+06	1.76438e+07	1.20572e+07	1.39359e+07	1.10025e+07	1.93104e+07	1.46028e+07	1.12079e+07	2.59111e+06	5.17553e+06	3.5886e+06
4529	499.92	22.6594												2.3165e+07	1.85224e+07	2.66712e+07	1.18644e+07	8.53349e+06	2.41758e+07	4.58926e+06	1.47171e+07	9.32503e+06	5.4848e+06	7.38022e+06	1.22359e+07
4531	362.04	1.78582												2.42345e+08	8.34987e+06	2.33822e+08	5.0119e+08	1.54656e+08	1.31574e+08	8.02834e+07	1.6812e+08	6.72248e+07	6.52502e+07	9.16818e+07	2.31681e+07
4532	481.2	25.3489													1.16357e+07	5.29695e+06	4.19619e+06	2.84065e+06	1.48304e+06	7.01546e+06	6.50715e+06	5.02921e+06	1.15004e+07	3.31751e+06	4.90113e+06
4541	533.04	7.84012												1.39573e+07	1.64922e+07	2.08736e+07	1.04845e+07	2.50249e+07	1.52651e+07	2.72275e+07	2.17673e+07	2.28628e+07	1.18546e+07	2.26797e+07	7.98158e+06
4543	221.28	19.0923												3.24329e+07	1.85361e+07	3.362e+07	1.84287e+07	3.30673e+07	3.52624e+07	2.10839e+07	3.48619e+07	3.90767e+07	6.16657e+06	2.27024e+07	9.10138e+06
4544	426.72	16.5125												1.09024e+07	5.99492e+07	3.62454e+07	1.99329e+07	1.98697e+07	2.51083e+07	7.91828e+07	4.65665e+06	6.52007e+06	4.75396e+07	4.05184e+07	2.86323e+07
4546	233.04	19.4051												2.03517e+07	2.58505e+07	2.61352e+07	7.32522e+06	1.15458e+07	2.95008e+07	2.9986e+07	8.84601e+06	1.16488e+07	5.86692e+06	3.25418e+06	8.31171e+06
4557	174.96	0.109067												1.49882e+07	5.40755e+07	2.41848e+07	1.86954e+07	3.0164e+07	4.27132e+07	4.30501e+07	3.63068e+07	1.06483e+07	3.64802e+07	4.62111e+07	2.39673e+07
4560	499.92	22.1079												1.90197e+07	2.6782e+06	3.22186e+07	1.18644e+07	1.44645e+07	4.0667e+07	2.02148e+07	1.27608e+07	9.32503e+06	1.25921e+07	7.38022e+06	8.18004e+06
4569	207	8.68751												5.6567e+07	2.573e+07	6.53648e+07	9.76896e+07	2.93349e+07	7.07019e+07	2.48528e+07	6.11641e+07	3.00522e+07	9.91853e+06	6.42278e+07	4.78684e+07
4572	179.16	8.81134												5.13078e+07	6.99373e+07	3.76406e+07	1.02397e+08	2.94292e+07	5.91874e+07	3.94777e+07	7.6102e+07	8.28009e+07	5.19459e+07	6.52206e+07	7.38139e+07
4580	179.16	8.47666												5.13078e+07	6.99373e+07	1.92482e+07	1.02397e+08	1.59538e+07	5.32578e+07	4.16147e+07	2.81534e+07	6.44035e+06	6.32278e+07	1.02623e+08	6.60325e+06
4583	175.08	16.1472												8.00484e+07	3.78924e+07	3.41652e+07	4.07628e+07	5.17924e+07	3.82431e+07	8.58466e+06	1.20886e+07	5.98372e+07	2.30328e+07	5.03274e+07	6.64406e+06
4585	273.12	8.72656	1	M+FA-H	1-	2'-deoxyuridine	CID000077	DEOXYURIDINE	0.772357	BioCyc	228.075	HMDB00012	13712	1.69295e+07	6.11215e+06	2.79782e+06	4.92624e+06	1.24019e+07	6.03798e+06	1.9714e+06	2.63964e+06	7.75675e+06	2.7606e+06	2.30331e+06	759543
4602	369	22.4829	1	M+FA-H	1-	5-O-(1-Carboxyvinyl)-3-phosphoshikimic acid	NA	-	2.23749	KEGG	324.025	-	439463	2.58967e+07	4.49509e+07	1.9605e+07	3.18886e+07	2.68135e+07	2.7656e+07	2.60383e+07	1.0654e+07	3.95604e+07	3.27554e+07	3.79328e+07	2.95247e+07
4603	309.24	23.3747												6.92558e+06	2.17135e+07	8.24489e+06	1.2956e+07	9.59305e+06	8.68969e+06	7.67172e+06	7.37416e+06	6.61993e+06	1.04577e+07	1.32563e+07	1.49559e+07
4604	356.04	27.2981	1	M+Na-2H	1-	S-Formylglutathione	NA	-	0.525276	KEGG	335.079	-	189122	1.03638e+07	6.70879e+06	1.78899e+06	6.22689e+06	5.8704e+06	1.63527e+06	3.79763e+06	7.60622e+06	5.30609e+06	1.47226e+06	4.63812e+06	1.83905e+06
4606	508.2	27.601												6.02679e+06	1.70521e+07	9.82131e+06	1.38139e+06	5.42154e+06	4.87613e+06	7.9041e+06	9.18742e+06	1.39397e+07	3.19726e+06	2.37425e+06	2.50577e+06
4615	179.16	19.5049												3.62238e+07	1.31884e+07	6.13061e+07	5.22095e+07	2.987e+07	4.62455e+07	9.01234e+07	4.49069e+07	2.4266e+07	6.61711e+07	4.39734e+07	7.50453e+06
4620	207	6.96528												3.37775e+07	6.41223e+06	8.0104e+07	2.04503e+07	9.0904e+07	5.06004e+07	6.99096e+07	1.68779e+07	6.74026e+07	5.35499e+07	4.70068e+07	1.75286e+07
4624	179.28	18.304												6.37462e+06	5.8682e+06	4.325e+07	1.35361e+07	5.46375e+07	4.78809e+07	5.45609e+07	1.60448e+07	4.53761e+07	2.47551e+06	3.05822e+07	1.08412e+07
4625	179.28	15.0872												2.77606e+07	1.68287e+07	6.36808e+06	7.12101e+07	4.11714e+07	9.39197e+07	1.24159e+07	5.96378e+06	3.81096e+07	3.91889e+07	5.08538e+07	3.18013e+07
4634	175.08	18.9553												4.16749e+07	3.37606e+07	1.55828e+07	1.32853e+07	2.30514e+07	5.5171e+07	1.29134e+08	4.95395e+07	2.16944e+08	1.14258e+07	1.032e+08	6.6005e+06
4637	346.92	26.688												3.9067e+07	2.28771e+07	2.05298e+07	2.19734e+07	2.24848e+07	3.01524e+07	1.1374e+07	6.03986e+06	2.82325e+07	1.29146e+07	2.22128e+07	1.36165e+07
4639	205.08	4.1012												8.55239e+06	8.59483e+06	2.87979e+06	5.75421e+06	4.93641e+06	3.48655e+06	9.59121e+06	7.13704e+06	1.31286e+07	4.41023e+06	5.98557e+06	8.0705e+06
4646	132.96	16.8405												4.94638e+07	8.09343e+06	4.88737e+07	6.85684e+07	2.04164e+07	2.72385e+07	1.32561e+08	2.72116e+07	4.66649e+07	2.97912e+07	4.94451e+07	5.49038e+07
4654	193.32	17.7541												1.22109e+07	1.01773e+07	1.30225e+07	1.60039e+07	1.57604e+07	2.26531e+07	1.76931e+07	1.13915e+07	2.72721e+07	7.2425e+06	1.61234e+07	1.3108e+07
4656	117	15.1082												3.61519e+07	5.44784e+07	1.01084e+08	3.00043e+07	3.3939e+07	9.46857e+06	9.13788e+06	9.98512e+06	7.33366e+06	1.85508e+07	1.02075e+07	2.27364e+06
4663	133.32	13.8394												4.60354e+07	5.03502e+07	4.52558e+07	3.16837e+07	5.32397e+07	1.93209e+07	2.50205e+07	3.32305e+07	1.85124e+07	1.41975e+07	1.788e+07	2.65052e+07
4665	231	19.2438												9.27663e+06	1.10438e+07	1.324e+07	5.92998e+06	4.84259e+06	7.47582e+06	7.25951e+06	7.21107e+06	3.99888e+06	1.07972e+07	6.68543e+06	5.93703e+06
4683	481.68	6.97763												3.52454e+06	5.24448e+06	2.05957e+06	1.3782e+06	1.98562e+06	2.09161e+06	2.57423e+06	2.30322e+06	1.66394e+06	828894	1.73839e+06	2.28459e+06
4684	369	25.0637												1.51509e+07	2.15198e+07	2.78207e+07	2.60179e+07	2.01693e+07	3.9871e+07	1.2346e+07	3.81092e+06	3.78379e+07	6.46185e+07	3.22549e+07	1.80863e+07
4685	371.88	15.5773												5.30295e+06	7.7641e+06	5.04104e+06	9.49485e+06	3.90848e+06	4.90305e+06	3.17894e+06	5.15381e+06	7.40836e+06	4.07729e+06	2.73345e+06	5.42094e+06
4694	175.08	17.6587												9.46648e+07	2.10596e+07	5.64718e+07	4.5358e+07	3.48858e+07	4.35464e+07	7.00506e+06	4.27125e+07	2.44048e+08	5.33021e+06	3.24604e+07	5.97885e+06
4697	207	14.9621												8.22525e+07	1.63655e+07	1.05996e+08	1.44362e+08	3.02538e+07	9.84351e+07	7.95699e+07	2.76963e+07	5.58371e+07	7.44521e+06	4.37859e+07	9.57851e+06
4702	311.28	20.2911												1.65501e+07	1.1828e+07	3.93829e+07	3.88022e+07	6.30633e+07	1.59747e+07	3.28047e+07	2.28772e+07	4.29486e+07	1.87394e+07	2.17403e+07	3.25919e+07
4710	175.08	18.3005												7.53677e+07	6.83668e+06	3.87771e+07	4.5358e+07	2.30514e+07	5.5171e+07	2.51493e+07	3.69208e+07	3.43258e+07	1.78801e+07	2.96569e+07	6.99714e+06
4714	175.2	15.5145												1.20096e+07	3.98571e+07	3.17979e+07	2.32603e+07	2.3903e+07	1.73088e+07	1.4577e+07	1.22741e+07	1.18259e+07	1.74854e+07	3.54525e+06	1.77714e+07
4715	357.12	22.5056												1.67019e+07	2.46859e+07	2.30454e+07	1.68635e+07	6.16386e+06	2.34111e+07	1.5065e+06	4.56636e+07	2.14934e+07	2.65513e+07	2.45333e+07	2.88372e+07
4719	321.12	17.4412												4.2152e+06	6.09617e+06	8.87554e+06	2.52205e+06	8.92984e+06	6.16639e+06	1.17039e+07	1.70061e+07	1.08135e+07	4.52951e+06	6.04146e+06	7.64463e+06
4723	179.28	14.3499												7.38941e+06	7.68451e+06	3.2203e+07	1.21134e+07	2.71432e+07	2.81159e+07	2.58061e+08	5.33589e+06	2.91662e+07	4.42146e+07	1.23078e+07	1.07658e+08
4728	209.4	19.6993												2.57416e+06	956746	2.96332e+06	6.65093e+06	1.19051e+07	7.83766e+06	9.16211e+06	4.29381e+06	4.34247e+06	8.45076e+06	5.92619e+06	5.16456e+06
4729	500.04	23.8992												6.01629e+06	2.10672e+07	1.49521e+07	1.36807e+07	6.53095e+06	3.6874e+06	7.91979e+06	5.2063e+06	5.99015e+06	4.96586e+06	2.72268e+06	6.0578e+06
4730	461.16	20.3204												7.84672e+06	1.57229e+07	9.78927e+06	2.59782e+07	2.73954e+07	2.3295e+07	7.50245e+06	6.34129e+06	1.59515e+07	6.04553e+06	1.69382e+06	3.02755e+06
4751	132.84	16.0443												3.30052e+07	5.90349e+06	1.24598e+07	1.53842e+07	2.57006e+07	7.66015e+06	3.11356e+07	3.06567e+07	3.62662e+07	4.21905e+07	1.68774e+07	4.15553e+07
4755	175.2	20.741												4.96045e+07	1.28976e+07	2.77263e+07	1.43065e+07	3.34134e+07	7.36881e+06	5.37267e+07	2.30135e+07	1.94499e+07	8.43634e+07	4.09296e+07	3.52511e+07
4763	211.2	16.179												4.63879e+07	2.74045e+07	2.21771e+07	9.95649e+07	1.98223e+07	5.96467e+07	5.65977e+07	3.79694e+07	4.07051e+07	2.10074e+07	1.21422e+07	1.50454e+07
4769	346.92	21.8107												8.66975e+06	1.17631e+07	1.72913e+07	3.2293e+07	1.48564e+07	2.46947e+07	6.58483e+06	2.1219e+07	1.10838e+07	7.90036e+06	4.02141e+07	1.66353e+07
4776	339.6	20.5787												1.15195e+07	4.38773e+06	1.04738e+07	1.06685e+07	9.36647e+06	1.90599e+07	2.59164e+06	1.37803e+07	2.2256e+07	7.9873e+06	1.7882e+07	1.72471e+07
4779	498	19.9827												2.67123e+06	1.24816e+07	1.06496e+07	2.71193e+07	2.90376e+07	3.18442e+07	4.02346e+06	1.58114e+06	9.92929e+06	4.96523e+06	2.78683e+06	617730
4788	117.12	13.7562												5.233e+07	1.43519e+07	8.88364e+06	4.40889e+07	5.19407e+07	2.27195e+07	1.04955e+07	5.01504e+06	1.15901e+07	6.35915e+06	1.17891e+07	4.42032e+06
4791	132.84	23.3237												5.46111e+07	2.72052e+07	3.80295e+07	1.31024e+08	3.83903e+07	3.63402e+07	3.6784e+07	6.77305e+07	1.80576e+07	2.79172e+07	8.49038e+07	1.32814e+08
4798	426.96	7.30742	1	M+Na-2H	1-	5-Fluorodeoxyuridine diphosphate	NA	C21750	2.02674	KEGG	405.998	-	53882537	1.23e+07	1.53735e+07	7.67726e+07	6.23093e+07	3.98742e+07	6.49063e+07	6.2927e+07	6.76225e+07	5.29304e+07	2.28148e+06	3.50921e+07	1.50767e+07
4811	117.24	15.5566												2.41147e+07	2.12174e+07	1.12133e+07	1.43671e+07	3.34109e+07	5.44026e+06	7.26878e+06	1.42507e+07	3.78368e+06	2.04324e+06	1.82565e+07	7.54982e+06
4815	175.08	15.3795												3.78172e+07	1.33491e+07	3.88024e+07	7.87297e+07	2.11338e+07	5.49812e+07	8.3358e+06	4.63147e+07	1.80244e+07	6.00881e+06	1.38356e+07	7.6295e+06
4829	271.2	25.3029												3.19145e+06	7.61759e+06	6.23921e+06	3.2445e+06	8.50484e+06	9.99182e+06	4.24045e+06	3.95417e+06	1.22244e+07	6.30525e+06	8.21517e+06	8.14977e+06
4837	450.96	5.28723	1	M+FA-H	1-	5-Fluorodeoxyuridine diphosphate	NA	C21750	1.8856	KEGG	405.998	-	53882537	6.36391e+06	3.60036e+06	8.97768e+07	1.34611e+07	1.40095e+07	1.72732e+07	5.30901e+06	1.33421e+07	1.92154e+07	6.63904e+06	1.10515e+07	2.95202e+06
4840	884.88	10.5277												5.21548e+07	6.42158e+06	4.97522e+07	9.86186e+07	9.94649e+07	4.81271e+06	2.42764e+06	7.17475e+06	4.7295e+06	7.34099e+06	9.67163e+06	4.69852e+06
4844	175.08	13.4119												2.62164e+07	5.26433e+06	1.01367e+07	2.73117e+07	3.12027e+07	1.48971e+07	7.0386e+06	3.51692e+07	5.98229e+06	6.44605e+06	2.3646e+07	6.96319e+06
4846	151.08	15.546												1.5809e+07	7.18015e+06	1.05697e+07	5.03445e+06	8.16654e+06	6.75041e+06	8.35603e+06	7.94152e+06	1.72423e+07	7.37853e+06	8.80315e+06	7.20454e+06
4860	147	15.7853												1.03002e+07	1.09181e+08	1.09991e+07	1.05932e+07	6.17732e+06	1.42081e+07	7.64804e+06	1.14447e+07	7.49161e+06	8.34751e+06	9.01286e+06	6.88079e+06
4861	147	16.2458												1.03002e+07	1.09181e+08	8.55113e+06	6.77051e+06	1.08157e+07	2.24306e+07	7.83092e+06	1.53488e+07	1.23199e+07	8.34751e+06	1.22346e+07	6.40975e+06
4892	480.24	26.5671												1.73539e+07	9.71551e+06	7.99991e+06	3.14169e+06	1.08312e+07	5.65845e+06	1.06517e+07	3.18346e+06	7.44058e+06	6.03958e+06	3.79196e+06	4.67451e+06
4907	149.28	17.4114												6.37998e+06	6.79869e+06	6.76806e+06	6.83559e+06	8.0415e+06	7.72335e+06	4.47527e+06	4.68075e+06	1.4201e+07	4.20538e+06	4.32322e+06	7.01808e+06
4914	499.92	23.0482												2.3165e+07	7.619e+06	2.66712e+07	1.59994e+07	1.72012e+07	2.41758e+07	4.73644e+06	1.47171e+07	9.32503e+06	7.78124e+06	7.38022e+06	4.69585e+06
4925	346.92	26.19												1.08962e+07	8.1238e+06	2.82124e+07	2.05459e+07	1.83695e+07	3.01524e+07	1.95794e+07	3.28163e+07	1.14174e+07	7.91562e+06	2.22128e+07	1.36165e+07
4932	490.68	26.941												6.86976e+06	3.38013e+06	5.44824e+06	7.76949e+06	6.55262e+06	3.27054e+06	8.4948e+06	8.50955e+06	6.88683e+06	2.94452e+06	1.31378e+06	1.16856e+06
4935	147	19.6309												2.02631e+07	6.82001e+07	8.58199e+06	1.71638e+07	6.51673e+06	8.41479e+06	1.76746e+06	1.2464e+07	2.03506e+07	1.11307e+07	1.13953e+07	3.55572e+06
4957	175.2	16.7542												5.19166e+07	4.01084e+06	4.67177e+07	3.82461e+07	2.69949e+07	3.53535e+07	3.04642e+07	4.74838e+07	9.93793e+07	2.02543e+07	4.32023e+07	1.93629e+07
4976	369	20.4111	1	M+FA-H	1-	5-O-(1-Carboxyvinyl)-3-phosphoshikimic acid	NA	-	1.41416	KEGG	324.025	-	439463	1.00399e+07	1.15721e+07	6.9565e+06	1.33101e+07	2.11569e+07	2.1421e+07	4.43586e+07	2.45163e+07	2.6173e+07	1.54214e+07	4.22855e+06	3.47237e+06
4993	256.92	14.7446												1.01231e+07	7.27023e+06	6.09325e+06	1.33882e+07	4.85507e+06	5.91407e+06	1.17341e+07	1.85943e+07	1.10865e+07	7.22974e+06	9.78695e+06	1.30134e+07
4994	208.08	16.3058												8.67148e+06	2.16901e+07	1.13596e+07	1.34262e+07	7.43223e+06	6.97038e+06	1.05864e+07	1.19754e+07	3.7465e+06	8.53031e+06	5.91394e+06	3.79212e+06
5006	233.28	13.6723												8.52121e+06	7.64271e+06	2.74133e+07	5.39967e+06	1.59423e+07	4.14002e+06	1.09792e+07	5.35451e+06	1.4306e+07	1.05475e+07	1.63234e+07	1.37897e+07
5009	201.24	17.7052												3.84303e+06	2.70514e+06	3.45639e+06	504747	2.75782e+06	3.4795e+06	7.15479e+06	4.94957e+06	4.64739e+06	2.78362e+06	1.35761e+06	3.23396e+06
5035	340.32	24.9952												2.56614e+07	3.99335e+06	4.34973e+07	2.68608e+07	1.71335e+07	2.71439e+07	2.28171e+07	2.94057e+07	2.47802e+07	4.41445e+07	5.47771e+07	2.40773e+07
5043	158.28	17.9515												3.16006e+06	7.48611e+06	3.86477e+06	7.42377e+06	3.48965e+06	2.63651e+06	2.49218e+06	949424	6.12134e+06	6.13888e+06	2.00289e+06	4.16543e+06
5045	233.28	18.7159												3.33541e+07	7.3078e+06	1.08825e+07	8.40122e+06	1.58498e+07	1.32004e+07	3.40886e+06	2.07581e+07	3.5225e+07	1.77628e+07	2.23285e+07	2.47053e+07
5048	179.28	5.16965												3.76253e+07	1.23518e+07	8.20435e+06	4.23852e+07	1.35756e+07	6.40951e+06	2.59697e+07	2.8228e+07	2.81115e+07	3.65296e+06	1.4393e+07	6.45389e+07
5049	233.28	19.3273												2.3746e+07	3.64514e+06	1.60991e+07	1.51413e+07	1.58498e+07	5.41016e+06	3.49061e+06	9.33411e+06	1.52817e+07	1.82735e+06	9.09062e+06	1.14806e+07
5063	346.92	19.6298												7.44084e+07	3.98153e+06	5.89518e+07	4.53019e+07	1.51358e+07	1.32275e+07	4.32862e+06	4.47174e+07	2.15972e+07	2.42654e+07	3.64523e+07	3.04418e+06
5070	179.4	13.2993												2.45858e+07	4.28248e+06	9.75019e+06	1.45132e+07	6.15412e+06	5.16791e+06	9.43252e+06	6.0207e+06	8.34463e+06	1.58123e+07	9.59081e+06	3.92222e+07
5072	233.28	14.8805												1.54449e+07	4.06381e+06	1.54088e+07	1.96244e+07	8.77605e+06	1.88692e+07	3.39198e+06	1.76921e+07	2.24464e+07	2.11617e+07	1.45197e+07	2.43557e+07
5073	233.28	15.099												8.03646e+06	4.06381e+06	1.54088e+07	1.96244e+07	7.35922e+06	1.26455e+07	3.41609e+06	1.57433e+07	2.24464e+07	1.48513e+07	1.45197e+07	2.43557e+07
5076	116.88	0.27506												1.05978e+07	2.42424e+07	1.51609e+07	2.02104e+07	1.72439e+07	9.75712e+06	1.26698e+07	3.3967e+06	1.02687e+07	1.73946e+07	7.81432e+06	2.72517e+07
5080	201.24	14.0164												2.08283e+06	5.56077e+06	1.80983e+06	3.85867e+06	5.90468e+06	7.10924e+06	9.33331e+07	2.25368e+08	1.00115e+08	3.72613e+07	7.83384e+07	1.28114e+08
5081	256.92	14.2346												1.01231e+07	3.11201e+06	8.46192e+06	1.38593e+07	1.03487e+07	5.91407e+06	1.29393e+07	2.21267e+07	1.26024e+07	5.68477e+06	8.2121e+06	6.09388e+06
5092	117	14.3499												3.69324e+07	9.79928e+06	1.01084e+08	5.75219e+07	1.93795e+07	2.34828e+07	3.55095e+06	5.9725e+06	1.87282e+07	7.06335e+06	5.07842e+06	7.05446e+06
5098	366.96	19.9592												3.11997e+06	9.29368e+06	3.93156e+06	4.39521e+06	3.15617e+06	3.76286e+06	2.92785e+06	4.12332e+06	4.18136e+06	2.40714e+06	3.19383e+06	5.13448e+06
5099	179.4	9.22382												1.74619e+07	2.80465e+06	1.01851e+07	1.90814e+07	1.03291e+07	3.74916e+06	1.49384e+07	3.68135e+06	4.09412e+07	1.48258e+07	5.2284e+07	3.53054e+07
5159	116.88	19.3846												4.67181e+07	2.09363e+07	1.77769e+07	5.66861e+07	4.53344e+07	1.48152e+07	1.58139e+07	8.40133e+06	6.7031e+06	2.10693e+07	1.19376e+07	1.42034e+07
5177	211.68	12.7911												1.25546e+07	1.24884e+07	1.57656e+07	5.31164e+06	1.7403e+07	7.96434e+06	1.941e+07	6.70949e+06	1.54117e+07	1.24878e+07	6.40208e+06	3.71208e+06
5189	231	19.532												9.27663e+06	5.15327e+06	1.324e+07	6.85377e+06	4.84259e+06	8.53911e+06	7.30356e+06	8.76882e+06	8.69587e+06	1.07972e+07	6.68543e+06	5.27479e+06
5216	402.96	13.7766												4.66853e+06	7.78756e+06	6.27362e+06	5.97971e+06	6.77882e+06	6.06938e+06	4.92128e+06	6.45893e+06	1.91299e+07	4.2572e+06	3.99677e+06	3.59881e+06
5222	159.12	14.9631												3.25082e+06	6.28218e+06	4.7903e+06	6.83434e+06	2.45654e+06	2.90299e+06	4.06124e+06	1.59141e+06	3.1103e+06	2.27368e+06	4.3607e+06	9.06892e+06
5229	177.24	19.874												5.40788e+06	1.11258e+07	2.46904e+06	3.93514e+06	6.52613e+06	1.12636e+06	2.7709e+06	1.07066e+07	1.0545e+07	3.40892e+06	3.78937e+06	3.70834e+06
5242	183	14.3913	1	M-H	1-	Phosphohydroxypyruvic acid	NA	-	1.26632	KEGG	183.977	-	105	1.7727e+07	5.67041e+06	2.95403e+07	1.5449e+07	3.14008e+07	2.01083e+07	3.47139e+07	1.27557e+07	6.63082e+06	7.90549e+06	1.47685e+07	2.5655e+07
5244	359.04	24.6476												8.59662e+06	4.72013e+06	7.39331e+06	5.59505e+06	5.27202e+06	4.72927e+06	3.60428e+06	1.53231e+07	5.17915e+06	5.03022e+06	6.06241e+06	4.36079e+06
5246	128.16	6.65248												6.15381e+07	3.0879e+06	4.64002e+07	1.26354e+08	1.90178e+08	9.19338e+07	2.85829e+07	1.82245e+07	1.19154e+07	2.18776e+07	2.65226e+07	2.77357e+07
5263	402.96	12.9687												7.55104e+06	1.51949e+06	6.44162e+06	1.43274e+07	1.67314e+07	6.29248e+06	4.92128e+06	6.45893e+06	8.89828e+06	9.67209e+06	5.88181e+06	3.88739e+06
5264	97.08	12.9392												2.10623e+06	1.01142e+07	1.57454e+07	1.22706e+07	2.52545e+07	6.45644e+06	1.02195e+07	1.18498e+07	5.67652e+06	1.55009e+07	1.44118e+07	8.41289e+06
5274	325.56	16.5829												4.96819e+06	1.90249e+06	9.60556e+06	3.94238e+06	7.53792e+06	3.15198e+07	1.23503e+07	1.77363e+07	4.4987e+06	3.41883e+07	6.79029e+06	7.19866e+06
5286	97.08	29.5239												1.36254e+07	1.47343e+07	9.72259e+06	1.57609e+07	4.95683e+06	1.66717e+06	1.71422e+06	7.688e+06	7.77426e+06	3.52757e+06	6.57412e+06	6.41812e+06
5318	621	8.67965												9.31945e+06	1.99992e+06	6.47012e+07	5.70763e+07	8.03817e+07	5.80438e+07	3.97767e+07	2.16403e+07	2.62747e+07	1.03902e+07	1.97128e+07	1.45213e+07
5324	97.08	16.6289												1.8486e+06	1.80162e+07	2.14089e+07	2.51627e+07	2.23965e+07	4.27382e+06	1.82864e+06	1.5084e+07	1.90392e+07	1.68798e+07	1.91472e+07	2.33864e+07
5329	97.08	14.006												2.54349e+06	2.42653e+07	2.03737e+07	1.94081e+07	2.52545e+07	1.94626e+06	1.28946e+06	4.44188e+06	1.6191e+07	1.03588e+07	9.87199e+06	1.29804e+07
5355	402.96	15.5353	1	M-H	1-	Uridine-5'-diphosphate	NA	-	0.321969	KEGG	404.002	-	6031	7.2808e+06	1.23378e+06	1.48415e+07	1.26249e+07	5.42961e+06	8.29824e+06	4.90793e+06	3.67625e+06	5.71999e+06	8.51126e+06	3.63639e+06	5.07526e+06
5378	151.08	15.9308												5.0058e+06	1.65287e+06	1.18876e+07	8.01667e+06	5.11655e+06	6.75041e+06	5.78232e+06	7.94152e+06	1.72423e+07	1.03345e+07	8.80315e+06	4.9208e+06
5381	97.08	17.001												9.85205e+06	3.96171e+06	8.09303e+06	1.34269e+07	8.78697e+06	6.37856e+06	5.75175e+06	4.78225e+06	2.52022e+07	7.07406e+06	1.61359e+07	2.26874e+07
5384	97.08	0.918364												1.22178e+08	3.94363e+06	2.31348e+06	1.22616e+08	2.27788e+08	6.82963e+06	1.75777e+06	5.39334e+07	6.45477e+06	7.85209e+06	5.12019e+08	1.29035e+06
5400	253.2	15.3483												5.43905e+06	4.41615e+06	3.51838e+06	3.62489e+06	2.78767e+06	851041	4.92358e+06	2.47541e+06	3.31739e+06	2.68387e+06	7.23039e+06	7.98806e+06
5401	352.92	22.6745												4.06651e+06	1.54959e+06	7.26723e+06	6.09808e+06	9.38282e+06	1.12966e+07	7.41054e+06	4.5378e+06	5.53039e+06	4.7764e+06	3.42986e+06	8.14262e+06
5411	175.32	13.3194												3.55268e+06	1.31265e+06	2.39319e+06	3.99541e+06	1.00671e+07	1.23406e+07	6.73507e+06	8.59222e+06	5.49672e+06	1.73762e+07	1.22196e+07	1.00499e+07
5436	97.08	15.0989												4.86387e+06	1.78475e+06	1.88811e+07	1.4573e+07	8.11834e+06	1.27638e+07	4.86303e+06	1.17238e+07	2.62592e+07	1.75712e+06	3.1597e+06	3.05369e+06
5450	219.36	14.1104												3.51654e+06	2.35774e+06	3.74963e+06	6.35834e+06	7.39906e+06	5.57059e+06	9.56113e+06	5.90435e+06	1.58416e+07	6.30924e+06	2.10686e+06	4.92947e+06
5471	199.2	23.6088	1	M-H	1-	laurate	CID000511	DODECANOATE	-0.461556	BioCyc	200.178	HMDB00638	4149208	7.20784e+06	1.19829e+06	8.09293e+06	1.19187e+07	1.56288e+07	1.12592e+07	5.10942e+06	5.90837e+06	7.43616e+06	7.65088e+06	5.34209e+06	5.2042e+06
5475	265.8	14.9534												7.87444e+06	656867	7.8491e+06	1.5538e+07	1.29578e+07	1.18106e+07	2.56003e+06	3.79118e+06	2.14832e+06	4.41328e+06	2.3908e+06	3.21469e+06
5481	489.12	18.4634												7.39637e+06	684022	1.16759e+07	1.14417e+07	2.22839e+07	3.21526e+07	2.20276e+06	3.47029e+06	2.65664e+06	4.39861e+06	2.46354e+06	3.05583e+06
5487	352.92	14.3498												3.68808e+06	1.41699e+06	1.70472e+06	4.31104e+06	2.84516e+06	3.94368e+06	3.16354e+06	2.62415e+06	1.88961e+06	3.79297e+06	2.51878e+06	4.36161e+06
5489	186.24	9.55905												1.40718e+07	941109	4.203e+06	4.43908e+06	4.28144e+06	5.00738e+06	1.12275e+07	8.75468e+06	810752	6.35022e+06	5.22125e+06	3.12311e+06
5491	230.04	5.42012												2.08931e+07	437649	1.66294e+07	9.42063e+06	7.95677e+06	1.23238e+07	1.04926e+07	7.28745e+06	9.71261e+06	3.75616e+06	7.41078e+06	7.05324e+06
5493	293.16	18.7919	1	2M-H	1-	L-4-Hydroxyglutamate semialdehyde	NA	-	-0.664711	KEGG	147.053	-	440851	3.14994e+07	414448	833434	2.52587e+06	3.88165e+07	2.43404e+07	5.08501e+07	3.06591e+07	2.69155e+07	4.70641e+07	2.29167e+07	1.17093e+06
5500	341.16	1.34722	1	2M+FA-H	1-	L-glutamate	CID000183	GLT	1.5027	BioCyc	148.061	HMDB00148	5460299	3.31748e+08	5.76772e+08	3.99967e+08	4.60061e+08	4.70042e+08	4.30751e+08	2.70128e+08	8.79617e+07	3.50092e+08	1.22658e+08	1.72156e+08	4.41396e+08
5501	582.84	1.17953												1.50519e+09	7.99717e+08	1.39484e+09	9.92455e+08	3.92838e+08	5.4863e+08	3.84884e+08	2.7838e+08	1.36617e+08	2.20593e+08	2.28408e+08	3.02489e+08
5508	361.92	1.80864												2.49411e+08	3.08886e+08	2.01227e+08	3.88937e+08	1.4343e+08	1.6736e+08	9.04061e+07	1.00833e+08	1.00211e+08	1.09996e+08	1.09434e+08	8.20835e+06
5510	425.76	1.64224												4.82198e+08	1.04511e+09	2.20347e+09	1.09741e+09	1.41484e+09	1.60831e+08	3.22151e+08	1.07032e+08	2.15671e+08	2.2271e+08	2.46747e+08	1.56531e+08
5517	539.88	1.92258												2.47806e+08	9.72209e+07	1.85994e+08	2.81807e+07	1.42067e+07	8.86636e+06	1.32308e+09	1.25893e+09	1.00232e+09	1.54296e+09	1.72379e+09	1.38593e+09
5518	498.96	2.55708												1.939e+08	1.39191e+08	1.1482e+08	1.62004e+08	7.51189e+07	4.77103e+07	6.39045e+06	3.16365e+06	3.45871e+06	2.71837e+07	4.9966e+06	1.27636e+07
5520	128.04	6.8737												6.08203e+07	1.10758e+08	1.75619e+08	8.93151e+07	1.10933e+08	1.04679e+08	4.2425e+07	2.74305e+07	2.32941e+07	1.65169e+07	1.7214e+07	1.699e+07
5521	454.92	8.02987												1.19966e+08	1.77502e+08	1.93454e+08	3.51357e+08	1.86847e+08	2.7516e+08	4.58509e+07	4.40812e+07	2.39572e+07	2.47898e+07	5.13213e+07	1.21326e+07
5526	191.16	2.08118												2.3612e+08	2.18629e+08	2.35202e+08	8.26061e+07	3.47314e+08	1.89971e+08	5.40641e+08	3.09023e+08	3.12042e+08	2.43281e+08	3.03767e+08	2.09849e+08
5527	111.12	2.08118												2.62132e+08	2.15695e+08	2.41848e+08	1.32192e+08	2.94393e+08	2.16688e+08	6.27088e+08	2.76364e+08	3.10349e+08	2.43068e+08	2.06152e+08	2.44667e+08
5531	807	11.4414												1.0898e+08	3.20368e+08	1.42347e+08	1.06029e+08	1.74879e+08	1.81915e+08	5.51851e+07	3.70829e+07	6.28937e+07	8.1656e+06	9.01478e+06	953072
5532	221.04	17.421	1	M-2H	2-	1D-myo-inositol 2-(L-cysteinylamino)-2-deoxy-alpha-D-glucopyranoside	NA	-	0.738631	KEGG	444.141	-	CHEBI_52285	1.07919e+08	1.70239e+08	1.88962e+08	1.6502e+08	2.09883e+08	2.28486e+08	1.96633e+08	8.34609e+07	1.55991e+08	9.05203e+07	8.13104e+07	2.5946e+08
5533	651.84	5.92136												1.25786e+08	7.54604e+07	1.69774e+08	3.81485e+07	8.85527e+07	1.04113e+08	4.30398e+07	2.72455e+07	4.37168e+07	2.51104e+07	9.44074e+07	2.87272e+07
5534	426.24	1.7809												9.47209e+07	9.15823e+07	9.86517e+07	2.09614e+08	3.1857e+08	1.80712e+08	4.60526e+07	3.2645e+07	1.43122e+07	2.02267e+07	1.64592e+07	2.18532e+07
5535	325.2	20.3723	1	M+K-2H	1-	5alpha-androstane-3,17-dione	CID000549	CPD-342	0.00913385	BioCyc	288.209	HMDB00899	439289	5.83187e+08	5.71877e+08	1.82698e+09	5.63494e+08	6.29798e+08	6.27636e+08	8.34299e+08	7.02289e+08	2.06644e+09	6.97784e+08	7.18954e+08	6.89832e+08
5539	339.24	23.7029	1	M-2H	2-	Mannosyl-1beta-phosphomycoketide C30	NA	-	-0.141027	KEGG	680.499	-	52929802	5.53566e+08	6.47368e+08	1.58728e+09	6.96123e+08	4.04195e+08	4.63008e+08	5.31337e+08	6.78958e+08	1.00732e+09	8.97975e+08	4.02065e+08	5.86261e+08
5563	324.96	19.1345												3.10933e+08	1.58137e+08	8.459e+08	2.8787e+08	3.95945e+08	2.4569e+08	1.32853e+08	1.91403e+08	1.91607e+08	3.37424e+08	3.09295e+08	8.5279e+08
5565	180.24	2.5854												2.40039e+07	3.41327e+07	3.28247e+07	2.57181e+07	4.38188e+07	2.67242e+07	3.94982e+07	1.78494e+07	1.78581e+07	2.85505e+07	3.1613e+07	1.8588e+07
5566	324.96	18.4173												3.13036e+08	1.05166e+08	8.10402e+08	6.30795e+08	4.75382e+08	2.74481e+08	2.45409e+08	3.33249e+08	2.63906e+08	6.92702e+08	2.48764e+08	1.57978e+08
5569	673.8	5.84445												5.37136e+07	8.34423e+07	3.75348e+07	2.39101e+06		3.83209e+06	3.77601e+06	3.9059e+06	2.82364e+06	2.10655e+06	5.52877e+06	2.54887e+06
5577	624.6	5.68267												2.49101e+07	1.11217e+08	3.34021e+08	2.50921e+08	2.04587e+08	4.62249e+08	1.14184e+07	2.53603e+07	6.56599e+06	2.46326e+06	3.56437e+06	1.11708e+07
5582	325.2	26.1377												1.78469e+08	2.88399e+08	3.54435e+08	6.94804e+07	3.9375e+08	1.00795e+08	1.54679e+08	2.12196e+08	2.16403e+08	1.90416e+08	4.38156e+08	1.56712e+08
5584	198	28.5824												8.76761e+07	9.9263e+07	1.4901e+08	7.3695e+07	8.83238e+07	9.23678e+07	1.27612e+08	1.37157e+08	1.05201e+08	8.82191e+07	1.11044e+08	1.13132e+08
5585	128.28	7.68833												9.63108e+07	1.08048e+08	3.05314e+07	1.44917e+08	6.98591e+07	1.34281e+08	5.74111e+06	1.22252e+07	6.31967e+06	3.29981e+06	3.01671e+06	4.77952e+06
5590	774.96	11.6676												7.29031e+07	1.46312e+08	7.07502e+07	9.25439e+07	1.37548e+08	9.05534e+07	1.92523e+07	1.84028e+07	7.14232e+06	1.87203e+07	1.27923e+07	5.32718e+06
5591	312.96	6.90609												2.95955e+07	2.67978e+07	6.88435e+07	6.32851e+06	3.67612e+07	2.50993e+07	1.26356e+07	9.21858e+06	1.83422e+07	3.86524e+06	5.07863e+06	1.50576e+07
5592	700.8	1.51431												4.98036e+07	9.5872e+07	3.21369e+07	3.365e+07	5.58167e+07	1.17193e+08	1.95471e+07	2.27547e+07	4.63638e+07	1.6155e+07	9.51328e+06	3.37572e+06
5604	470.88	8.37553												5.07926e+07	7.38592e+07	1.07502e+08	8.22179e+07	1.08712e+08	1.24823e+08	2.09962e+07	3.48246e+07	2.32763e+07	3.21741e+07	4.81931e+06	1.99927e+07
5605	427.08	7.7817	1	M+FA-H	1-	2-cis,6-trans-Farnesyl diphosphate	NA	-	0.681666	KEGG	382.131	-	445683	1.58312e+07	3.08661e+07	8.35023e+07	4.863e+07	2.38268e+07	5.50208e+07	1.19665e+08	7.22745e+07	6.00155e+07	2.06337e+07	2.26781e+07	1.43792e+07
5611	576.96	8.36508												3.05409e+07	5.54043e+07	7.67849e+07	6.14295e+07	5.97994e+07	7.54434e+07	4.60945e+07	3.39909e+06	4.81943e+07	1.28914e+07	1.74676e+07	1.21056e+07
5613	426.72	25.5951												1.48932e+08	6.08499e+07	5.83574e+08	1.13989e+08	1.22544e+08	5.02785e+07	6.85655e+07	1.02451e+08	7.66857e+07	9.95084e+07	8.04119e+07	1.40465e+08
5624	188.04	2.41444												4.27007e+07	3.861e+07	4.26797e+07	5.04625e+07	6.10792e+07	1.48624e+07	7.94328e+06	1.45207e+07	2.42145e+07	1.02631e+07	1.14734e+07	1.92657e+07
5625	426.24	2.05842												6.25133e+07	9.15823e+07	1.94836e+07	4.28167e+07	1.06237e+08	8.73252e+07	2.72192e+07	3.2645e+07	1.43122e+07	2.02267e+07	2.07692e+07	2.18532e+07
5628	484.92	10.0452	1	M-H	1-	5-Fluorodeoxyuridine triphosphate	NA	C21751	1.72873	KEGG	485.964	-	503023	1.32142e+07	9.32903e+06	2.58864e+07	5.81985e+07	5.9256e+07	5.45486e+07	6.99883e+06	9.66288e+06	6.05741e+06	6.11663e+06	6.1599e+06	9.9988e+06
5629	175.2	28.2709												1.06158e+08	6.9781e+07	1.03589e+08	5.1838e+07	6.41507e+07	7.83941e+07	8.82387e+07	1.00933e+08	9.31623e+07	9.19895e+07	5.87871e+07	6.27501e+07
5630	324.96	27.2571												8.98113e+07	1.491e+08	1.4395e+07	1.81577e+08	2.33258e+08	1.13605e+08	1.12451e+08	4.48025e+07	1.41486e+08	9.98586e+07	1.94939e+08	4.413e+08
5638	426.72	24.8514												1.50028e+08	6.96041e+07	5.738e+08	9.91148e+07	1.28627e+08	1.58361e+08	8.14614e+07	6.06989e+07	6.01495e+07	4.30565e+07	1.46665e+08	2.09353e+08
5640	822.72	6.19266												2.33448e+07	2.57016e+07	3.24312e+07	2.31828e+07	3.19218e+07	4.06423e+07	2.35955e+06	2.57838e+06	1.84963e+06	1.58705e+06	1.43366e+06	2.58914e+06
5641	403.44	2.25363												7.94111e+06	6.34849e+06	6.47651e+07	2.95151e+07	2.20807e+07	2.43549e+07	1.09912e+08	4.30332e+07	6.16689e+07	3.08188e+07	9.28976e+06	2.33903e+07
5651	346.92	7.78843												3.84647e+07	3.26247e+07	3.9264e+07	3.49181e+07	2.2346e+07	2.97506e+07	5.90957e+06	2.45536e+06	8.32209e+06	2.00944e+06	5.89735e+06	3.48735e+06
5652	135	15.5877												1.76781e+08	1.83988e+08	8.10871e+08	1.32146e+08	1.82157e+08	1.19422e+08	1.02433e+08	1.39643e+08	1.51207e+08	5.77189e+07	1.27415e+08	1.86158e+08
5653	383.04	7.20623												1.63045e+07	1.94723e+07	3.754e+07	1.02006e+07	1.48202e+07	9.99348e+06	1.02378e+08	6.79424e+07	6.14668e+07	6.84174e+07	1.80255e+07	3.14261e+06
5656	624	6.5768												3.0898e+07	3.20506e+07	1.56747e+08	1.59463e+08	9.8538e+07	1.58229e+08	5.59569e+06	4.97433e+06	5.19746e+06	2.55542e+06	5.41033e+06	3.79368e+06
5657	211.2	10.9306												5.81597e+08	4.51298e+07	2.68161e+08	5.86084e+07	7.27066e+07	1.99423e+07	6.31903e+08	6.14356e+07	8.93727e+07	1.07042e+08	3.48271e+08	2.70234e+07
5658	625.68	5.99354												1.45879e+07	1.51212e+07	6.5595e+07	5.29329e+07	6.15258e+07	8.53829e+07	5.71916e+06	3.45196e+06	2.84132e+06	1.62694e+06		1.04506e+06
5659	179.04	17.6691												1.58984e+08	1.23596e+08	8.68097e+08	1.23629e+08	5.48641e+07	5.98679e+08	5.06292e+07	2.79823e+07	6.32804e+08	4.14352e+07	7.00269e+06	6.55277e+07
5661	325.08	7.94345												3.09202e+07	1.02659e+08	1.9992e+07	1.29388e+08	1.76819e+08	1.13068e+08	2.65809e+06	6.1701e+06	4.30279e+06	2.43358e+06	1.57784e+06	2.57866e+06
5671	550.92	6.78066												1.62858e+07	1.03019e+07	1.97561e+07	2.72319e+06	2.7785e+06	6.27483e+06	6.6919e+06	1.19231e+07	1.66394e+07	2.48668e+06	4.68187e+06	2.43314e+06
5692	324.96	25.5219												4.53967e+07	1.15661e+08	3.80373e+07	8.06256e+07	1.83105e+08	1.36506e+08	7.59229e+07	1.29266e+07	3.24042e+07	3.29767e+07	5.27602e+07	5.77912e+07
5694	324.96	25.2561												4.13742e+07	1.15661e+08	3.80373e+07	8.06256e+07	1.83105e+08	7.40135e+07	7.59229e+07	1.33637e+07	3.24042e+07	8.53886e+07	5.29977e+07	6.50696e+07
5700	179.04	16.3214												1.23846e+08	9.47316e+07	8.61452e+08	2.70266e+07	1.74694e+08	3.90518e+07	6.23406e+07	9.8553e+07	1.49469e+08	3.79883e+07	1.37424e+08	1.12051e+08
5726	207	0.213714												1.05691e+08	6.65149e+07	1.06292e+08	1.71855e+08	1.37924e+08	8.74542e+07	1.07374e+08	9.84225e+07	8.68492e+07	8.56627e+07	1.20435e+08	8.88546e+07
5735	211.2	12.1325												1.51063e+08	5.7076e+07	2.51384e+08	1.01225e+08	3.38007e+07	5.27498e+07	1.10006e+08	1.0018e+07	3.47427e+07	4.69175e+07	1.78896e+07	5.17209e+07
5747	428.04	27.0784												2.51919e+07	4.95168e+07	1.42399e+08	2.4101e+07	5.08233e+07	2.48675e+07	1.71123e+07	1.66044e+07	1.78457e+07	2.1209e+07	2.78536e+07	9.35623e+06
5750	211.2	15.297												8.88216e+07	2.63401e+07	7.87406e+07	9.40677e+07	4.84256e+07	5.71251e+07	2.87942e+07	2.83142e+07	6.12722e+06	5.5233e+06	1.23535e+07	2.31183e+07
5754	360	3.16076												2.55125e+07	2.0587e+07	3.65089e+07	2.00115e+07	4.11259e+07	2.65082e+07	1.6153e+07	2.68635e+07	1.28961e+07	1.02932e+07	8.5517e+06	1.35573e+07
5755	357	5.68817												5.41017e+07	6.2359e+07	1.36927e+07	5.65816e+07	2.19325e+07	2.95553e+07	2.08108e+07	1.93195e+07	2.376e+07	1.06324e+07	1.53578e+07	7.26896e+06
5759	135	17.5874												6.80106e+07	1.3952e+08	2.75337e+08	6.23359e+07	7.64704e+07	1.05227e+08	9.72753e+07	1.58453e+08	8.93607e+07	1.04298e+08	3.83469e+07	7.02493e+07
5760	489.96	26.4277												7.5774e+06	2.77516e+07	9.26924e+07	9.85876e+06	1.63823e+07	2.71913e+07	2.98776e+07	1.82348e+07	2.15701e+07	4.94713e+06	6.11343e+06	1.19294e+07
5772	355.08	17.421												1.99288e+07	1.53818e+07	1.2337e+07	3.67055e+07	2.90199e+07	2.57666e+07	1.81276e+07	2.04984e+07	4.90357e+07	1.97555e+07	1.37147e+07	2.67327e+07
5786	950.88	12.4873												1.36098e+07	8.84783e+06	1.84082e+07	4.08813e+07	2.09744e+07	1.71089e+07	4.09247e+06	575324	736428	383645	1.1787e+06	1.46661e+06
5788	207.12	14.328												2.98568e+07	5.68827e+07	2.64714e+07	3.26574e+07	6.02595e+07	3.81808e+07	5.09887e+07	3.55665e+07	9.56317e+06	7.33828e+06	4.94581e+06	2.66629e+07
5798	487.8	27.0801												1.68186e+07	2.48564e+07	4.84588e+07	1.60603e+07	1.78449e+07	8.75396e+06	1.82395e+07	2.94877e+07	8.64328e+06	2.94452e+06	3.18321e+06	1.40297e+06
5799	135	24.9912												2.75277e+07	5.86809e+07	8.72275e+06	2.29335e+08	4.14477e+07	1.62747e+08	3.81864e+07	8.24334e+07	6.08944e+07	1.05991e+08	7.66278e+07	8.16442e+07
5800	324.96	24.4025												1.02597e+08	7.39055e+07	1.35724e+07	5.06167e+07	1.07394e+08	7.40135e+07	3.69084e+07	8.62384e+06	4.29038e+07	7.27282e+07	6.80586e+07	1.74725e+07
5806	324.96	24.7692												4.80028e+07	1.15661e+08	1.20327e+07	5.06167e+07	8.21562e+07	7.40135e+07	7.59229e+07	1.16222e+07	5.62841e+07	7.27282e+07	3.19798e+07	5.16861e+07
5807	324.96	24.9737												4.80028e+07	1.15661e+08	1.20327e+07	8.53098e+07	1.83105e+08	7.40135e+07	7.59229e+07	2.1047e+07	5.62841e+07	7.27282e+07	5.29977e+07	5.16861e+07
5831	207.12	15.5664												1.18247e+08	4.00371e+07	6.47766e+07	4.90932e+07	2.70494e+07	1.14632e+08	4.01629e+07	7.51979e+07	6.21617e+06	4.48657e+07	8.64752e+07	2.65141e+07
5832	369.24	27.2032												2.22689e+07	1.32576e+07	1.77041e+07	3.66472e+07	1.6369e+07	2.07295e+07	1.67972e+07	1.42828e+07	2.33827e+07	2.19535e+07	8.24533e+07	1.20911e+07
5833	248.04	18.4835												9.11894e+07	7.0051e+07	4.16407e+08	5.1921e+07	5.28762e+07	1.05871e+08	3.13816e+08	2.70869e+07	5.71689e+07	4.43247e+08	1.10005e+08	2.41575e+07
5836	339	27.2565												2.5168e+07	3.43525e+07	1.05878e+08	4.26924e+07	1.00814e+08	6.60986e+07	5.27278e+07	8.71354e+07	9.1327e+06	6.8953e+07	7.77188e+07	4.47932e+07
5837	311.16	20.5542												1.37191e+07	5.1638e+07	1.09964e+07	1.19134e+08	3.03165e+07	5.93888e+07	6.43949e+07	2.17643e+07	6.23226e+07	2.14259e+07	6.30235e+07	1.08017e+08
5862	374.76	3.2697												7.50603e+06	8.31808e+06	1.16053e+07	7.53836e+06	5.07791e+06	8.63358e+06	1.16552e+07	5.79832e+06	4.61023e+06	8.22712e+06	2.7105e+06	9.816e+06
5863	163.08	15.3792												3.47175e+07	5.06918e+07	5.18457e+08	7.55338e+07	2.55276e+07	2.49293e+07	2.35403e+07	3.76325e+07	2.45259e+07	2.83533e+07	1.81726e+07	8.51967e+07
5868	207.12	9.22273	1	M+FA-H	1-	L-carnitine	CID000920	CARNITINE	0.645672	BioCyc	162.113	HMDB14721	10917	2.51264e+07	4.30228e+07	4.81369e+07	3.70376e+07	5.62097e+07	5.98832e+07	5.86375e+07	2.46197e+07	7.96856e+07	7.87703e+07	6.19196e+07	4.97271e+07
5871	179.04	18.9935												4.64621e+07	7.03523e+07	3.57504e+07	8.24206e+07	3.76093e+07	4.81535e+07	7.34601e+07	6.94014e+07	8.86956e+07	3.25238e+07	3.47265e+07	4.52949e+07
5878	179.04	18.5643												8.40215e+07	6.57729e+07	1.04822e+07	9.15956e+07	6.02867e+07	3.34647e+07	9.36308e+07	7.72001e+07	9.56568e+07	3.25238e+07	3.24571e+07	4.65452e+07
5880	461.16	28.4517												1.45633e+07	7.13371e+06	1.73707e+07	1.09659e+07	8.08291e+06	8.46879e+06	4.73254e+06	5.30086e+06	2.34918e+06	3.03746e+06	2.15386e+06	2.79912e+06
5887	207.12	7.83453												6.49693e+07	4.60243e+07	7.80672e+07	7.18374e+07	4.31786e+07	5.11271e+07	3.09402e+07	3.45013e+07	7.18227e+06	1.52035e+07	3.26679e+07	6.15111e+07
5893	207.12	8.19219												4.99144e+07	5.6717e+07	7.80672e+07	7.18374e+07	3.76089e+07	5.11271e+07	4.02871e+07	3.45013e+07	2.34793e+07	1.52035e+07	6.05573e+07	6.15111e+07
5896	150.12	27.5499												4.21422e+07	2.34079e+07	1.83406e+08	1.93563e+07	3.65098e+07	2.44573e+07	7.7837e+07	2.88443e+07	2.92985e+07	3.23978e+07	4.04583e+07	2.92185e+07
5897	163.2	11.9274												2.93555e+07	4.63249e+07	3.93449e+07	4.136e+07	2.77083e+07	3.7054e+07	3.63007e+07	2.10935e+07	3.56313e+07	1.80402e+08	4.24313e+07	2.48842e+07
5898	207.12	16.7722												8.99124e+07	1.06448e+08	4.34831e+07	3.074e+07	5.80466e+07	6.82073e+07	6.78966e+07	7.12872e+07	5.8015e+07	5.70709e+06	1.49059e+08	8.1352e+07
5908	135.12	1.14325												6.28333e+07	4.75333e+06	6.32191e+07	2.41541e+07	4.5004e+06	4.59547e+07	3.01821e+07	1.08685e+07	3.34945e+07	1.72955e+07	3.93303e+06	1.08775e+07
5909	497.88	21.3939												4.33206e+07	8.25102e+07	2.83004e+07	3.16669e+07	8.25352e+07	1.53555e+07	1.98298e+07	4.80568e+06	1.28697e+07	1.01969e+07	1.57109e+07	8.07217e+06
5916	313.195	6.82399	1	M-H	1-	(9Z)-12,13-dihydroxyoctadeca-9-enoate	CID002460	CPD-13086	1.24859	BioCyc	314.246	-	52940209	1.18646e+07	1.7204e+07	1.62251e+07	8.43801e+06	8.84252e+06	8.36644e+06	1.48564e+07	4.60929e+06	5.77465e+06	2.31915e+06	7.43335e+06	3.38079e+06
5917	339	21.4641												8.92936e+07	5.91324e+07	9.73545e+07	3.22609e+07	2.97625e+07	2.38869e+07	6.99752e+07	2.36244e+07	6.32673e+07	6.29989e+07	1.07912e+08	7.15157e+07
5925	536.88	8.39559												1.77204e+07	3.59531e+07	7.28182e+06	2.411e+07	3.26651e+07	2.76517e+07	1.49888e+07	1.43882e+07	2.52404e+07	4.80092e+07	1.82367e+07	4.10399e+07
5927	490.08	26.7149												2.02115e+07	2.25244e+07	6.85247e+07	1.06601e+07	1.33305e+07	9.30953e+06	1.47402e+07	1.66779e+07	8.55932e+06	1.67372e+06	8.77457e+06	5.70158e+06
5937	364.08	4.64143												1.72658e+07	1.3931e+07	1.48935e+07	2.26689e+07	1.32476e+07	1.51396e+07	2.15973e+06	4.23069e+06	4.33173e+06	6.41953e+06	6.20528e+06	7.39234e+06
5942	310.92	22.8163												3.11267e+07	5.7088e+07	2.34117e+07	4.67894e+07	4.77563e+07	1.09083e+08	2.45325e+07	5.49682e+07	1.78899e+07	8.60337e+07	7.60629e+07	1.18184e+07
5949	315.24	26.0931												1.88952e+07	1.77666e+07	2.01332e+07	1.39179e+07	2.7571e+07	1.42605e+07	1.17335e+07	1.26059e+07	1.34668e+07	9.40923e+06	6.01427e+06	1.04318e+07
5952	187.08	12.2833												9.85652e+06	1.96693e+07	1.04084e+06	1.64546e+07	1.49537e+07	2.51784e+07	1.3548e+08	2.42341e+08	1.03456e+08	2.6431e+08	2.41202e+08	1.53066e+08
5955	205.2	5.32125												1.34517e+07	6.34999e+06	5.9898e+06	5.45715e+06	3.71614e+06	3.89936e+06	4.16384e+06	2.4834e+06	4.05988e+06	1.85568e+06	1.96814e+06	2.00334e+06
5964	207.12	15.7747												6.24209e+07	2.50644e+07	5.60256e+07	6.10247e+07	2.70494e+07	9.05003e+07	4.01629e+07	5.29908e+07	2.99399e+07	1.73984e+07	5.79724e+07	2.14875e+07
5972	179.04	7.35975												4.64709e+07	7.14446e+07	4.39381e+07	7.95092e+07	6.18641e+07	5.53315e+07	3.21096e+07	4.14376e+07	5.50345e+07	5.99441e+07	1.4292e+08	4.48016e+07
5983	427.44	23.7691												2.16794e+07	1.33054e+07	7.22216e+07	3.73519e+07	1.5714e+07	1.62537e+07	7.79939e+06	3.90421e+07	2.0373e+07	9.1909e+06	2.4033e+07	1.4224e+07
5989	310.92	22.0353												2.99325e+07	2.6463e+07	2.57776e+07	3.52772e+07	6.97196e+07	1.96005e+07	5.10138e+07	4.5211e+07	4.35313e+07	6.63553e+07	1.65843e+08	4.22224e+07
5996	179.04	8.17231												1.83919e+08	4.32337e+07	3.77789e+07	4.22254e+07	1.45391e+08	3.96075e+07	4.12971e+07	3.95972e+07	1.04966e+08	3.26107e+07	1.35917e+08	7.14922e+07
6021	341.28	26.7747												4.2467e+06	1.26293e+07	1.57851e+07	3.0852e+06	9.32563e+06	1.7071e+07	1.48389e+07	1.51555e+07	3.4747e+07	9.65306e+06	4.62995e+06	6.5922e+06
6030	339.36	21.0895												2.79612e+07	2.33334e+07	9.41577e+06	3.45412e+07	7.43822e+07	2.6993e+07	5.85952e+07	3.63702e+07	4.12498e+07	6.24641e+07	4.10812e+07	3.94799e+06
6032	310.92	21.2938												2.9364e+07	4.95833e+07	6.51354e+06	2.94431e+07	6.49475e+07	1.96005e+07	5.12025e+07	7.21475e+07	5.22312e+06	2.50815e+07	5.35574e+07	1.07399e+07
6036	544.8	3.88553												2.11539e+07	1.28841e+07	1.33497e+07	1.03811e+07	2.05279e+07	1.03004e+07	1.55087e+07	8.57419e+06	2.06567e+07	1.59313e+06	4.15062e+06	1.1429e+07
6038	207.12	13.7242												6.67841e+07	3.26079e+07	1.84061e+07	5.16598e+07	2.28963e+07	2.43877e+07	8.1267e+07	4.54218e+07	9.56317e+06	7.33828e+06	2.69335e+07	5.87446e+07
6046	207.12	14.0999												3.12046e+07	5.68827e+07	1.84061e+07	4.53336e+07	6.02595e+07	2.43877e+07	6.92316e+07	3.69215e+07	9.56317e+06	7.33828e+06	4.94581e+06	4.2106e+07
6059	232.2	6.83112												5.31566e+06	1.5468e+07	7.44872e+06	3.71598e+06	7.09981e+06	5.13411e+06	1.6801e+06	1.60524e+07	8.43044e+06	1.01532e+07	5.00778e+06	8.21468e+06
6060	339	19.643	1	M-H	1-	D-Fructofuranose 1,6-bisphosphate	NA	-	-0.630188	KEGG	339.996	-	172313	5.54107e+07	3.01329e+07	2.01809e+07	1.79555e+07	1.76121e+07	6.77604e+06	2.93418e+07	7.66996e+06	2.26129e+07	4.65183e+07	5.21796e+07	5.31052e+06
6061	469.92	26.4722												1.29322e+07	1.18592e+07	5.23347e+07	7.05535e+06	3.99116e+06	7.10139e+06	5.05657e+06	1.18723e+07	5.19987e+06	6.38059e+06	6.84192e+06	1.55817e+06
6063	211.2	15.587												8.88216e+07	1.79609e+07	7.87406e+07	1.62992e+08	4.84256e+07	3.70877e+07	4.22416e+07	4.22781e+07	6.12722e+06	5.29442e+06	1.23535e+07	2.31183e+07
6071	368.76	20.9724												1.61221e+07	7.80375e+06	3.59023e+07	2.56545e+07	1.69955e+07	3.48131e+07	1.59318e+07	1.89165e+07	1.47542e+07	1.20031e+07	1.31477e+07	1.28117e+07
6073	310.92	22.2897												2.99325e+07	2.6463e+07	1.53079e+07	3.52772e+07	6.97196e+07	6.18495e+07	4.2348e+07	2.24188e+08	4.01257e+07	6.63553e+07	1.44279e+08	4.22224e+07
6087	137.04	11.3754	1	M-H	1-		CID001585	CPD-110	0.788176	BioCyc	138.032	HMDB01895	54675850	7.18589e+07	6.18223e+07	2.08538e+07	4.51426e+07	3.55052e+07	4.92794e+07	2.1558e+07	3.17798e+07	2.00225e+07	9.9819e+06	1.69131e+07	3.75842e+06
6088	163.2	16.2935												4.32098e+07	3.20631e+07	2.50575e+07	2.60827e+07	5.00616e+07	2.11273e+07	2.5078e+07	8.56742e+07	1.05772e+07	1.09666e+07	1.07738e+07	2.03564e+07
6089	135.12	0.347837												2.26733e+07	4.28797e+07	5.65467e+07	4.81745e+07	5.22144e+07	2.79613e+07	6.36665e+06	7.63708e+06	3.64385e+07	1.51118e+07	3.74128e+07	5.31067e+06
6090	365.16	22.972	1	2M-H	1-	7-Amino-1,3,6,8-tetraazaspiro[4.4]non-6-ene-2,4,9-trione	NA	-	-1.36346	KEGG	183.039	-	71362816	2.69919e+07	7.00764e+06	1.3497e+07	2.79002e+06	1.5063e+07	1.06091e+07	1.61078e+07	2.90795e+06	3.02309e+06	8.07124e+06	1.0018e+07	2.35324e+07
6091	117	14.631												3.56094e+06	1.26467e+07	1.01084e+08	4.86857e+07	1.93795e+07	4.81588e+06	1.21912e+07	9.98512e+06	7.33366e+06	7.58913e+06	5.07842e+06	2.9502e+06
6097	957.84	11.2199												1.05511e+07	2.20896e+07	1.01386e+07	1.71952e+07	8.88891e+06	1.64695e+07	6.26647e+06	1.13098e+07	9.51684e+06	3.03034e+06	3.63764e+06	2.55395e+06
6098	762.96	11.2002												1.51471e+08	1.249e+08	7.46346e+06	2.49045e+08	2.23254e+08	8.45266e+07	6.35229e+07	3.30596e+07	8.88225e+07	4.43096e+07	1.54184e+07	3.06501e+07
6125	137.04	14.0375												2.48185e+07	5.30233e+07	6.3657e+07	4.26189e+07	3.5229e+07	2.90203e+08	3.27277e+07	1.63425e+07	2.10186e+07	4.10364e+07	2.67069e+07	9.11878e+06
6138	310.92	19.2595												3.98597e+06	3.24363e+07	1.8613e+07	2.14382e+07	4.99821e+07	3.01654e+07	3.47534e+06	5.1222e+07	1.61405e+07	1.7582e+07	3.00865e+07	2.73593e+07
6145	347.52	26.3161												5.88623e+06	1.23103e+07	3.78194e+07	1.36018e+07	9.66967e+06	1.02835e+07	1.17869e+07	6.97358e+06	1.5179e+07	1.27355e+07	8.41445e+06	6.25312e+06
6147	206.88	17.3183												3.0541e+07	3.54621e+07	5.15904e+06	3.35218e+07	5.05678e+07	2.75509e+07	3.333e+07	2.13368e+07	1.4926e+07	3.07981e+06	2.46057e+07	9.15296e+06
6161	135.24	6.71574												4.01009e+07	6.38035e+07	5.7698e+06	2.208e+07	5.13686e+07	6.80421e+06	3.35228e+07	1.80363e+07	7.36533e+06	2.54136e+07	6.41552e+07	2.12875e+07
6164	150.12	5.32648												1.41644e+07	8.8334e+06	5.91223e+06	4.2785e+06	1.00268e+07	1.99914e+07	2.81154e+06	4.17546e+06	7.23367e+06	3.55833e+06	4.7241e+06	5.7462e+06
6169	207	21.8101												1.85498e+07	1.99607e+07	5.5758e+06	3.4597e+07	1.86291e+07	2.22796e+07	3.19237e+06	1.84778e+07	3.0535e+07	2.38063e+07	1.99394e+07	1.61266e+07
6190	283.195	21.2145												8.00654e+06	4.05464e+06	2.16653e+06	3.55403e+06	1.14052e+07	1.33529e+07	4.14105e+06	1.64091e+07	2.83824e+06	1.32342e+07	1.169e+07	4.68739e+06
6195	424.92	7.9151												3.39889e+06	4.86753e+06	8.80399e+06	3.8197e+07	6.90888e+06	1.23726e+07	5.58634e+06	5.03038e+06	5.83325e+06	3.01416e+06	1.40286e+06	4.10379e+06
6199	280.92	19.5729												2.64432e+06	3.23689e+07	6.97415e+06	2.51295e+07	1.04953e+07	8.66174e+06	1.59327e+07	1.12952e+06	1.22729e+07	2.22317e+07	4.68195e+06	2.5434e+07
6201	163.2	16.9522												3.26294e+07	4.57937e+07	3.18258e+07	3.60139e+07	1.08414e+07	1.46517e+07	1.56835e+07	7.94538e+07	5.46586e+07	2.17678e+07	1.34503e+07	9.87544e+06
6214	211.2	19.3867												2.14236e+07	4.74339e+07	3.60544e+07	3.29023e+07	4.60414e+07	3.45677e+07	6.67112e+07	3.81229e+07	8.17119e+06	1.26455e+07	1.51531e+07	5.60221e+07
6221	236.04	2.99945	1	M+K-2H	1-	gamma-Glutamyl-beta-aminopropiononitrile	NA	-	0.45649	KEGG	199.096	-	440920	8.3795e+06	6.04877e+06	588896	4.02443e+06	2.83194e+06	5.60444e+06	1.06846e+07	7.29581e+06	7.51996e+06	1.65164e+06	4.05361e+06	3.64388e+06
6223	462.12	20.1242												6.02335e+06	3.37412e+06	1.81248e+07	9.8288e+06	4.95972e+06	1.14393e+07	610307	798552	1.69242e+06	1.23543e+06	719044	1.376e+06
6230	163.2	18.7496												1.53941e+07	1.45196e+07	1.71118e+07	5.23591e+07	4.00332e+07	1.76625e+07	1.86972e+07	2.14003e+07	1.37542e+07	4.11264e+07	2.94652e+07	9.15941e+06
6242	488.04	27.3999	1	M+Na-2H	1-	4-hydroxybenzoyl-adenylate	CID002627	CPD-18621	-1.32638	BioCyc	467.084	-		1.26209e+07	2.64966e+07	1.3653e+07	1.31689e+07	1.05211e+07	1.0421e+07	1.3802e+07	1.1465e+07	5.28851e+06	3.34743e+06	2.60202e+06	7.36736e+06
6252	487.8	25.5804												2.51085e+07	2.09354e+07	1.04258e+07	7.43564e+06	1.19222e+07	1.65211e+07	3.37105e+06	1.56898e+07	1.06183e+07	4.92283e+06	2.55261e+06	2.33109e+06
6286	199.32	23.6097												8.22496e+06	5.70175e+06	5.16939e+06	1.86647e+07	8.83537e+06	6.12537e+06	6.13077e+06	8.35114e+06	6.80524e+06	6.59173e+06	2.5538e+06	2.59944e+06
6299	406.8	18.2069												1.10241e+07	9.81865e+06	8.70915e+06	4.77774e+06	9.72754e+06	8.7124e+06	1.84363e+07	3.61878e+06	870336	1.26751e+07	7.08094e+06	5.3558e+06
6305	368.76	22.8487												3.29937e+07	1.20524e+07	1.34249e+07	3.60117e+07	1.95885e+07	2.15577e+07	1.36587e+07	2.11121e+07	3.89641e+07	2.63197e+07	3.05971e+06	1.29348e+07
6306	163.2	17.4733												2.82255e+07	4.57937e+07	1.07232e+07	2.65609e+07	1.08414e+07	1.64489e+07	1.89236e+07	4.85321e+07	5.46586e+07	8.00842e+06	2.40959e+07	2.60317e+07
6309	177.24	18.3494												1.45009e+06	3.18647e+07	991774	9.2691e+06	1.2059e+07	6.36782e+06	1.65222e+07	8.48159e+06	2.45175e+07	8.8195e+06	6.08054e+06	2.30575e+06
6313	426.84	14.2768												1.6822e+07	1.40161e+07	1.94273e+07	1.08483e+07	2.79879e+07	3.09036e+07	1.25984e+07	1.22399e+07	1.12836e+07	2.02861e+06	9.88051e+06	1.01235e+07
6331	426.965	15.5459												9.59861e+06	1.38249e+07	1.05255e+07	2.19763e+07	1.74547e+07	6.5319e+06	4.99733e+06	8.4613e+06	7.74223e+06	4.74523e+06	5.80984e+06	8.7388e+06
6334	117.36	15.0039												1.59216e+06	1.73007e+07	2.61691e+07	2.72214e+07	9.54584e+06	8.24504e+06	8.12476e+06	5.70136e+06	4.41523e+06	3.73796e+06	2.44478e+06	7.82222e+06
6343	281.16	15.3173												2.09173e+06	4.78731e+06	6.83711e+06	4.82676e+06	5.09367e+06	3.59896e+06	9.94381e+06	1.03274e+07	1.14263e+07	5.23421e+06	2.96698e+06	4.63012e+06
6351	339	15.8788												4.88719e+06	1.51458e+07	1.20928e+07	7.8971e+06	1.07484e+07	5.48717e+06	1.31789e+07	7.90911e+06	8.2244e+06	1.07091e+07	2.4519e+06	1.28274e+07
6359	311.04	17.287												2.78338e+07	1.79059e+07	5.20272e+06	1.98832e+07	2.63316e+07	3.38679e+07	2.94151e+07	2.75316e+07	7.85959e+06	1.42815e+07	2.84235e+07	2.99644e+07
6393	163.2	17.6886												1.53941e+07	3.58372e+07	4.59353e+06	2.65609e+07	5.20466e+07	1.64489e+07	7.54174e+06	4.37194e+07	5.46586e+07	6.64583e+06	2.40959e+07	1.89779e+07
6404	426.84	14.7858												2.39989e+07	1.40161e+07	5.37933e+06	3.02127e+07	2.1317e+07	3.16644e+07	1.60586e+06	1.81313e+07	1.10217e+07	1.00005e+07	7.70777e+06	2.21571e+07
6421	163.195	12.5215												2.93555e+07	2.40813e+07	9.52531e+06	3.18493e+07	5.57605e+07	2.41842e+07	2.5642e+07	2.45698e+07	1.62897e+07	3.27788e+07	3.9237e+07	5.62137e+06
6429	211.44	14.2033												3.11124e+06	9.53821e+06	3.87127e+06	9.54112e+06	3.88783e+07	1.3742e+07	2.22571e+07	1.79776e+07	1.77992e+07	1.0076e+07	6.12691e+06	1.71182e+07
6430	257.04	19.2359												5.57625e+06	9.79168e+06	1.49647e+07	1.44433e+07	7.10691e+06	3.73426e+06	2.07559e+06	7.29223e+06	1.0636e+07	8.3842e+06	9.8072e+06	1.31173e+07
6431	225.72	24.6282												7.26755e+06	7.8255e+06	5.0587e+06	6.93942e+06	1.05957e+07	6.03392e+06	6.42078e+06	7.08681e+06	3.07876e+06	4.54189e+06	5.63409e+06	5.58766e+06
6437	211.2	6.69941												6.58057e+06	2.03005e+07	3.64465e+06	2.59964e+07	2.89573e+07	3.32258e+07	3.79163e+07	3.75092e+07	4.65436e+07	1.14491e+07	2.01279e+07	5.11047e+07
6440	175.32	7.62997												8.92237e+07	7.142e+07	4.16388e+06	9.18944e+07	1.09797e+08	5.44397e+07	2.49674e+08	2.34963e+08	2.37795e+08	2.43216e+07	6.9572e+07	4.62101e+07
6446	293.16	20.4582	1	M+Na-2H	1-	16-hydroxypalmitate	CID002331	16-HYDROXYPALMITATE	-1.08437	BioCyc	272.235	HMDB06294	7058075	3.59003e+06	2.07009e+07	2.19596e+07	1.13427e+07	8.27007e+06	2.98225e+06	1.65537e+07	1.40532e+07	1.35436e+07	5.43914e+06	9.96226e+06	6.83254e+06
6448	235.08	20.4494												1.0977e+07	1.16922e+07	3.26399e+07	9.43015e+06	3.78169e+06	2.9842e+06	3.89874e+06	1.57849e+07	4.17628e+06	4.21412e+06	8.36971e+06	8.4532e+06
6455	453	8.02289	1	2M-H	1-	gamma-Glutamyl phosphate	NA	-	-0.698744	KEGG	227.019	-	193475	1.2236e+07	7.16099e+06	7.14952e+06	8.59207e+06	3.2388e+06	7.92599e+06	9.14813e+06	2.36618e+06	6.96818e+06	3.36801e+06	1.70731e+06	841074
6456	973.08	10.9955												1.4954e+07	1.75025e+07	4.09192e+06	2.11027e+07	1.04206e+07	1.76272e+07	2.13164e+06	2.41847e+06	7.58024e+06		710528	1.06593e+06
6461	131.28	17.0018												5.47444e+07	2.82297e+07	1.08586e+07	1.0236e+07	1.0768e+07	1.56425e+07	5.12502e+07	2.10664e+07	1.00634e+07	1.07626e+07	2.04011e+07	9.98559e+06
6462	151.2	12.69												5.10362e+06	2.66571e+06	1.95603e+07	4.69927e+06	4.61614e+06	7.00399e+06	3.96698e+06	4.39178e+06	3.43741e+06	8.44967e+06	6.70284e+06	2.36297e+06
6466	397.8	24.6319												1.44027e+06	2.50771e+06	5.96768e+06	4.19611e+06	3.95401e+06	1.38095e+06	4.11995e+06	2.76621e+06	3.81303e+06	1.37387e+06	4.09949e+06	1.31218e+06
6468	219.36	18.2396												2.91519e+06	5.25664e+06	2.07078e+07	9.5391e+06	1.41115e+07	4.08563e+06	1.42528e+07	7.72969e+06	8.40781e+06	1.02754e+07	8.99868e+06	1.41963e+07
6470	396.96	23.085												7.50051e+06	3.96821e+06	1.30993e+07	9.46025e+06	1.35835e+07	1.39287e+07	3.89594e+06	1.79499e+07	1.42595e+07	4.69453e+06	5.51339e+06	5.94231e+06
6475	426.48	24.2304												2.97035e+07	1.31031e+07	2.7973e+06	2.32213e+07	3.0013e+07	4.94161e+07	1.36806e+07	3.7898e+06	5.17469e+06	1.78849e+07	7.52773e+06	7.66827e+06
6479	211.2	19.9456												2.14236e+07	2.97461e+07	3.82339e+06	3.55804e+07	7.4998e+06	6.9957e+06	2.06545e+07	2.05001e+07	5.45897e+06	1.26455e+07	2.12406e+07	1.62361e+07
6492	347.04	14.5789	1	M+K-2H	1-	cyclo(L-tyrosyl-L-phenylalanyl)	CID002620	CPD-17416	2.73206	BioCyc	310.132	-	11438306	3.93392e+06	4.83847e+06	5.85714e+06	5.79533e+06	1.59415e+06	3.685e+06	4.42928e+06	6.20573e+06	9.0581e+06	4.59413e+06	4.7604e+06	2.51715e+06
6495	428.88	18.1256												1.09632e+07	1.56445e+07	2.71043e+06	9.4979e+06	7.57026e+06	1.35796e+07	7.3751e+06	5.15764e+06	1.55467e+07	1.61142e+07	1.43391e+07	1.65898e+07
6497	247.92	19.4316												2.60177e+07	3.54104e+07	1.13291e+07	5.30877e+07	2.5554e+07	1.19338e+07	1.85768e+07	1.52997e+07	3.27144e+07	1.70247e+07	3.86082e+07	1.732e+07
6498	255.24	19.2634												2.26174e+06	1.28719e+07	9.72829e+06	1.36253e+07	8.97226e+06	1.12143e+07	1.3407e+07	6.84908e+06	8.23212e+06	8.55486e+06	5.74238e+06	1.13501e+07
6499	117.355	17.8845												6.87567e+06	1.29076e+07	9.80408e+06	1.47777e+07	1.09412e+07	7.10796e+06	3.69784e+06	6.78488e+06	5.11775e+06	3.73866e+06	1.16026e+07	1.80431e+07
6504	117.36	18.1242												6.87567e+06	1.29076e+07	9.80408e+06	1.47777e+07	1.1417e+07	1.11055e+07	8.15015e+06	6.78488e+06	5.11775e+06	1.9993e+06	1.16026e+07	1.20735e+07
6511	175.08	13.7352	1	M-H	1-	L-citrulline	CID000927	L-CITRULLINE	1.97552	BioCyc	176.104	HMDB00904	25244873	2.32705e+07	1.06271e+07	3.48798e+06	2.46559e+07	2.67989e+07	1.48971e+07	2.05951e+07	4.85781e+07	2.00817e+07	6.70919e+06	1.41754e+07	6.43702e+06
6532	233.16	14.36												3.35294e+06	9.11788e+06	3.41322e+06	1.06421e+07	3.15783e+07	6.64746e+06	3.25443e+07	1.56756e+07	1.73661e+07	3.46952e+07	1.46865e+07	7.58633e+07
6535	183.24	29.4303												3.59873e+06	4.6409e+06	8.19667e+06	8.90416e+06	4.50721e+06	5.91696e+06	6.80652e+06	2.94454e+06	1.51142e+07	7.23996e+06	9.54446e+06	4.46696e+06
6546	248.04	15.9827	1	M-H	1-	Pyridoxine phosphate	NA	-	0.683479	KEGG	249.04	-	1055	7.95782e+06	1.91481e+07	1.95249e+07	1.00833e+07	1.40175e+07	2.25514e+07	2.45552e+06	2.32773e+07	1.33994e+07	2.11155e+07	1.26199e+07	1.80541e+07
6555	241.08	6.92444	1	M-H	1-	Thymidine	NA	C00214	2.94407	KEGG	242.09	-	5789	1.37108e+07	2.91017e+07	8.34701e+06	3.36571e+07	3.4201e+07	2.05291e+07	1.8509e+07	1.16896e+07	8.65793e+06	6.55224e+06	4.93382e+06	7.42962e+06
6566	219.36	19.4071												6.65815e+06	1.3583e+07	1.5773e+07	9.48075e+06	7.47647e+06	5.43952e+06	1.13227e+07	1.11622e+07	3.15113e+06	9.58295e+06	2.25793e+07	6.48398e+06
6571	229.215	16.3079												2.19642e+06		2.23176e+06							2.62158e+06		793849
6572	455.28	17.8341												1.37232e+06	818245	3.45529e+06	844264	904438	3.13223e+06	645779	854542	3.76448e+06	1.37909e+06	9.9725e+06	2.47215e+06
6573	369.12	20.4158												6.78695e+06	2.12303e+07	2.13936e+06	1.1413e+07	6.51317e+06	3.86581e+06	1.0126e+07	7.09533e+06	1.94159e+07	1.24826e+07	5.71813e+06	1.11115e+07
6575	117.24	13.9954												2.46985e+07	9.04393e+06	4.8016e+07	2.7713e+07	2.6915e+07	4.00547e+06	1.17407e+07	6.28329e+06	4.47781e+06	1.93335e+06	6.81368e+06	7.16261e+06
6583	195.24	20.0386												9.06384e+06	8.15665e+06	756948	1.06908e+07	9.08425e+06	1.15237e+07	1.15959e+07	7.99074e+06	3.95235e+06	807612	6.41186e+06	6.95939e+06
6586	402.84	12.6096												1.62823e+07	9.26362e+06	7.41868e+06	3.59894e+06	9.09799e+06	5.76274e+06	8.27693e+06	1.45423e+07	7.6337e+06	1.30513e+07	9.76302e+06	8.30984e+06
6591	117.36	14.3809												4.53985e+06	1.73007e+07	1.55502e+07	1.16833e+07	4.18144e+06	6.33868e+06	3.2227e+06	3.6449e+06	4.41523e+06	1.13514e+07	3.05945e+06	7.82222e+06
6599	508.92	25.7736												6.33507e+06	4.73671e+06	2.64585e+06	7.96665e+06	5.2695e+06	7.54048e+06	1.20837e+07	1.09651e+07	1.13603e+07	5.55038e+06	8.37892e+06	4.54831e+06
6601	248.76	20.2094												9.15808e+06	5.26554e+06	6.98614e+06	5.5086e+06	5.22658e+06	8.92945e+06	7.60199e+06	1.00031e+07	5.66436e+06	1.33911e+07	5.11413e+06	1.37272e+07
6613	249.12	17.8744												2.52133e+07	2.38818e+07	2.35313e+06	3.36292e+07	1.53357e+07	9.47735e+06	5.94217e+06	1.78171e+07	1.26096e+06	4.36137e+06	1.78419e+07	7.87946e+06
6621	426.84	15.0567												2.39989e+07	1.40161e+07	5.37933e+06	3.02127e+07	9.53077e+06	3.45214e+06	1.67133e+07	3.2913e+07	4.51334e+06	1.00005e+07	1.42296e+07	2.21571e+07
6627	177.24	19.1668												5.40788e+06	6.62499e+06	4.26053e+06	2.87792e+06	7.74408e+06	4.76956e+06	1.01037e+06	1.16042e+06	8.50104e+06	4.59295e+06	6.23782e+06	5.77431e+06
6629	173.16	16.7442												7.36801e+06	4.01399e+06	1.07878e+07	3.24346e+06	2.73479e+06	1.36865e+06	4.7123e+06	1.25464e+07	6.25796e+06	5.34934e+06	9.52339e+06	7.4264e+06
6630	182.88	14.6508												2.07408e+07	2.62935e+07	2.26813e+06	1.26032e+07	1.53888e+07	8.50128e+06	1.17105e+07	6.68393e+06	1.35613e+07	9.57736e+06	1.03241e+07	5.61155e+06
6634	211.2	6.26339												1.30512e+07	2.55347e+07	2.2364e+06	1.16332e+07	4.53018e+06	7.1655e+06	7.02549e+06	3.75092e+07	4.65436e+07	1.14491e+07	2.71326e+07	5.11047e+07
6641	177.235	19.6613												1.00181e+07	4.72451e+06	2.46904e+06	2.87792e+06	7.74408e+06	2.72804e+06	1.08807e+06	1.23855e+07	1.0545e+07	7.12062e+06	3.78937e+06	4.83263e+06
6663	402.84	13.174												5.41002e+06	5.96612e+06	7.79544e+06	3.59894e+06	5.50237e+06	6.41663e+06	1.49266e+07	1.45423e+07	3.83625e+06	5.43897e+06	4.35468e+06	8.30984e+06
6666	150	15.2764	1	M-H	1-	guanine	CID000315	GUANINE	0.282745	BioCyc	151.049	HMDB00132	764	1.6666e+07	4.87997e+06	1.0168e+07	8.99846e+06	5.30451e+06	5.54481e+06	4.26817e+06	6.27009e+06	1.29489e+07	3.50581e+06	4.51969e+06	2.97069e+06
6685	177.24	18.838												4.0762e+06	7.91427e+06	991774	2.87792e+06	7.74408e+06	6.36782e+06	7.23752e+06	1.02838e+07	6.82989e+06	7.90211e+06	6.23782e+06	6.53858e+06
6690	221.16	23.4549												1.50552e+07	1.78418e+07	1.61705e+06	1.75393e+07	1.66967e+07	5.18326e+06	2.51529e+06	1.43304e+07	7.29316e+06	1.15485e+07	1.51129e+06	1.68947e+07
6694	97.08	14.1835												7.55427e+06	2.156e+07	2.67254e+06	1.80108e+07	1.69034e+07	2.57489e+06	3.62119e+06	4.44188e+06	9.28619e+06	1.03588e+07	9.12766e+06	1.28205e+07
6695	147.48	16.6134												6.37596e+06	4.35835e+06	8.24841e+06	4.49457e+06	6.71799e+06	2.05172e+06	6.17112e+06	3.98452e+06	3.79327e+06	1.87223e+06	6.35874e+06	3.51607e+06
6703	96.96	12.8857												5.47927e+06	6.62602e+06	5.42431e+06	1.78244e+07	1.02616e+07	4.49752e+06	8.97504e+06	3.72325e+06	1.45442e+07	3.89178e+06	7.64767e+06	8.83107e+06
6713	165.12	16.7444												1.75689e+06	5.13011e+06	1.75547e+06	9.48624e+06	3.78031e+06	9.07597e+06	1.22251e+07	1.77481e+06	9.04957e+06	7.45623e+06	1.1043e+07	4.50324e+06
6720	165.125	16.1903												7.20565e+06	6.26577e+06	2.17411e+07	1.10773e+07	3.78031e+06	5.18586e+06	7.79625e+06	5.68129e+06	7.307e+06	6.67485e+06	1.1043e+07	1.1671e+07
6721	297.12	18.6177												9.83459e+06	8.49165e+06	1.71518e+06	4.01437e+06	7.32007e+06	7.08205e+06	3.10936e+06	1.13531e+07	7.50623e+06	9.43179e+06	3.0095e+06	5.94309e+06
6725	308.88	17.3845												5.01531e+06	2.07379e+06	1.65967e+06	1.17859e+07	4.22945e+06	7.18436e+06	8.03585e+06	1.19304e+07	3.22507e+06	7.34132e+06	9.68244e+06	1.42981e+07
6733	353.04	15.5353												4.76046e+06	8.09054e+06	9.87649e+06	5.2507e+06	3.4859e+06	5.47065e+06	6.41012e+06	1.07639e+07	8.50325e+06	4.38517e+06	5.31666e+06	2.62887e+06
6742	150	14.9745	1	M-H	1-	guanine	CID000315	GUANINE	0.282745	BioCyc	151.049	HMDB00132	764	4.3443e+06	4.28628e+06	1.80812e+06	1.42006e+07	6.65474e+06	6.85365e+06	4.26817e+06	1.44627e+07	1.29489e+07	1.9643e+06	5.83101e+06	2.97069e+06
6760	315.12	17.6765	1	M-2H	2-	O-methyl-4-O-[2,4-di-O-methyl-alpha-L-fucopyranosyl-(1->3)-alpha-L-rhamnopyranosyl-(1->3)-2-O-methyl-alpha-L-rhamnopyranosyl]-hydroxybenzoate	CID002587	CPD-18685	-0.100178	BioCyc	632.268	-		8.42695e+06	8.81219e+06	1.44998e+06	4.10984e+06	6.38396e+06	3.43432e+06	3.34551e+06	9.4359e+06	5.30641e+06	4.13223e+06	1.2641e+07	6.09194e+06
6762	186.84	14.5056												1.50211e+06	1.94863e+06	2.98856e+06	900988	2.90728e+06	1.10227e+06	1.94025e+06	1.46731e+06	1.23119e+06	1.43751e+06	1.26904e+06	2.61381e+06
6774	177.24	17.8391												1.55875e+07	3.5578e+07	1.35854e+06	2.86881e+07	1.2059e+07	6.85692e+06	1.47669e+07	2.33421e+06	2.45175e+07	1.47027e+07	1.60196e+07	2.36389e+07
6814	355.2	22.4084	1	2M-H	1-	O-ureidohomoserine	CID000900	O-UREIDOHOMOSERINE	0.421576	BioCyc	178.083	HMDB12271	25245717	2.30624e+07	2.40682e+07	1.55142e+06	2.43552e+07	4.37964e+07	2.47801e+07	2.13207e+07	3.09554e+07	3.13125e+07	3.29465e+07	3.76653e+07	4.28076e+07
6815	530.88	5.14298	1	2M-H	1-	3-Phospho-D-glyceroyl dihydrogen phosphate	NA	-	-2.1491	KEGG	265.959	-	439191	1.04186e+08	8.6034e+07	1.77469e+06	2.26722e+07	9.21989e+06	7.04766e+06	1.3115e+07	1.94708e+07	1.0695e+07	1.59278e+07	8.48746e+06	8.19444e+06
6821	423.12	8.66869												1.8697e+07	3.1552e+07	1.64231e+06	1.2703e+07	3.79403e+07	1.01408e+07	2.03102e+07	1.50799e+07	2.0601e+07	8.83835e+06	1.17204e+07	7.87472e+06
6844	323.16	24.8116												1.97185e+07	2.18798e+07	1.27593e+06	5.59505e+06	3.23083e+07	1.47681e+07	8.85272e+06	6.8366e+06	1.45897e+07	1.42618e+07	4.09943e+07	1.28315e+07
6845	195	14.5373												1.1133e+07	2.40345e+06	2.89113e+06	2.96033e+06	5.63852e+06	1.89837e+06	2.89823e+06	3.1925e+06	3.74684e+06	2.13034e+06	3.31654e+06	2.10607e+06
6850	232.8	15.6706												7.98399e+06	1.0069e+07	1.24209e+06	4.4016e+06	2.58608e+06	3.56454e+06	2.47494e+07	2.5738e+07	1.64826e+07	8.23545e+06	7.1378e+06	9.90986e+06
6859	195.24	20.6026												2.72896e+06	3.51043e+06	756948	4.61696e+06	4.53905e+06	4.3874e+06	3.72808e+06	2.64332e+06	1.22915e+07	651403	2.61961e+06	2.1738e+06
6867	138.96	20.0445												4.50372e+06	6.45705e+06	799098	6.83242e+06	4.14093e+06	3.27318e+06	6.26096e+06	5.20507e+06	2.65934e+06	6.42511e+06	7.11073e+06	8.81258e+06
6870	321.24	21.9263												4.3023e+06	4.15225e+06	970012	2.04804e+06	5.92672e+06	5.08056e+06	1.66974e+07	3.36651e+06	8.36141e+06	2.80077e+06	5.52197e+06	3.27922e+06
6871	119.76	28.6876												4.82759e+06	6.60648e+06	917878	6.3275e+06	8.3616e+06	4.04542e+06	3.33615e+06	1.24592e+07	8.10885e+06	4.45327e+06	1.07984e+07	3.50699e+06
6872	173.16	17.0192												6.34984e+06	5.11591e+06	1.08141e+06	4.68033e+06	1.45097e+06	4.34367e+06	4.7123e+06	1.25464e+07	5.18408e+06	5.34934e+06	8.96781e+06	4.65196e+06
6879	159.12	8.46677												7.69406e+06	1.41787e+07	631340	1.67477e+07	7.05305e+06	1.35573e+07	1.23479e+07	6.61493e+06	7.69717e+06	4.60968e+06	4.14798e+06	2.11551e+06
6883	271.2	21.7116	1	M-H	1-	16-hydroxypalmitate	CID002331	16-HYDROXYPALMITATE	0.510324	BioCyc	272.235	HMDB06294	7058075	1.24718e+06	2.2862e+07	929320	8.64185e+06	9.89505e+06	3.22135e+06	2.24216e+07	3.14249e+06	3.56635e+07	2.35005e+06	668389	1.3424e+06
6886	236.04	13.5894												2.20343e+06	6.90026e+06	429444	3.11903e+06	3.01248e+06	2.31035e+06	3.35176e+06	7.73096e+06	2.12987e+06	3.19142e+06	4.57435e+06	6.47214e+06
6893	420.96	1.24783												1.56256e+09	1.52916e+09	1.83916e+09	9.0209e+08	9.70385e+08	9.68512e+08	5.60542e+08	7.20688e+08	1.85798e+08	3.34093e+08	3.90986e+08	4.95296e+08
6894	516.96	2.21075												8.97688e+08	5.72322e+08	9.85267e+08	1.12581e+09	1.33102e+09	9.69276e+08	1.17774e+08	3.05498e+07	9.86307e+07	1.60947e+07	4.63891e+07	3.4263e+07
6896	450.84	1.98683												1.15472e+09	3.79925e+08	6.96232e+08	8.10812e+08	6.21754e+08	4.51791e+08	6.28026e+07	3.62002e+07	4.6145e+07	4.38496e+07	5.36867e+07	9.47537e+07
6897	171	1.19585												5.47946e+08	6.61778e+08	6.1789e+08	5.32503e+08	4.39208e+08	7.81017e+08	2.19567e+08	2.73862e+08	3.10754e+08	2.37228e+08	2.39856e+08	1.75802e+08
6900	438.72	1.2767												3.87922e+08	4.84039e+08	4.77464e+08	3.94265e+08	2.82699e+08	3.53614e+08	8.26183e+07	1.5247e+08	1.29022e+08	1.96726e+08	1.91986e+08	2.11116e+08
6901	557.88	1.46161												4.0152e+08	2.23524e+08	5.02216e+08	8.19686e+08	5.47857e+08	6.87219e+08	1.55868e+09	1.0918e+09	1.42901e+09	9.46275e+07	8.56896e+07	1.4801e+08
6902	96.96	1.2077												2.79567e+07	3.28472e+08	3.96398e+08	9.86089e+07	2.57548e+08	1.61127e+08	4.30462e+08	2.24012e+08	3.72132e+08	4.52007e+06	4.39297e+08	4.59421e+08
6908	605.76	1.31213												2.66351e+08	3.08347e+08	4.09455e+08	1.72705e+08	1.41668e+08	1.61087e+08	8.27572e+07	8.52239e+07	1.51184e+08	3.63297e+07	1.70549e+08	8.5525e+07
6909	128.04	7.6568												3.03647e+08	1.01831e+08	5.99562e+07	1.30929e+08	8.26766e+07	9.80181e+07	4.18799e+06	1.05085e+07	4.8405e+06	2.65993e+06	8.02724e+06	1.00906e+07
6910	383.04	8.90259	1	2M-H	1-	2,3-dioxo-L-gulonate	CID001021	CPD-334	-1.03401	BioCyc	192.027	HMDB05971	21145097	1.07103e+08	1.35704e+08	3.49983e+07	2.88778e+07	7.48327e+07	4.26469e+07	1.49437e+08	2.86111e+08	4.40373e+08	5.26141e+08	1.11231e+08	1.95891e+08
6914	312.24	27.0352												1.24029e+09	2.75556e+08	2.33032e+08	2.60868e+08	2.69298e+08	3.27253e+08	4.22595e+08	3.90233e+08	3.6911e+08	2.61065e+08	4.09955e+08	2.58647e+08
6917	113.04	1.19844												4.81007e+07	6.05229e+07	1.87799e+07	8.35674e+07	6.85634e+07	2.10143e+07	8.96145e+07	7.11172e+07	3.39096e+07	5.47369e+07	7.85275e+07	1.1296e+08
6920	818.88	11.8735												8.98589e+07	7.60031e+07	1.84874e+07	7.03154e+07	1.25115e+08	1.20613e+08	1.81637e+07	1.10225e+07	1.48254e+06	1.01715e+07	8.33025e+06	1.10382e+07
6922	325.32	17.7968												8.34309e+08	3.34768e+08	4.89655e+08	2.40354e+08	2.36693e+08	5.76924e+08	1.81752e+09	4.68664e+08	1.51366e+09	5.35981e+08	1.23539e+08	1.42483e+09
6932	325.32	19.0323												8.47002e+08	3.15305e+08	3.94294e+08	2.84599e+08	3.29421e+08	3.48564e+08	4.67804e+08	3.93648e+08	2.00035e+08	3.85353e+08	3.6227e+08	3.20668e+08
6938	402.84	1.7333												3.36504e+08	1.20739e+08	8.02733e+07	1.7637e+08	1.57894e+08	3.52707e+08	1.03525e+09	2.3323e+08	3.35067e+08	1.00274e+08	7.73436e+08	1.58996e+08
6941	712.92	9.89167												3.07366e+07	1.62831e+07	2.13704e+07	4.68708e+07	4.43184e+07	3.7093e+07	8.40517e+06	2.51955e+07	1.2525e+07	1.96545e+07	3.09815e+06	1.18665e+07
6947	325.32	26.2814												8.22345e+07	4.74897e+07	7.75958e+07	8.50713e+07	1.53151e+08	1.73706e+08	1.22582e+08	1.4296e+08	1.28803e+08	1.69181e+08	1.52535e+08	1.58186e+08
6948	132.96	27.018												1.00336e+09	1.49684e+08	1.6047e+08	3.47992e+08	8.69836e+07	1.72891e+08	5.80473e+07	1.05284e+08	3.06555e+07	1.33951e+08	8.43916e+08	8.32763e+07
6956	624.48	6.16138												2.57596e+08	1.4839e+08	7.37333e+07	2.39377e+08	3.75251e+08	1.39137e+08	1.77702e+07	8.21403e+06	1.48476e+07	1.11222e+07	7.97728e+06	4.20328e+06
6958	133.32	24.8007												5.7236e+08	4.22509e+07	7.51151e+07	4.66295e+07	1.40223e+08	5.71668e+07	5.96151e+07	5.67102e+07	5.93887e+07	2.15411e+07	4.15653e+07	4.10234e+07
6960	325.32	25.9625												1.09221e+08	4.74897e+07	7.75958e+07	5.60422e+07	1.53151e+08	1.73706e+08	1.00607e+08	2.00465e+08	1.28803e+08	2.58055e+08	7.18892e+07	5.42924e+07
6968	471.24	8.31315												4.03563e+07	3.03672e+07	3.09361e+07	1.59087e+07	6.37338e+07	4.0138e+07	3.38326e+07	2.55009e+07	4.1388e+07	1.64174e+07	1.11834e+07	2.30683e+07
6969	309.12	19.5161	1	M+Na-2H	1-	2-Polyprenyl-3-methyl-6-methoxy-1,4-benzoquinone	NA	-	1.87628	KEGG	288.173	-	10902296	6.12371e+07	7.40166e+07	8.22285e+07	7.11586e+07	1.50973e+08	1.68092e+08	1.10533e+08	6.0918e+07	6.78882e+07	1.37625e+08	9.41113e+07	7.26249e+07
6970	558.96	10.6042												3.62345e+07	3.26564e+07	1.42842e+08	1.66966e+07	2.27016e+07	3.57256e+07	1.13976e+08	1.03093e+08	6.65156e+07	3.48841e+07	1.71898e+07	1.10465e+07
6972	325.32	25.7317												1.09221e+08	4.74897e+07	4.0681e+07	1.09808e+08	7.47725e+07	1.73706e+08	1.33728e+08	2.29165e+08	1.60509e+08	1.3896e+08	7.18892e+07	6.57695e+07
6979	620.76	8.68941												3.72437e+07	3.58545e+07	1.99997e+07	5.4021e+07	6.26237e+07	5.02699e+07	7.41119e+06	8.57354e+06	1.9402e+07	1.84498e+07	1.656e+07	842869
6984	347.04	7.74559	1	M+K-2H	1-	cyclo(L-tyrosyl-L-phenylalanyl)	CID002620	CPD-17416	2.05693	BioCyc	310.132	-	11438306	2.19835e+07	2.22924e+07	1.82082e+07	2.04808e+07	1.91876e+07	4.60828e+07	8.31848e+06	2.7118e+06	3.62183e+06	6.26982e+06	8.69406e+06	1.68215e+06
6988	427.56	26.8138												1.56639e+07	2.70796e+07	3.29279e+07	5.80225e+07	7.73845e+07	5.18014e+07	2.24169e+07	2.77034e+07	1.4719e+07	2.89409e+07	2.71384e+07	2.08391e+07
6994	651	6.18338												7.22095e+07	5.90602e+07	9.52713e+07	3.96872e+07	9.56405e+07	1.94812e+07	8.72709e+06	4.86133e+06	1.45389e+07	828894	7.26438e+06	6.53839e+06
6996	314.28	26.0336												5.85971e+07	6.19294e+07	5.34213e+07	3.38494e+07	1.56864e+07	3.34853e+07	1.747e+07	7.05923e+07	3.62113e+07	3.7224e+07	4.89735e+07	3.57484e+07
6997	229.2	3.56334	1	2M-H	1-	Proline	NA	C00148	-1.20889	KEGG	115.063	-	145742	1.57568e+07	1.61428e+07	1.37707e+07	1.29294e+07	2.01063e+07	1.70012e+07	6.60998e+06	7.89386e+06	1.1699e+07	4.57101e+06	9.96843e+06	1.05548e+07
6998	339.72	25.7798												3.40547e+08	2.22687e+07	3.47243e+07	2.63378e+07	2.49283e+07	2.73051e+07	1.8188e+07	4.85096e+07	3.88491e+07	1.60247e+07	1.38079e+07	1.64909e+07
7000	426.6	22.7732												1.20863e+07	2.45799e+07	2.14172e+07	8.69965e+07	1.05413e+08	2.25031e+07	1.24197e+07	2.65558e+07	3.65901e+07	1.26025e+07	2.44654e+07	2.66306e+07
7015	179.28	13.8081												5.83689e+07	3.25771e+07	7.47855e+07	1.75131e+07	3.23053e+07	2.47761e+07	3.64277e+07	4.51655e+07	3.83903e+07	3.4868e+06	4.01129e+07	1.14722e+08
7017	297.12	11.6675	1	M-H	1-	4-O-(alpha-L-rhamnopyranosyl)-hydroxybenzoate methyl ester	CID002583	CPD-18690	2.01656	BioCyc	298.105	-		5.18635e+07	2.62862e+07	2.37136e+07	1.35194e+07	1.23942e+07	6.45364e+06	2.33937e+07	2.51354e+07	3.245e+06	7.36089e+06	1.21004e+07	6.87846e+06
7018	325.32	26.9916												1.38466e+07	1.0598e+08	7.65127e+07	8.50713e+07	2.1842e+08	1.28546e+08	1.08996e+08	5.10155e+07	4.51382e+08	1.2227e+08	1.7409e+08	1.46855e+08
7038	325.32	24.8089												1.77184e+07	6.66146e+07	9.1147e+07	9.51715e+07	1.38335e+08	1.32611e+08	1.24646e+08	6.7916e+07	1.51938e+08	1.41341e+08	4.91971e+07	1.31013e+07
7046	426.6	23.1386												3.2785e+07	4.95552e+07	1.85932e+07	3.80837e+07	4.51541e+07	2.25031e+07	5.8335e+07	2.65558e+07	1.86513e+07	1.35218e+07	2.44654e+07	3.05505e+07
7050	447	18.4502	1	M+FA-H	1-	Thymidine-5'-diphosphate	NA	C00363	-1.6861	KEGG	402.023	-	164628	1.70876e+07	2.20414e+07	1.85144e+07	3.86445e+07	5.3876e+07	4.55425e+07	1.00424e+08	4.25273e+07	5.07049e+07	6.70478e+07	3.74059e+07	6.41165e+07
7052	339.48	22.3296												8.38167e+07	2.08847e+07	1.52521e+07	7.04705e+07	2.08638e+07	2.62864e+07	4.33514e+07	8.66982e+07	4.4676e+07	1.07869e+08	2.90877e+07	3.60775e+07
7067	800.88	10.4858												1.36355e+07	1.19325e+07	1.75229e+07	5.71793e+07	4.70433e+07	4.02074e+07	1.16398e+07	1.50513e+07	1.46018e+06	7.8328e+06	6.78806e+06	3.15479e+06
7068	135.12	12.4528												3.97227e+08	8.30751e+07	8.47763e+07	1.59312e+08	2.26426e+08	7.65372e+07	1.19855e+08	7.04638e+08	1.58481e+08	9.21469e+08	7.10038e+07	5.16946e+07
7085	325.32	24.5425												1.53723e+07	6.66146e+07	9.1147e+07	1.21093e+08	1.38335e+08	8.00543e+07	1.42385e+08	8.4279e+07	7.78417e+07	1.54939e+08	4.73157e+07	8.35808e+07
7095	427.56	27.3745												8.53296e+06	4.9298e+07	2.69355e+07	2.28456e+07	7.73845e+07	5.18014e+07	1.35463e+07	1.21611e+07	1.0985e+07	2.43244e+07	7.02845e+07	4.53743e+07
7097	455.88	27.3825												9.44987e+07	4.81399e+07	3.35845e+07	2.02778e+07	1.11951e+07	3.3061e+07	1.30116e+07	9.04121e+06	1.53899e+07	9.50614e+06	5.23597e+06	8.11733e+06
7099	255.36	22.4279												4.98187e+07	6.06458e+07	7.43435e+07	6.11896e+07	7.94004e+07	8.51696e+07	6.24739e+07	4.77798e+07	6.39079e+07	6.04196e+07	4.04456e+07	6.01939e+07
7102	356.04	8.46725												1.22924e+07	1.75368e+07	3.25296e+06	1.3362e+07	1.32638e+07	1.47376e+07	5.06655e+06	6.84557e+06	5.6067e+06	2.7606e+06	2.56096e+06	3.08019e+06
7104	211.08	16.2771												1.12278e+08	4.26339e+07	5.20234e+07	4.63139e+07	8.80624e+07	1.55509e+08	6.34033e+07	5.93377e+07	8.16929e+07	3.00409e+07	9.36566e+07	1.06497e+08
7113	299.28	25.869												5.66887e+07	2.18159e+07	3.16575e+07	4.14537e+07	2.41626e+07	7.11557e+07	1.51038e+07	9.13408e+06	6.1384e+07	5.32955e+07	1.71963e+07	6.77444e+06
7114	131.04	28.1713												3.30939e+07	5.77596e+07	4.44438e+07	7.19449e+07	6.83908e+07	7.92713e+07	6.45372e+07	5.82675e+07	5.01513e+07	5.96025e+07	1.16485e+07	4.73921e+07
7116	245.16	4.95626	1	M+FA-H	1-	laurate	CID000511	DODECANOATE	-0.150035	BioCyc	200.178	HMDB00638	4149208	1.87165e+07	1.4846e+07	1.80095e+07	9.56925e+06	4.92862e+07	1.75106e+07	5.93584e+06	6.90643e+06	1.49326e+07	9.85282e+06	1.41626e+06	1.64537e+07
7118	243	2.5221												2.8949e+07	1.42309e+07	1.00915e+07	9.26695e+06	1.31347e+07	1.09098e+07	7.12735e+07	3.35362e+07	3.50182e+07	1.6273e+07	2.64491e+07	2.84351e+07
7119	680.88	8.42905												1.60583e+07	6.53688e+06	1.48892e+07	7.89697e+06	1.76549e+07	3.37788e+06	2.87308e+06	5.7404e+06	6.27591e+06		1.70731e+06	2.2499e+06
7131	211.08	15.6815												1.03444e+08	6.93318e+07	1.03492e+08	5.35468e+07	9.02233e+07	2.71336e+08	1.17824e+08	7.59884e+07	2.86906e+08	3.00409e+07	8.04122e+07	5.05552e+07
7137	385.32	22.399												1.89926e+07	1.83325e+07	1.32435e+07	1.95931e+07	1.86577e+07	2.18378e+07	2.55753e+07	1.68088e+07	8.75879e+06	2.71466e+07	1.53429e+07	1.42729e+07
7148	426.6	19.7093												6.14785e+07	1.79848e+07	4.136e+07	2.03953e+07	3.56822e+07	3.1165e+07	3.88262e+07	3.68871e+07	3.37884e+07	4.98049e+07	9.30107e+07	8.72925e+06
7152	426.605	21.9749												2.03704e+07	1.82539e+07	3.71241e+07	4.36397e+07	2.69834e+07	4.29546e+07	2.48112e+07	2.474e+07	9.25821e+07	5.352e+07	6.43795e+07	1.47635e+07
7157	426.6	22.3976												4.36967e+07	2.45799e+07	3.14903e+07	9.39714e+07	1.05413e+08	4.53299e+07	1.02805e+07	4.52154e+07	2.01024e+07	2.31579e+07	6.43795e+07	1.22316e+07
7161	207.96	29.4511												9.58352e+07	5.765e+07	1.89054e+07	4.01307e+07	6.34233e+07	5.05084e+07	1.33217e+07	1.07166e+07	1.14663e+07	5.4707e+07	3.16951e+07	1.745e+07
7171	179.28	18.0703												2.72659e+07	2.3051e+07	2.54852e+07	1.35361e+07	4.72025e+07	1.40448e+07	5.45609e+07	1.60448e+07	5.5169e+07	2.47551e+06	1.70006e+07	1.45098e+07
7175	205.08	5.3974												7.76989e+06	1.02845e+07	1.04637e+07	1.60378e+06	3.71614e+06	8.27741e+06	5.22461e+06	1.78081e+06	2.35468e+06	2.85192e+06	2.67398e+06	1.28076e+06
7186	117.12	1.06765	1	M-H	1-	L-valine	CID001015	VAL	-0.0858164	BioCyc	118.087	HMDB00883	6971018	5.58576e+07	3.2629e+07	2.55631e+07	5.65099e+06	2.24598e+07	3.47382e+07	3.53322e+07	1.79145e+07	1.65433e+07	9.83067e+06	2.36525e+07	2.48035e+07
7188	489	20.9838												1.6703e+08	9.23071e+07	6.35251e+07	1.47619e+08	1.27697e+08	1.40039e+08	1.37675e+07	9.26475e+06	1.04603e+07	1.53064e+07	2.12242e+07	4.1727e+06
7194	427.92	25.1888												2.16972e+07	3.5924e+07	3.01517e+07	2.79155e+07	3.03778e+07	4.07136e+07	1.75883e+07	1.65311e+07	1.46859e+07	2.22497e+07	1.3182e+07	2.50356e+07
7195	347.64	27.5895												8.91939e+06	8.21196e+06	7.77129e+06	1.96851e+07	8.76592e+06	2.35916e+07	1.48581e+07	7.84824e+06	1.60694e+07	9.47338e+06	3.10933e+07	2.29631e+07
7198	700.8	10.2856												8.1176e+06	6.23007e+06	1.04045e+07	3.65301e+06	1.00956e+07	1.35441e+07	1.20678e+07	4.03799e+06	7.09426e+06	6.4579e+06	6.51793e+06	9.94044e+06
7208	526.8	27.0974												1.1932e+07	7.2819e+06	3.47807e+06	6.41273e+06	4.62512e+06	1.20129e+07	4.35495e+06	7.61598e+06	7.12197e+06	3.34743e+06	2.62755e+06	5.22905e+06
7212	426.6	19.157												8.8848e+06	4.17615e+07	6.12813e+07	3.17946e+07	3.56822e+07	3.1165e+07	4.0276e+07	4.22986e+07	6.64678e+07	5.42697e+07	1.06531e+08	2.00691e+07
7222	550.8	6.8208												1.51887e+07	1.25966e+07	1.02877e+07	4.21901e+06	7.51803e+06	4.78197e+06	6.79436e+06	1.19231e+07	1.01207e+07	4.60021e+06	1.97211e+06	3.66702e+06
7223	163.08	18.1446												2.58718e+08	2.91485e+07	3.53392e+07	5.01354e+07	2.38919e+07	8.01786e+07	2.61624e+07	1.12153e+07	1.18768e+07	2.67453e+07	4.15591e+07	2.46683e+07
7224	489	19.9882												1.65862e+07	3.11683e+07	4.24445e+07	5.46549e+07	5.55998e+07	4.67442e+07	1.23234e+07	1.29616e+06	7.5983e+06	6.64825e+06	1.97778e+06	1.37716e+06
7227	500.04	25.9335	1	M+K-2H	1-	1D-myo-inositol 2-acetamido-2-deoxy-alpha-D-glucopyranoside 3-phosphate	NA	-	0.610526	KEGG	463.109	-	CHEBI_52443	2.25204e+07	2.62431e+07	1.00148e+07	1.74435e+07	7.19078e+06	1.60616e+07	1.09025e+07	2.1511e+07	2.06108e+07	8.85352e+06	4.34167e+06	3.92431e+06
7233	135.36	17.2176												4.08303e+08	3.42144e+07	3.11995e+07	6.62012e+07	4.03648e+07	3.92208e+07	1.20621e+08	2.6294e+07	6.86586e+07	5.26413e+07	5.47415e+07	4.76831e+07
7237	339.12	18.1723												2.48406e+07	2.96747e+07	1.89682e+07	2.58934e+07	1.44803e+07	2.32972e+07	2.48332e+07	1.90638e+07	7.05481e+06	3.4201e+06	1.15343e+07	3.89002e+07
7250	527.76	7.75641												3.16277e+07	1.34952e+07	1.07776e+07	1.10076e+07	2.73354e+07	1.94803e+07	4.51492e+06	2.36618e+06	4.86548e+06	7.03323e+06	3.01768e+06	5.12015e+06
7252	368.88	22.726												5.53533e+07	4.46708e+07	2.10047e+07	3.18647e+07	2.0124e+07	2.71597e+07	6.22441e+06	1.91462e+07	2.55168e+07	2.63323e+07	2.91449e+07	6.12197e+06
7283	211.08	10.2367												1.77802e+07	5.07107e+07	5.8409e+07	1.3205e+08	7.62301e+07	7.90626e+07	6.57466e+07	6.92058e+07	6.80856e+08	6.57374e+07	9.23514e+07	2.94438e+07
7290	426.6	24.6471												1.74393e+07	7.10404e+07	3.29786e+07	9.79825e+07	1.6872e+08	1.45552e+08	4.25981e+07	9.97669e+07	5.88672e+07	1.64704e+08	6.36126e+07	1.91945e+07
7299	135.24	19.5034												1.72687e+07	5.65606e+07	8.66083e+07	1.82838e+07	6.95269e+07	7.60859e+07	1.02877e+08	3.40387e+07	5.47766e+07	7.22831e+07	4.65499e+07	2.51394e+07
7300	498	21.3422												1.13628e+08	5.26555e+07	1.30588e+07	4.8646e+07	8.12354e+07	5.54346e+07	6.71956e+06	3.82231e+06	4.32378e+06	1.23419e+07	1.10649e+07	1.52336e+07
7303	248.04	17.4903												2.20805e+07	1.10886e+08	6.13758e+07	4.94947e+07	4.20528e+07	4.02165e+07	4.34968e+07	4.5469e+07	4.86038e+07	5.48542e+07	4.41786e+07	2.17704e+07
7317	427.68	20.2978												1.62799e+07	1.18995e+07	4.11368e+06	1.05056e+07	1.613e+07	8.24938e+06	1.3503e+07	1.95849e+07	5.46203e+06	1.22697e+07	1.80948e+07	1.09634e+07
7320	117	0.378889	1	M-H	1-	Succinic acid	NA	-	-1.47986	KEGG	118.027	-	1110	3.23873e+07	1.75939e+07	1.1405e+07	2.93405e+07	2.92116e+07	1.66126e+07	3.07803e+07	1.7437e+07	1.09708e+07	2.23763e+07	3.55556e+07	2.44721e+07
7323	425.16	7.0353												1.33802e+07	1.03977e+07	1.69137e+07	1.5726e+07	1.13018e+07	1.03317e+07	6.41295e+06	5.87634e+06	9.49305e+06	2.31915e+06	2.58515e+06	1.59924e+06
7327	433.08	24.0315												2.82917e+07	7.57378e+06	8.9406e+06	6.30395e+06	2.14627e+06	7.04591e+06	4.31608e+06	1.39989e+07	8.51417e+06	8.84266e+06	4.01266e+06	8.91165e+06
7335	360.48	3.19966												1.12599e+07	2.77204e+06	5.21839e+06	1.00652e+07	5.95278e+06	9.86249e+06	3.60904e+06	2.17663e+06	8.22088e+06	5.07981e+06	2.73655e+06	3.0375e+06
7336	219.24	26.3755												2.82066e+07	1.26205e+07	1.01497e+07	1.62534e+07	6.10198e+06	1.69126e+07	7.13814e+06	3.64783e+07	1.97718e+07	2.13181e+07	1.69306e+07	1.27438e+07
7359	175.2	20.3723												5.06254e+06	1.75631e+07	2.77263e+07	1.43065e+07	4.27447e+07	7.36881e+06	1.77325e+08	4.66116e+07	1.85372e+07	8.43634e+07	4.09296e+07	4.27383e+07
7368	498.96	22.1439												6.44221e+06	7.07732e+06	1.63631e+07	3.57118e+07	1.7092e+07	2.04154e+07	4.60684e+06	7.99649e+06	8.79959e+06	6.99974e+06	7.92454e+06	4.55366e+06
7380	233.16	15.1603												5.01345e+07	7.07035e+06	2.42014e+07	4.15205e+07	8.07231e+06	1.77892e+07	2.50739e+07	9.06755e+06	1.61787e+07	1.94092e+07	1.15718e+07	2.24579e+07
7389	211.08	20.0448												1.21482e+07	1.11566e+07	4.69689e+07	3.40639e+07	3.68967e+07	4.85431e+07	1.60835e+08	1.27075e+07	1.36533e+07	1.30134e+07	2.48998e+07	2.45311e+07
7396	175.2	10.1465												1.19557e+07	6.92153e+06	2.53332e+07	1.64697e+07	8.47758e+06	6.85332e+06	1.52915e+07	9.40284e+06	4.25125e+06	2.85908e+06	4.09898e+07	1.8117e+07
7421	368.88	21.9289												6.64623e+07	2.70057e+07	1.92296e+07	2.26856e+07	1.36841e+07	1.4e+07	4.01124e+06	2.10353e+07	1.95362e+07	3.16794e+06	6.18073e+07	1.65202e+07
7441	233.16	26.8158												2.79814e+07	8.89812e+06	2.2035e+07	2.17415e+07	1.6624e+07	8.34514e+06	3.94405e+07	1.54698e+07	3.32711e+07	8.16252e+06	1.44126e+07	1.83451e+07
7460	174.96	20.9122												6.44891e+06	1.57541e+07	3.10995e+07	2.46752e+07	2.23236e+07	4.67035e+07	4.79552e+07	3.04305e+07	4.50522e+07	2.98126e+07	2.01323e+07	6.38457e+06
7471	328.08	3.33106												3.95754e+07	1.49457e+07	6.09652e+07	2.22476e+07	3.69935e+07	1.17427e+07	7.26032e+06	1.42064e+07	2.09339e+07	3.60961e+06	1.48351e+07	6.75186e+06
7474	325.56	21.9086												1.69828e+07	1.53633e+07	3.70558e+07	2.43879e+07	1.87049e+07	3.64948e+07	2.85451e+07	1.97051e+07	3.47158e+07	1.76335e+07	2.69403e+07	5.11108e+07
7476	147.24	2.63451												7.21795e+06	7.5065e+06	1.78743e+07	3.98695e+07	2.32602e+07	2.95354e+07	1.50258e+08	1.87998e+08	1.44954e+08	1.62583e+08	6.20636e+07	6.40549e+07
7490	313.44	24.6822												1.76372e+07	1.19042e+07	8.30129e+06	1.77286e+07	1.35496e+07	8.25241e+06	1.43564e+07	5.24972e+06	1.32253e+07	1.22122e+07	1.0354e+07	5.29212e+06
7491	396.84	24.6499												5.34023e+06	9.67336e+06	4.77176e+06	6.27568e+06	4.70852e+06	6.68812e+06	2.92129e+06	2.76621e+06	7.85267e+06	5.37642e+06	5.97942e+06	5.60883e+06
7493	104.16	29.2847												1.32172e+07	1.05563e+07	2.49912e+07	1.09434e+07	2.6172e+07	5.88382e+06	1.01475e+07	9.83984e+06	9.46558e+06	1.05486e+07	9.30489e+06	9.56336e+06
7497	227.04	27.8001												6.02988e+06	3.83635e+06	5.35931e+06	4.45835e+06	3.12208e+06	3.65344e+06	1.65461e+06	3.55914e+06	5.77327e+06	947061	2.57269e+06	2.39216e+06
7510	232.92	13.548												6.5934e+07	7.01877e+06	4.2987e+06	8.4566e+06	4.26053e+06	5.65502e+06	2.62117e+07	1.69935e+07	2.45571e+07	1.23534e+07	1.59195e+07	1.03162e+07
7516	339.12	18.9574	1	2M-H	1-	Thiourocanic acid	NA	-	-1.64121	KEGG	170.015	-	5280799	1.68839e+07	8.44334e+06	2.7773e+07	2.78185e+07	2.48e+07	2.5785e+07	2.48332e+07	3.04251e+07	3.45992e+07	3.57217e+07	4.78335e+07	6.73055e+06
7526	193.2	17.7352												1.81171e+07	1.39679e+07	1.39057e+07	1.43334e+07	2.12208e+07	2.76125e+07	2.35081e+07	2.51482e+07	2.94062e+07	2.07074e+07	1.73706e+07	586576
7532	280.92	17.3139												3.52838e+06	5.06522e+06	1.24877e+07	5.29615e+06	8.91593e+06	6.44561e+06	4.43051e+06	4.77856e+06	9.19356e+06	1.2754e+07	6.63507e+06	7.48829e+06
7535	283.08	21.3409												2.18873e+07	1.66595e+07	1.62894e+07	1.20309e+07	1.62043e+07	5.63465e+06	8.20946e+06	5.80532e+06	7.44516e+06	1.17958e+07	1.82899e+07	7.09362e+06
7536	211.32	15.4939												3.3276e+07	3.29908e+07	2.56266e+07	4.04537e+07	2.92958e+07	1.17386e+07	1.32154e+07	9.95301e+06	1.46228e+07	2.21954e+07	3.22357e+07	1.65835e+08
7543	175.2	22.0842												4.79081e+06	3.55991e+07	2.63569e+07	1.47315e+07	3.91954e+07	2.9879e+07	5.87893e+07	2.12824e+07	8.2206e+06	2.57582e+07	9.01322e+06	3.29109e+07
7550	426.72	16.2524												1.09024e+07	1.59847e+07	8.73711e+07	2.70392e+07	2.67114e+07	2.51083e+07	7.91828e+07	6.75941e+06	1.44187e+07	5.24586e+07	4.05184e+07	3.91726e+07
7557	125.16	3.98847												7.01257e+06	7.55369e+06	8.99321e+06	3.93178e+06	7.94317e+06	1.43623e+07	1.24282e+07	4.82191e+06	2.29975e+07	1.26656e+07	6.02325e+06	4.05419e+06
7559	233.16	2.92787												2.87805e+06	1.73223e+07	6.88996e+06	9.0136e+06	7.98904e+06	1.82808e+07	1.474e+07	9.53669e+06	1.50787e+07	1.01204e+07	5.91791e+06	1.28995e+07
7574	206.88	18.7906												1.99977e+07	2.89243e+07	2.25041e+07	1.36794e+07	4.79557e+07	2.09319e+07	1.91362e+07	2.00243e+07	2.27595e+07	5.96374e+06	1.43416e+07	7.36269e+07
7578	174.96	8.99794												5.93546e+06	9.40056e+06	1.99857e+07	6.07981e+07	5.12315e+07	1.03518e+07	4.03034e+07	3.30485e+07	3.40128e+07	1.21284e+08	2.02993e+07	3.98648e+06
7583	347.16	22.3781												6.23402e+06	8.85923e+06	1.70049e+07	1.39008e+07	9.47607e+06	1.18486e+07	1.30197e+07	2.69782e+07	1.75298e+07	7.25033e+06	9.64682e+06	1.48206e+07
7589	131.04	14.1309												8.51162e+06	1.27211e+07	8.6133e+06	7.33267e+06	2.01884e+07	9.84191e+06	1.37291e+07	2.35559e+07	1.56843e+07	8.75199e+06	1.39176e+07	7.1526e+06
7595	339.12	17.1297												8.70891e+06	6.47276e+06	2.20082e+07	1.08265e+07	1.19053e+07	8.63724e+06	5.25043e+06	2.21807e+07	1.19055e+07	2.13556e+07	7.45649e+06	8.15061e+06
7606	426.72	14.2149												3.59204e+07	1.33308e+07	1.02579e+07	8.4508e+06	2.12112e+07	2.36153e+07	1.27746e+07	1.54028e+07	5.26893e+06	3.11451e+06	1.62921e+07	1.17541e+07
7608	323.04	13.4542	1	M-H	1-	5-O-(1-Carboxyvinyl)-3-phosphoshikimic acid	NA	-	1.79264	KEGG	324.025	-	439463	7.27918e+06	2.60642e+06	3.81292e+06	4.6406e+06	4.94359e+06	5.32964e+06	2.80684e+06	6.47159e+06	6.69887e+06	4.13465e+06	3.02107e+06	1.68315e+06
7611	280.92	25.4816												2.41493e+07	8.71186e+06	5.07175e+06	4.97212e+06	6.41806e+06	2.16379e+07	9.9818e+06	5.70794e+06	5.44234e+06	1.00248e+07	3.63203e+06	2.58186e+06
7638	219.84	20.151												1.64391e+07	1.64511e+07	9.10102e+06	1.24259e+07	7.73224e+06	6.64106e+06	9.00699e+06	1.36692e+07	9.4402e+06	1.05177e+07	1.84093e+07	6.66613e+06
7645	96.96	16.6087												1.0407e+07	1.51396e+07	2.11366e+07	2.2209e+07	6.16543e+06	4.07281e+06	1.93093e+07	6.64282e+06	1.14669e+07	1.93566e+06	6.14057e+06	1.17996e+07
7674	347.28	24.666												6.90605e+06	4.44639e+06	5.16704e+06	5.26777e+06	1.06941e+07	9.32563e+06	5.06308e+06	1.43327e+07	6.62955e+06	1.44398e+07	1.74806e+07	7.19772e+06
7675	558	8.70043												3.20255e+06	3.2122e+06	1.41886e+07	4.10571e+06	4.66661e+06	7.04098e+06	1.60647e+07	6.26283e+07	5.12279e+07	1.96551e+07	2.36358e+07	1.5764e+07
7730	329.16	16.0455	1	M+FA-H	1-	androsta-1,4-diene-3,17-dione	CID001326	CPD-13704	-0.112839	BioCyc	284.178	HMDB03422	13472	7.11057e+06	3.12351e+06	1.87886e+06	9.50679e+06	5.10682e+06	5.39413e+06	1.90092e+08	1.37804e+08	1.16124e+08	2.11899e+07	2.27792e+07	2.37732e+07
7770	181.32	15.7536												1.60612e+07	7.20034e+06	3.87569e+06	1.10637e+07	5.09286e+06	7.7904e+06	7.97457e+06	3.5045e+06	1.04724e+07	5.04451e+06	6.37684e+06	4.54245e+06
7779	339.12	19.0046	1	M+K-2H	1-	tributyrin	CID000956	CPD-13014	-0.628483	BioCyc	302.173	HMDB31094	6050	3.73729e+06	8.44334e+06	2.7773e+07	2.78185e+07	2.48e+07	2.5785e+07	2.26102e+07	3.04251e+07	3.45992e+07	3.57217e+07	4.78335e+07	6.73055e+06
7798	269.28	25.0057												1.55021e+07	8.99331e+06	6.52242e+06	7.63472e+06	5.86814e+06	8.45907e+06	4.63948e+06	3.64155e+06	3.73109e+06	1.88987e+06	7.61602e+06	8.42386e+06
7823	139.08	12.9874												1.40834e+07	6.97282e+06	5.55752e+06	1.42911e+07	9.15329e+06	1.04319e+07	6.12407e+06	1.11966e+07	1.36899e+07	8.48843e+06	7.16294e+06	4.7935e+06
7836	498	19.6832												2.52045e+06	1.33928e+07	3.76699e+06	2.71193e+07	1.52904e+07	1.97096e+07	4.02346e+06	823359	9.92929e+06	5.34737e+06	4.50653e+06	3.56333e+06
7855	248.52	28.7488												6.28632e+06	2.75808e+07	9.18631e+06	1.90907e+07	1.44472e+07	1.74341e+07	1.369e+07	1.81943e+07	1.28528e+07	1.10332e+07	1.20035e+07	9.80438e+06
7856	131.04	17.6264												2.9727e+06	5.86426e+06	1.43789e+07	2.86584e+07	2.12851e+07	1.85899e+07	1.85755e+07	1.53029e+07	1.05079e+08	1.3065e+07	6.42518e+06	7.36119e+06
7864	385.08	22.1726												5.88224e+06	4.03947e+07	2.00285e+06	6.54267e+06	1.29814e+07	6.23439e+06	2.81753e+07	4.40605e+07	2.31004e+07	7.53356e+06	3.43398e+07	1.9201e+06
7865	224.28	25.2275												5.69949e+06	7.84887e+06	6.33164e+06	5.1881e+06	2.46705e+06	1.49072e+07	1.14933e+07	6.64243e+06	2.10076e+06	5.59954e+06	2.6091e+06	4.92256e+06
7870	121.2	9.14623												4.81023e+06	4.00932e+06	7.34768e+06	3.43167e+06	4.04127e+06	1.85692e+06	5.7411e+06	1.4676e+07	1.64371e+07	4.72579e+06	5.25233e+06	3.36582e+06
7887	233.28	13.9743												2.90646e+06	1.22113e+07	2.13109e+07	1.41707e+07	1.47193e+07	1.32713e+06	1.09792e+07	2.19664e+07	1.07736e+07	1.05475e+07	1.63234e+07	1.37897e+07
7901	400.8	12.1413												8.16838e+06	6.66898e+06	1.19818e+07	1.12453e+07	4.549e+06	5.43371e+06	2.02349e+06	4.39981e+06	6.40278e+06	2.86835e+06	1.97561e+06	4.09332e+06
7931	426.72	13.2977												1.66113e+07	8.55773e+06	9.13595e+06	9.15288e+06	7.41382e+06	1.23662e+07	1.0526e+07	6.23715e+06	5.26893e+06	2.93928e+06	2.22596e+06	1.1213e+07
7938	96.96	17.396												1.10456e+07	6.49058e+06	8.47984e+06	1.99355e+07	1.0146e+07	7.15549e+06	9.92842e+06	1.76922e+06	1.21319e+07	1.82819e+06	5.63086e+06	5.80886e+06
7945	150.96	14.225												3.90749e+06	6.27107e+06	3.15812e+06	1.70025e+07	3.0987e+06	2.80068e+06	7.87225e+06	8.20463e+06	4.03395e+06	6.45293e+06	3.86417e+06	4.3438e+06
7955	347.16	21.8897												2.09572e+06	8.85923e+06	6.96688e+06	9.37667e+06	8.69476e+06	7.96603e+06	1.481e+07	2.34822e+07	1.03195e+07	6.67792e+06	6.35633e+06	1.48206e+07
7956	685.68	5.87452												2.41884e+06	3.81938e+07	3.15919e+07	2.75208e+07	4.13826e+07	1.79703e+07	5.30265e+06	1.89047e+06	2.91525e+06	1.22146e+07	6.25906e+06	1.20404e+07
8006	255.36	26.2275												1.75081e+06	1.24427e+07	1.16012e+07	3.25055e+07	1.60776e+07	1.36752e+07	1.36307e+07	1.11681e+07	4.41943e+06	5.25349e+06	5.09455e+06	2.27015e+06
8053	325.08	14.9744												2.5822e+06	5.35662e+06	7.29775e+06	1.32504e+07	8.30936e+06	1.0729e+07	5.37844e+06	7.20614e+06	1.0019e+07	1.16399e+07	1.12702e+07	7.68388e+06
8070	383.28	23.7635												1.69939e+06	5.34657e+06	1.26778e+07	5.90352e+06	2.04098e+07	1.35775e+07	6.81208e+06	1.84162e+07	1.78962e+07	2.46168e+07	4.24003e+06	1.52246e+07
8085	347.16	21.3713												4.12919e+06	8.85923e+06	9.15912e+06	8.98904e+06	8.69476e+06	1.2976e+07	7.01267e+06	1.31927e+07	1.03195e+07	1.08165e+07	6.35633e+06	4.88356e+06
8088	426.84	12.535												4.94472e+06	6.83439e+06	1.40632e+07	3.24056e+06	1.12118e+07	1.84969e+07	1.92671e+07	4.37753e+06	4.09338e+06	6.7953e+06	4.45251e+06	975617
8102	211.2	28.8802												1.85967e+06	1.66855e+07	4.36653e+06	8.81308e+06	1.40615e+07	1.35426e+07	853112	5.60461e+06	2.19982e+07	1.13748e+06	1.32797e+07	9.83168e+06
8114	395.88	7.33212												1.83763e+06	1.98173e+07	3.03368e+06	1.17892e+07	7.66178e+06	3.71342e+07	4.73654e+06	5.09279e+06	5.66138e+06	6.53311e+06	3.22063e+06	3.26622e+06
8135	139.08	12.7728												1.72291e+06	6.97282e+06	1.10615e+07	1.42911e+07	8.78142e+06	1.34193e+07	6.12407e+06	1.2673e+07	1.35171e+07	1.2214e+07	7.68107e+06	1.15638e+07
8136	383.28	22.58	1	M+Na-2H	1-	17-(4-hydroxyphenyl)heptadecanoate	CID002591	CPD-18623	1.54894	BioCyc	362.282	-		3.63204e+06	7.95427e+06	4.06645e+06	3.44992e+06	7.57953e+06	1.04771e+07	6.96578e+06	3.21522e+06	4.70366e+06	4.4992e+06	4.62456e+06	1.70305e+06
8137	427.2	13.6514												1.75572e+06	2.28729e+06	2.59263e+06	1.28523e+06	1.8665e+06	7.00834e+06	4.08722e+06	1.03634e+06	7.22207e+06	1.28116e+06	6.40314e+06	4.76636e+06
8171	400.8	12.7835												6.05591e+06	6.66898e+06	1.14134e+07	4.21944e+06	1.90244e+06	8.80394e+06	4.32298e+06	1.9547e+06	4.75884e+06	3.52609e+06	3.06929e+06	1.63864e+06
8175	258.96	13.4852												1.35164e+06	2.7335e+06	2.09526e+06	3.67494e+06	1.20821e+06	2.33025e+06	4.21639e+06	4.26569e+06	2.75845e+06	1.48562e+06	2.22881e+06	2.69975e+06
8183	229.195	16.7034												1.27921e+06	4.72041e+06	5.83235e+06	5.10997e+06	5.79655e+06	5.74846e+06	7.3547e+06	4.10221e+06	9.26631e+06	2.50624e+06	8.72317e+06	4.94889e+06
8197	402.84	0.986496												6.2008e+06	1.08962e+08	1.90373e+08	6.72775e+07	6.05885e+07	1.21909e+08	1.20386e+06	1.15858e+08	1.26663e+08	1.57977e+08	1.56022e+08	1.34392e+08
8209	624.12	5.43563												1.73978e+06	7.45566e+07	1.68804e+08	1.50944e+08	3.07544e+08	5.94511e+08	1.66755e+06	2.70879e+06	1.02468e+07	1.23163e+06	2.19059e+06	6.14583e+06
8227	162.96	28.3183												1.22809e+06	1.00548e+07	7.82521e+06	6.54668e+07	1.2737e+08	9.01587e+06	8.28961e+07	7.38368e+07	1.30183e+08	7.15751e+07	8.10188e+07	2.44191e+06
8239	293.28	20.3491												1.19507e+06	1.34589e+07	7.73249e+06	9.63434e+06	4.8347e+06	7.07147e+06	1.48671e+07	3.77824e+06	9.05766e+06	1.33765e+07	1.31471e+07	1.1494e+07
8246	243.12	9.00487	1	M-H	1-	biotin	CID000113	BIOTIN	1.29335	BioCyc	244.088	HMDB00030	6560210	2.78596e+06	6.26594e+06	3.32304e+06	9.22782e+06	9.50807e+06	5.74626e+06	1.89238e+07	8.10721e+06	1.82952e+07	6.57071e+06	5.66478e+06	1.15387e+07
8247	280.92	17.0769												1.86628e+06	5.06522e+06	1.24877e+07	5.29615e+06	8.91593e+06	3.73169e+06	3.40803e+06	4.77856e+06	7.83829e+06	1.2754e+07	6.63507e+06	7.48829e+06
8250	159.12	0.836067												1.58555e+06	2.22414e+08	1.03209e+08	1.68448e+08	1.41089e+08	2.61113e+08	9.06364e+07	8.07827e+06	8.32412e+07	1.65319e+08	2.00272e+06	551832
8251	315.24	20.4815												1.01279e+06	7.58476e+06	2.60155e+06	5.3004e+06	6.85283e+06	1.29312e+07	4.96856e+06	6.91268e+06	2.8013e+07	4.13052e+06	4.06413e+06	2.88706e+06
8252	315.24	21.0145	1	M+Na-2H	1-	(12Z,15Z)-9,10-epoxyoctadeca-12,15-dienoate	CID002459	CPD-13089	2.58943	BioCyc	294.219	-	52940134	1.01279e+06	9.9418e+06	1.61567e+07	1.33752e+07	1.41049e+07	7.88821e+06	3.08992e+07	4.41933e+07	2.8013e+07	7.35063e+06	9.2157e+06	1.31919e+07
8260	219.24	26.9331												593120	6.67643e+06	1.14947e+07	1.32604e+07	6.38736e+06	1.48659e+07	1.81316e+07	3.33055e+07	1.23026e+07	1.4095e+07	1.69306e+07	5.46178e+06
8269	430.925	19.9446												756026	5.47407e+06	4.74816e+06	1.17158e+07	1.6976e+07	1.45516e+07	8.51798e+06	6.66524e+06	9.78851e+06	7.80147e+06	3.13617e+06	9.3381e+06
8270	420.84	19.8632												756026	4.65216e+06	5.61484e+06	8.401e+06	5.0992e+06	4.30533e+06	3.23986e+06	2.32716e+06	4.57297e+06	6.49467e+06	4.08409e+06	1.16274e+07
8271	540	1.82786												1.3336e+08	1.10427e+08	2.69281e+08	1.87467e+07	8.8631e+06	7.56177e+06	9.73874e+08	7.87309e+08	7.12525e+08	1.16784e+09	8.38367e+08	1.84553e+09
8272	677.76	1.90539												5.22818e+07	4.33105e+07	7.46167e+07	7.48181e+07	6.4771e+07	4.31951e+07	1.21145e+09	1.07181e+09	8.67941e+08	6.45687e+08	5.65107e+08	9.03148e+08
8273	475.8	1.30447												1.94343e+07	8.82845e+06	3.55033e+07	1.47633e+07	1.59367e+07	396269	1.61791e+09	9.3499e+08	8.53399e+08	1.13932e+09	8.79325e+08	1.28711e+09
8276	573.48	5.1678																	1.94226e+06	9.28269e+08	6.47406e+08	5.91317e+08	3.31684e+08	4.12624e+08	3.58065e+08
8277	398.88	1.27591												1.96596e+07	1.90883e+07	1.76233e+07	1.8065e+07	3.84567e+07	1.54452e+07	3.78295e+08	3.91052e+08	2.49717e+08	9.35013e+08	2.31693e+08	4.45602e+08
8278	195.12	1.22387												3.69815e+07	5.86184e+07	7.1354e+07	1.54809e+07	6.36233e+07	5.05249e+07	7.11516e+08	7.78426e+08	9.26781e+08	4.19856e+08	5.0319e+08	3.94753e+08
8279	310.92	26.0318												1.19503e+09	1.70058e+09	1.76221e+09	2.51404e+09	2.47742e+09	4.49895e+09	5.79264e+08	1.3125e+09	9.28965e+08	1.72038e+09	3.53475e+09	3.16255e+09
8282	321.96	1.53351												1.28239e+08	1.29183e+08	1.319e+08	2.3977e+08	1.32513e+08	1.23583e+08	2.1026e+08	3.43574e+08	2.83749e+08	2.01648e+08	2.26328e+08	4.82852e+08
8283	748.68	2.52662												2.64674e+06		1.27323e+07	1.53656e+07	8.02887e+06	5.43629e+06	6.18417e+08	4.64812e+08	9.43855e+08	3.64263e+08	4.82269e+08	3.21155e+08
8286	377.04	1.27508	1	2M+FA-H	1-	5-chloro-4-hydroxy-2-oxopentanoate	CID001134	CPD-11020	2.02611	BioCyc	166.003	-	49859580	2.23363e+09	1.51206e+09	2.55684e+09	1.79547e+09	1.79853e+09	2.54497e+09	4.85465e+08	5.03703e+08	5.1828e+08	3.00982e+08	3.31149e+08	1.96625e+08
8287	495	2.60243												1.78664e+06	3.24972e+06	8.74929e+06	5.00289e+06			7.40043e+08	6.49476e+08	7.70808e+08	3.81475e+08	4.62763e+08	4.56863e+08
8290	393.96	2.69699												1.22594e+06	1.02755e+06	4.80002e+06	2.95399e+06	4.6833e+06	5.837e+06	2.39454e+08	5.28521e+08	3.76511e+06	3.61985e+08	3.39474e+08	3.70471e+08
8291	619.56	1.82048	1	2M-H	1-	phytenate	CID000088	CPD-14927	-1.94811	BioCyc	310.287	-	5312330	1.19428e+08	5.49266e+07	6.0795e+07	9.70827e+06	9.39853e+06	2.15098e+07	1.01523e+08	7.54559e+07	1.88404e+07	1.67648e+08	2.94419e+08	1.89998e+08
8295	592.8	2.53582												1.22594e+06		6.19242e+06	3.8414e+06	2.88456e+06	5.837e+06	8.9917e+07	1.42944e+08	6.57286e+07	1.25032e+08	1.38097e+08	1.96906e+08
8297	297.12	23.0053	1	M-H	1-	4-O-(alpha-L-rhamnopyranosyl)-hydroxybenzoate methyl ester	CID002583	CPD-18690	0.169132	BioCyc	298.105	-		5.15125e+08	4.30297e+08	6.12011e+08	2.10473e+08	4.83092e+08	4.99833e+08	5.3054e+08	6.14111e+08	5.10411e+08	9.57947e+08	8.01368e+08	8.5656e+08
8302	128.28	4.95906												1.19306e+09	1.1023e+09	1.22149e+09	9.19916e+08	1.46686e+09	1.39049e+09	1.72958e+08	1.7788e+08	1.24803e+08	1.04093e+08	2.00903e+08	1.67771e+08
8303	426.96	18.0988												1.56231e+08	1.40691e+08	1.0915e+08	1.80847e+08	1.34516e+08	1.66935e+08	2.43844e+08	4.90541e+06	5.57599e+06	1.78306e+08	1.79337e+08	3.7387e+06
8305	186.96	1.1005												7.3998e+07	7.55624e+07	2.61426e+07	4.85777e+07	7.10596e+07	4.893e+07	5.9713e+07	8.99948e+07	1.88234e+07	4.78867e+07	4.90352e+07	1.19633e+08
8307	412.075	1.2098												4.17471e+08	5.7265e+07	1.66633e+07	1.4227e+08	1.53827e+08	4.63357e+07	1.84141e+08	4.71348e+08	7.65192e+07	2.92569e+08	1.49273e+08	1.06509e+08
8309	329.16	2.34236	1	M+FA-H	1-	androsta-1,4-diene-3,17-dione	CID001326	CPD-13704	-0.546451	BioCyc	284.178	HMDB03422	13472	1.31223e+07	1.55433e+07	1.08164e+07	1.33283e+07	7.81055e+06	1.56058e+07	9.74698e+06	6.41679e+07	6.86076e+07	1.10099e+08	6.20399e+07	5.98127e+07
8311	227.16	6.48547	1	2M-H	1-	1-Methylhydantoin	NA	C02565	-1.90497	KEGG	114.043	-	69217	2.82964e+06	1.95202e+06	2.13998e+06	1.62733e+06	2.29346e+06	3.20295e+06	1.05711e+08	1.00613e+08	1.90152e+08	4.80548e+07	947981	4.15124e+07
8312	402.96	2.54765	1	M-H	1-	Uridine-5'-diphosphate	NA	-	1.31437	KEGG	404.002	-	6031	5.14093e+07	5.3055e+07	1.18575e+08	3.66093e+07	7.75718e+07	6.47648e+07	6.86332e+07	5.09272e+07	1.8916e+08	6.88414e+07	7.91581e+07	3.90675e+08
8313	161.16	5.18212												8.86948e+06	9.47849e+06	8.12863e+06	4.6818e+06	7.75363e+06	7.821e+06	1.32372e+08	1.66745e+07	1.51735e+08	3.45666e+06	7.36693e+07	1.08989e+07
8318	492.965	7.9122												1.5295e+07	1.25099e+07	7.0031e+06	4.16537e+06	1.81352e+07	1.06815e+07	6.27374e+06	2.25729e+07	3.81958e+07	4.08172e+07	2.58417e+07	3.3623e+07
8319	116.04	24.8667												6.01141e+08	2.57661e+08	6.72245e+08	4.8776e+08	6.44151e+08	7.34823e+08	1.19761e+08	9.75205e+07	3.35147e+08	4.30315e+08	1.76336e+08	1.71084e+09
8320	150.12	4.1689												2.16566e+06	5.25444e+06	2.9955e+06	3.04863e+06	966464	2.94042e+06	8.19903e+07	6.46669e+07	6.32189e+07	2.02607e+07	2.72258e+07	2.43866e+07
8321	116.28	24.9666												5.59482e+08	3.79837e+08	1.29411e+08	2.5e+08	5.31011e+08	7.59504e+08	4.57734e+08	1.13405e+08	1.66034e+08	4.0799e+08	1.57227e+09	1.55758e+09
8322	324.84	25.406												2.29751e+07	2.92484e+07	1.85768e+07	1.52001e+07	3.29728e+07	3.19325e+07	8.62705e+06	1.46538e+07	2.03888e+07	2.1453e+07	1.54838e+07	1.26286e+08
8323	471.96	1.61762												1.64583e+07	1.46761e+07	2.28255e+07	1.84869e+07	4.43155e+07	8.49487e+07	4.39783e+08	1.94414e+08	2.3588e+07	7.76068e+07	1.7689e+08	2.28081e+07
8324	115.8	25.2886												4.06482e+08	2.98115e+08	3.93565e+08	5.7576e+08	3.4913e+08	2.18148e+09	5.94515e+07	4.22486e+07	5.8453e+08	2.26219e+08	2.78403e+08	8.48779e+08
8325	441.84	1.87167												2.16974e+07	1.53783e+07	3.55033e+07	2.4001e+07	2.63366e+07	3.19445e+07	5.22016e+07	3.64939e+07	8.38363e+07	2.94841e+07	7.10173e+07	2.24318e+08
8335	345.12	2.52777													3.24972e+06	1.35493e+07	4.95451e+06	3.03536e+06	3.18373e+06	1.04224e+08	7.37003e+07	5.86186e+07	4.09468e+07	4.01519e+07	4.68914e+07
8337	276.96	4.95906	1	M+K-2H	1-	L-Cystine	NA	C00491	0.075872	KEGG	240.024	-	67678	5.857e+08	6.78788e+08	8.85394e+08	5.20202e+08	8.88897e+08	8.91691e+08	4.6623e+07	8.7573e+07	2.76328e+07	3.48321e+07	1.0588e+08	2.29178e+07
8341	207.12	0.811946												6.10957e+07	6.88166e+07	5.07649e+07	8.00373e+07	2.67392e+07	8.83942e+07	4.90852e+07	8.78139e+07	2.37209e+07	2.38121e+07	5.54879e+07	1.13573e+08
8345	243	1.50843												7.46879e+06	6.76829e+07	2.44319e+07	4.81598e+07	1.59832e+07	2.47558e+07	6.10503e+07	2.24836e+07	4.3338e+07	3.31483e+07	3.53894e+07	4.11843e+07
8346	180.12	2.5854												3.77065e+07	3.33656e+07	7.14208e+07	1.985e+07	4.64594e+07	1.88399e+07	2.72351e+07	1.00972e+07	3.07867e+07	3.83209e+07	3.05882e+07	3.32408e+07
8348	426.48	27.0869												3.23473e+07	6.30286e+07	2.82722e+07	4.79671e+07	3.54215e+07	6.87962e+07	1.34791e+07	1.2874e+07	2.61131e+07	2.13745e+07	1.89586e+07	1.86434e+08
8349	259.205	17.7244	1	2M-H	1-	(S)-3-methyl-2-oxopentanoate	CID000998	2-KETO-3-METHYL-VALERATE	-0.598611	BioCyc	130.063	HMDB00491	6857401	1.58403e+06	953195	437444	1.51424e+06	1.29877e+07	2.93549e+06	1.0269e+08	8.70684e+07	1.11551e+08	7.43926e+06	2.81086e+07	1.28354e+06
8350	461.88	1.51684												1.52343e+07	3.66902e+07		2.95267e+07	9.39853e+06	3.8613e+07	2.8283e+08	2.3847e+08	2.67242e+08	48465000	7.8335e+07	1.91836e+07
8352	854.76	6.91576												4.18498e+06	3.19167e+06	6.39737e+06		1.6722e+06	3.44389e+06	6.0054e+07	1.07402e+08	7.92595e+07	1.18262e+07	1.80991e+07	1.4284e+07
8363	690.96	11.5099												2.45031e+07	4.52904e+07	1.58713e+08	1.36847e+08	4.81393e+07	3.72201e+07	7.14903e+06	5.0457e+07	1.39607e+07	9.45006e+06	1.46773e+07	1.51458e+07
8365	645.84	9.79933												8.74716e+06	9.95946e+06	1.62303e+07	1.60766e+07	4.30814e+06	9.35173e+06	3.06345e+07	9.74856e+07	3.5125e+07	2.12712e+07	9.69813e+06	2.63799e+07
8366	347.28	19.2419												2.4027e+07	3.493e+07	2.1355e+07	1.33102e+07	4.68549e+07	3.05102e+07	2.57613e+07	777669	2.51113e+07	7.64137e+06	1.19316e+07	4.12723e+07
8368	383.04	24.0499												1.99672e+07	2.17138e+07	2.27554e+07	6.71175e+06	2.05396e+07	3.17893e+07	3.20699e+07	1.53762e+07	2.11517e+07	5.50359e+07	5.76451e+07	5.46702e+07
8377	587.04	9.92151	1	M+Na-2H	1-	[[(2R,3S,4R)-5-(2,4-Dioxopyrimidin-1-yl)-3,4-dihydroxyoxolan-2-yl]methoxy-hydroxyphosphoryl] [(2R,3R,4S,5R,6R)-3,4,5-trihydroxy-6-(hydroxymethyl)oxan-2-yl] hydrogen phosphate	NA	-	1.33808	KEGG	566.055	-	23724458	1.16717e+07	2.27594e+07	1.9859e+07	9.25196e+06	3.02006e+07	6.23423e+06	4.23705e+07	2.53087e+07	6.00017e+07	6.54698e+06	1.18237e+07	2.37905e+07
8379	179.16	17.5541												1.53278e+08	1.11048e+08	1.34343e+08	1.14235e+08	1.15223e+08	1.03047e+08	1.36413e+08	2.33831e+08	8.1912e+07	7.91007e+07	4.52295e+07	1.75018e+08
8382	135.12	15.5772												1.14824e+08	1.02948e+08	1.23053e+08	1.35844e+08	8.50152e+07	7.64496e+07	1.03919e+08	7.84121e+07	2.57562e+08	1.1735e+08	9.4459e+07	8.19053e+08
8395	133.44	25.8959												3.23361e+07	3.2823e+07	1.32193e+07	4.37951e+07	2.14052e+07	2.04865e+07	3.53393e+07	4.3418e+07	1.84576e+07	4.61586e+07	2.18489e+07	3.08082e+08
8396	426.6	25.6238												6.18188e+07	4.49016e+07	7.81665e+07	2.38016e+08	1.21016e+08	4.4224e+07	4.97721e+06	4.64932e+07	3.1114e+07	9.16069e+07	1.26693e+08	1.04208e+08
8401	325.68	19.0002												4.76864e+07	1.02699e+08	1.24786e+08	4.59649e+07	8.58529e+07	9.18558e+07	5.85562e+08	7.94187e+07	9.37402e+07	3.39712e+07	8.60589e+07	3.10371e+08
8402	325.32	23.2786												5.51681e+07	1.25091e+08	3.16522e+07	8.14228e+07	9.93738e+07	9.46208e+07	1.19647e+08	1.01905e+08	3.22092e+07	1.88993e+07	2.0265e+07	2.6616e+07
8406	472.9	2.79347	1	2M+FA-H	1-	(3R)-3-Hydroxy-2-oxo-4-phosphonooxybutanoate	NA	-	1.06474	KEGG	213.988	-	21145142									1.3206e+07		1.258e+07	9.85175e+06
8407	324.84	20.3366												4.15393e+07	7.04045e+07	6.33411e+07	1.0895e+08	9.24249e+07	7.98423e+07	6.19706e+07	1.68154e+08	3.78435e+07	7.81991e+07	6.37228e+07	6.61976e+07
8408	539.76	3.84325												6.74757e+06	1.41804e+07	8.65989e+06	1.27577e+06	1.47672e+06	1.43127e+06	1.36784e+07	3.34533e+07	2.45091e+07	4.57856e+07	4.21158e+07	7.95887e+07
8414	163.08	4.15433												1.169e+07	1.64371e+07	6.83261e+06	2.3511e+07	2.77012e+07	2.30663e+07	5.40076e+07	4.21262e+07	6.77535e+07	4.51495e+07	2.37218e+07	4.633e+06
8425	135.12	27.4453												2.43533e+07	2.60817e+07	3.90096e+07	4.97151e+07	3.79243e+07	2.34161e+08	9.65145e+07	6.70109e+07	6.49004e+07	3.23508e+07	7.30083e+07	9.61125e+07
8430	134.76	12.6394												1.17211e+07	8.56112e+07	3.23059e+07	3.23615e+07	3.00593e+07	3.59185e+07	3.07566e+07	1.6332e+07	4.05264e+07	1.91998e+07	3.47123e+07	7.59815e+06
8437	591	10.4403												1.05857e+07	2.03916e+07	1.5028e+07	1.84213e+07	9.56653e+06	2.35332e+06	5.39508e+07	3.96332e+07	1.15499e+08	2.21929e+07	1.39925e+07	8.67511e+06
8439	135.12	10.2687												1.07029e+08	9.47359e+07	1.03122e+08	7.83311e+07	7.16959e+07	7.66412e+07	1.00366e+08	6.81538e+07	7.45525e+07	4.22952e+07	5.42011e+08	1.52069e+08
8451	325.32	23.674												2.14712e+07	6.09578e+07	3.45545e+07	7.51158e+07	9.37089e+07	9.46208e+07	3.69403e+07	4.07371e+07	3.22092e+07	7.01902e+07	2.0265e+07	1.1163e+07
8470	179.16	4.1787												3.39504e+07	1.12239e+07	1.40814e+07	2.52052e+07	3.0418e+07	2.18259e+07	2.35305e+07	1.86622e+07	3.43372e+07	3.95335e+07	3.22795e+07	3.47647e+07
8478	426	7.431												2.13135e+07	5.03249e+07	4.08088e+07	3.57067e+07	3.66559e+07	5.00881e+07	5.76583e+07	2.95642e+07	1.28894e+07	1.39088e+07	7.07503e+06	6.76887e+07
8493	135.12	8.94224												3.65396e+07	8.02426e+07	2.70431e+07	8.40794e+07	8.44083e+07	2.30891e+07	1.84371e+08	1.03689e+07	5.12896e+07	1.3704e+08	6.7154e+07	5.09933e+07
8529	587.76	2.75758												1.91464e+07	1.94983e+07	2.25176e+07	8.38002e+06	8.02887e+06	1.65382e+07	2.20402e+07	3.68968e+07	1.55645e+07	1.21463e+07	1.10986e+07	1.55707e+07
8530	309.125	8.4621												1.58017e+06	2.86836e+06	2.46567e+06	2.18856e+06		4.44524e+06	1.31781e+07	2.02677e+07	7.24849e+07	1.53471e+06	1.13773e+07	2.08042e+07
8538	310.92	23.102												3.11267e+07	5.7088e+07	2.30118e+07	4.67894e+07	8.37424e+07	4.14337e+07	6.92054e+07	3.93105e+07	8.20995e+06	6.46113e+07	7.60629e+07	3.93246e+07
8544	179.16	10.4032												9.75209e+07	2.99631e+07	1.02419e+08	1.40192e+08	1.03591e+08	1.96535e+07	4.16335e+07	6.38064e+07	3.52118e+08	2.42698e+07	1.54104e+08	2.40921e+08
8563	355.2	27.9946												3.46953e+07	1.23494e+07	2.59862e+07	2.20033e+07	1.15564e+07	1.03385e+07	2.89144e+07	3.40326e+07	1.41112e+07	1.50405e+07	1.98369e+07	4.26836e+07
8564	315	26.1052												1.68837e+07	9.75126e+06	1.0155e+07	2.5555e+07	2.3205e+07	1.60833e+07	1.0694e+07	1.39908e+07	1.78024e+07	2.17024e+07	1.05032e+07	3.32346e+07
8576	470.04	7.96155												7.8352e+06	1.50249e+06	1.79916e+06	2.08269e+06	3.92236e+06	1.96578e+06	1.54027e+07	1.36016e+07	1.48722e+07	1.67502e+07	1.8583e+07	1.47537e+07
8577	313.08	24.2992												1.89643e+07	4.34166e+07	6.31193e+07	2.05759e+07	3.15146e+07	2.94304e+07	3.22472e+07	3.66343e+07	4.66741e+07	2.15998e+07	3.46964e+07	6.72636e+06
8587	213.12	3.95371												6.38083e+06	2.62235e+06	3.09012e+06	2.43236e+06	4.35731e+06	4.77693e+06	2.16897e+07	2.72018e+07	2.72586e+07	1.4478e+07	1.05873e+07	3.9215e+07
8591	206.88	9.344												5.39543e+07	3.33491e+07	1.73823e+07	1.9225e+08	5.17613e+07	6.13933e+07	3.85336e+07	2.83675e+07	1.61359e+07	4.29004e+07	2.54403e+08	4.78288e+07
8593	207	15.7645	1	M+K-2H	1-	3-amino-1-hydroxyacetone 1-phosphate	CID001362	1-AMINO-PROPAN-2-ONE-3-PHOSPHATE	0.857963	BioCyc	170.022	-	25244426	4.69926e+07	2.74955e+07	4.20685e+07	3.1094e+07	8.34696e+07	5.53922e+07	6.62649e+07	1.13126e+08	4.04886e+07	5.29808e+07	3.19057e+07	2.12849e+07
8622	105.12	5.75204												4.11389e+06	710365	1.9481e+06	1.97709e+06	1.69316e+06	1.40362e+06	2.86711e+06	3.54131e+07	2.94015e+07	1.26685e+07	1.0137e+07	5.60589e+06
8647	207	7.28156												4.25078e+07	6.57733e+07	7.36442e+07	2.04503e+07	9.0904e+07	5.06004e+07	9.64902e+07	1.68779e+07	6.74026e+07	9.57877e+06	9.40018e+07	1.87125e+07
8661	179.16	15.3587												1.01866e+08	1.24731e+08	9.71166e+07	7.86655e+07	1.11647e+08	4.47502e+07	6.65101e+07	5.6453e+08	3.33579e+07	7.6403e+07	2.56799e+07	1.43389e+08
8680	207	3.56925												2.41682e+07	5.42447e+07	3.77916e+07	3.27293e+07	7.48616e+07	5.98958e+07	2.45582e+07		3.12761e+07	1.27386e+07	4.43153e+07	7.83493e+06
8684	559.08	10.6042												3.67799e+07	3.73216e+07	1.72439e+08	3.64482e+07	3.9438e+07	3.30453e+07	9.95334e+07	9.26165e+07	5.02443e+07	2.882e+07	1.4042e+07	1.24703e+07
8686	346.8	24.8016												1.91891e+07	1.77372e+07	1.75976e+07	1.88836e+07	4.48656e+07	6.84961e+06	2.27369e+07	3.59394e+07	1.2427e+07	1.92789e+07	9.77383e+06	3.18254e+07
8687	313.205	25.0426												3.32035e+07	1.17421e+07	1.23319e+07	3.89827e+07	1.09646e+08	9.21267e+06	3.71936e+07	6.23197e+07	9.37806e+07	1.11089e+07	2.99501e+07	3.89801e+07
8694	686.04	9.63043												1.29217e+07	9.43051e+06	2.52609e+06	7.67117e+06	7.73066e+06	7.62421e+06	2.1609e+07	2.76e+07	2.12235e+07	1.293e+07	1.13714e+07	1.09626e+07
8698	817.98	10.4273																							5.44881e+06
8707	313.2	21.0118												4.56475e+06	1.23554e+07	6.51504e+06	5.98522e+06	4.5398e+06	6.31739e+06	2.81201e+07	5.80237e+07	2.12798e+07	1.00574e+07	1.12624e+07	6.81117e+06
8708	179.28	4.87821												3.76253e+07	8.28989e+06	8.20435e+06	4.23852e+07	1.35756e+07	1.86879e+07	3.13304e+07	1.44386e+07	3.23247e+07	2.82989e+07	1.81777e+07	6.45389e+07
8712	135.12	24.924												5.07775e+07	2.09282e+07	3.11265e+07	1.6391e+08	3.8963e+07	9.8472e+07	2.53023e+07	5.3694e+07	3.07513e+07	3.37484e+07	1.34886e+07	1.7895e+07
8735	532.92	7.85921												1.29198e+07	2.02367e+07	4.78132e+06	1.66315e+07	2.13466e+07	2.50371e+07	3.02851e+07	2.76386e+07	3.3262e+07	1.57295e+07	1.82554e+07	6.67705e+06
8738	135.12	21.9679												2.78163e+07	6.37447e+07	5.43714e+07	4.33389e+07	4.73221e+07	9.27149e+07	4.10622e+07	1.82011e+07	7.66674e+07	9.45553e+07	2.12386e+07	2.48288e+07
8755	312	19.7269												1.05882e+07	1.41661e+07	8.637e+06	2.11733e+07	1.43235e+07	9.41626e+06	2.48019e+07	2.34053e+07	6.18842e+06	2.75137e+07	1.06234e+07	5.36006e+06
8756	207.24	16.5917												3.48337e+07	1.79493e+07	2.96992e+07	2.59668e+07	5.33497e+07	2.5962e+07	8.95104e+07	4.74338e+06	3.04026e+07	4.29965e+06	2.55356e+07	6.7163e+06
8782	179.16	19.2654												3.62238e+07	8.77598e+07	6.73627e+07	6.80632e+07	4.74296e+07	6.07487e+07	5.51369e+07	4.49069e+07	2.4266e+07	2.77681e+07	5.97385e+07	2.13048e+07
8818	346.68	28.4745												2.02815e+07	1.24433e+07	2.67217e+07	2.72523e+07	7.56551e+06	1.98677e+07	1.74158e+07	8.26172e+06	1.58706e+07	5.96153e+06	2.33985e+07	1.90081e+07
8836	572.94	9.61979																		2.26224e+07				1.23055e+07	4.33381e+06
8857	175.08	17.3063												2.69573e+07	3.31634e+07	3.79341e+07	4.42183e+07	3.48858e+07	4.90228e+07	7.00506e+06	5.45159e+07	6.47687e+07	6.03572e+06	3.96873e+07	6.71913e+06
8860	346.8	27.9226												1.48682e+07	6.62727e+07	2.97064e+07	4.08999e+07	2.53623e+07	3.68636e+07	2.41307e+07	3.83635e+07	1.70299e+08	4.2231e+07	7.14491e+07	3.40792e+07
8862	135.12	24.0628												1.5853e+07	4.5981e+07	3.60902e+07	4.2709e+07	6.79225e+07	4.47437e+07	4.22737e+07	4.31149e+07	6.77009e+06	7.89714e+07	2.1041e+07	2.14875e+07
8874	135.12	3.34136												2.46596e+07	4.09255e+07	3.67336e+07	5.10762e+07	1.8719e+07	5.67698e+07	4.75431e+07	6.73626e+06	6.45416e+06	6.09648e+06	1.40574e+07	2.91444e+07
8891	179.16	3.86433												1.38064e+07	6.29666e+07	1.40814e+07	6.7396e+07	3.0418e+07	2.18259e+07	2.49578e+07	6.12891e+06	3.43372e+07	3.95335e+07	3.22795e+07	1.25644e+07
8911	175.08	15.1406												1.22256e+07	3.32526e+07	3.18223e+07	6.41801e+07	2.11338e+07	5.87732e+07	8.3358e+06	3.75749e+07	2.95861e+07	7.29337e+06	1.38356e+07	7.6295e+06
8915	175.08	15.9304												3.78172e+07	6.98664e+07	3.88024e+07	4.90074e+07	2.85195e+07	2.26899e+07	8.58466e+06	3.22153e+07	5.98372e+07	2.30328e+07	5.98722e+07	7.0209e+06
8917	175.08	15.6606												3.78172e+07	7.77704e+07	3.88024e+07	6.10899e+07	4.0557e+07	3.53376e+07	2.56812e+07	3.75749e+07	3.53459e+07	5.14484e+06	5.98722e+07	6.63724e+06
8928	134.76	15.2339												3.02538e+07	1.46885e+07	3.28155e+07	2.24218e+07	3.66661e+07	3.45474e+07	7.67983e+06	4.71362e+07	2.53684e+07	9.18705e+07	3.95887e+07	3.94927e+07
8933	266.04	20.7138												9.22407e+06	8.48788e+06	6.79006e+06	1.1442e+07	6.39301e+06	4.88629e+06	2.23796e+06	5.42178e+06	1.3125e+07	4.92361e+06	6.55812e+06	1.73939e+07
8934	175.08	14.6094												3.03719e+07	1.0357e+07	5.19189e+07	4.06666e+07	2.43492e+07	1.69467e+07	4.9583e+07	2.502e+07	3.99415e+07	5.66754e+06	1.74699e+07	6.8929e+07
8940	339.36	21.6631												2.79612e+07	4.4252e+07	2.57904e+07	7.12028e+07	3.97551e+07	4.16949e+07	1.44247e+07	1.67522e+08	2.20134e+07	8.13914e+07	9.2349e+07	6.893e+06
8943	179.16	3.60073												1.38064e+07	1.68365e+07	1.40814e+07	6.83203e+07	3.47184e+07	5.24188e+07	3.65711e+07	4.00578e+07	3.43372e+07	2.82722e+07	3.22795e+07	1.25644e+07
8962	163.08	11.9328												3.3372e+07	3.46044e+07	4.08712e+07	2.76681e+07	9.95473e+07	1.38236e+08	3.57064e+07	3.07987e+08	1.07441e+07	2.77737e+07	2.20528e+07	4.10184e+07
8968	163.08	15.0368												5.24917e+07	5.06918e+07	6.44721e+07	4.06332e+07	4.18413e+07	5.80765e+07	2.35403e+07	2.90401e+07	1.30323e+07	1.8663e+07	1.81726e+07	8.51967e+07
8982	169.32	14.9216												3.68675e+06	1.97697e+06	1.97001e+06	822064	1.03887e+06	734849	1.88432e+07	1.01058e+07	1.64616e+07	1.80696e+07	2.04049e+07	1.02425e+07
8988	426.96	16.2033												3.49265e+07	1.59723e+07	2.01425e+07	2.19926e+07	1.6789e+07	1.14926e+07	2.01327e+07	5.22663e+07	2.36089e+07	7.0135e+06	2.74172e+06	3.49793e+07
9014	249	18.2059												3.09495e+07	2.41671e+07	3.63039e+07	1.7396e+07	1.29019e+07	1.35977e+07	1.17431e+07	1.79886e+07	1.9152e+07	1.94188e+07	1.08238e+07	1.50559e+07
9038	359.88	19.9421												1.70028e+06	3.41875e+06	3.16986e+06	1.00096e+06	2.10411e+06	2.12828e+06	3.16051e+06	1.12394e+06	3.50406e+06	3.03727e+06	5.84265e+06	3.53415e+06
9039	248.4	19.4046												1.8283e+07	6.56278e+06	1.02993e+07	4.0982e+07	9.62563e+06	1.7638e+07	1.5745e+07	1.84131e+07	1.57967e+07	9.73288e+06	1.20793e+07	1.28377e+07
9041	165.24	10.5576												5.75875e+06	2.30623e+06	7.84277e+06	2.27773e+06	1.70515e+06	1.94232e+06	2.30524e+07	1.06088e+07	2.42786e+07	3.82714e+06	2.83098e+07	9.08434e+06
9042	190.8	29.2013												9.96772e+06	1.10989e+07	1.09985e+07	1.50996e+07	5.89025e+06	5.57377e+06	4.09373e+06	7.86309e+06	5.18211e+06	3.17256e+06	6.66929e+06	1.22517e+07
9049	249.24	23.8016												6.14518e+06	4.14345e+06	1.15696e+07	3.98108e+06	3.36318e+06	2.94991e+06	5.30434e+06	1.01372e+07	5.48766e+06	1.48872e+06	8.62885e+06	1.40954e+07
9063	175.2	6.63145												1.35066e+07	1.15991e+07	2.87131e+07	2.60393e+07	1.67137e+07	7.63948e+06	1.98063e+07	3.38985e+07	3.69377e+07	1.17703e+07	3.22569e+07	3.89782e+07
9079	207.24	19.106												4.39477e+07	2.95551e+07	1.87303e+07	3.50018e+07	2.85599e+07	3.18432e+07	1.45288e+07	2.05387e+07	2.84774e+07	3.17627e+07	2.23127e+07	4.8459e+06
9081	456.84	25.2476												1.41988e+07	1.56137e+07	2.28539e+07	7.74641e+06	1.54324e+07	1.5427e+07	1.76191e+07	6.35596e+06	3.86517e+06	6.21996e+06	4.36043e+06	7.81182e+06
9086	308.88	21.5645	1	M+Na-2H	1-	Lindane	NA	-	-0.0238942	KEGG	287.86	-	727	9.29071e+06	3.12889e+07	2.47195e+07	8.62636e+06	1.23238e+07	8.61387e+06	8.98165e+06	2.00888e+07	3.23473e+06	3.75337e+07	3.19943e+07	4.13516e+06
9095	207.24	16.2408												5.61492e+07	4.4915e+07	2.96992e+07	3.41578e+07	4.92183e+07	4.96219e+07	8.34288e+07	5.62762e+06	3.43713e+07	7.85889e+06	2.55356e+07	5.56081e+06
9098	426.96	20.6981												2.84636e+07	4.61335e+07	1.73929e+07	3.08789e+07	3.20053e+07	5.73568e+07	2.66296e+07	3.41081e+07	4.93043e+07	7.282e+07	4.25243e+07	1.00533e+07
9101	163.08	12.7235												3.27824e+07	2.63427e+07	6.29854e+07	2.76681e+07	5.80481e+07	8.84931e+07	3.00839e+07	1.57095e+07	5.76933e+06	1.70418e+07	1.64137e+07	3.10085e+07
9133	137.04	12.7103	1	M-H	1-	salicylate	CID001585	CPD-110	0.596537	BioCyc	138.032	HMDB01895	54675850	4.80402e+07	4.0042e+07	3.93297e+07	1.916e+07	3.16432e+07	3.99287e+07	3.31541e+07	3.07755e+07	2.80122e+07	3.7849e+07	2.18836e+07	4.22835e+07
9163	163.08	17.6566												3.93957e+07	3.79705e+07	3.53392e+07	2.21552e+07	2.80728e+07	8.01786e+07	2.63048e+07	4.80407e+07	1.66537e+07	2.67453e+07	2.01813e+07	4.14741e+07
9173	308.88	20.4428												2.42066e+07	2.05811e+07	2.86829e+07	1.78698e+07	2.7179e+07	1.14344e+07	8.98165e+06	1.06251e+07	1.13167e+07	3.40807e+06	2.99252e+07	1.21509e+07
9176	232.92	12.7728												9.97224e+06	1.42006e+07	1.76311e+07	1.31032e+07	1.58628e+07	6.88486e+06	1.32412e+07	1.69935e+07	1.71104e+07	1.43879e+07	2.00337e+07	1.5744e+08
9180	311.4	17.4235												4.52047e+06	1.69239e+07	5.72279e+06	1.37402e+07	1.40483e+07	3.99099e+06	1.18009e+07	2.251e+07	1.76735e+07	4.84167e+06	3.55437e+06	2.53135e+07
9188	297.12	21.5328	1	M-H	1-	4-O-(alpha-L-rhamnopyranosyl)-hydroxybenzoate methyl ester	CID002583	CPD-18690	1.07786	BioCyc	298.105	-		2.66546e+07	1.92821e+07	1.7606e+07	3.42553e+07	1.07854e+07	3.3445e+07	3.86952e+06	2.68103e+07	1.80179e+07	1.18805e+07	1.01609e+07	9.35071e+06
9189	297.12	21.7895	1	M-H	1-	4-O-(alpha-L-rhamnopyranosyl)-hydroxybenzoate methyl ester	CID002583	CPD-18690	1.07786	BioCyc	298.105	-		5.91766e+07	1.92821e+07	3.22451e+07	3.42553e+07	1.07854e+07	3.3445e+07	1.81647e+07	5.79438e+07	1.80179e+07	4.29622e+07	1.01609e+07	9.35071e+06
9198	489	7.32683	1	M+FA-H	1-	GDP	NA	-	-0.686227	KEGG	444.032	-	CHEBI_17552	6.54476e+06	9.62889e+06	1.26932e+07	4.71568e+06	1.299e+07	1.12119e+07	2.62615e+06	2.29756e+07	2.78931e+07	6.78229e+06	9.77874e+06	7.29972e+06
9203	255.12	19.4407	1	M+FA-H	1-	(+)-7-iso-jasmonate	CID001254	CPD-731	1.79011	BioCyc	210.126	-	7251182	1.79739e+07	1.40399e+07	6.06242e+06	7.82056e+06	2.3143e+07	1.94622e+06	2.85983e+07	1.37905e+07	1.31945e+07	1.76543e+07	956280	1.97627e+06
9226	427.08	19.405												3.17756e+07	2.28591e+07	2.10388e+07	2.73013e+07	3.07135e+07	4.9723e+07	1.60422e+07	1.78302e+07	2.62786e+07	1.43298e+07	2.36814e+07	4.40892e+06
9230	326.88	19.9202												6.27193e+06	7.43731e+06	1.58423e+07	3.03794e+07	3.01465e+07	1.44899e+07	1.69975e+07	2.0786e+07	1.68819e+07	1.66509e+07	8.09336e+06	4.00687e+06
9231	235.92	29.2847												1.22229e+07	1.03159e+07	1.20187e+07	1.46444e+07	9.44612e+06	1.87069e+07	7.59066e+06	1.19351e+07	9.16299e+06	1.84062e+07	1.60446e+07	2.5756e+07
9246	308.88	21.001	1	M+Na-2H	1-	Lindane	NA	-	-0.0238942	KEGG	287.86	-	727	9.29071e+06	7.62713e+06	2.86829e+07	8.62636e+06	1.27894e+07	1.14344e+07	8.98165e+06	7.20224e+06	1.42555e+06	2.5854e+06	1.55558e+07	3.64057e+06
9251	137.04	13.3402	1	M-2H	2-	5-amino-6-(D-ribitylamino)uracil	CID001190	AMINO-RIBOSYLAMINO-1H-3H-PYR-DIONE	-0.220593	BioCyc	276.107	HMDB11106	14056325	2.48185e+07	7.4159e+07	3.6554e+07	5.81778e+07	3.16432e+07	3.19976e+07	1.9562e+07	3.94702e+07	2.20788e+07	1.10244e+07	1.03662e+07	9.17133e+06
9255	641.88	9.33651												6.13422e+06	5.6759e+06	4.93613e+06	7.15527e+06	7.51208e+06	2.18114e+07	2.38282e+07	1.30656e+07	2.51441e+07	4.77376e+06	9.75645e+06	1.30985e+07
9256	271.08	12.2132	1	M+Na-2H	1-	gamma-Glutamylcysteine	NA	C00669	1.96002	KEGG	250.062	-	123938	3.61135e+06	3.39871e+06	429187	2.07579e+06	1.18304e+06	3.9709e+06	8.79875e+06	7.527e+06	4.17552e+06	1.25096e+06	9.16257e+06	4.37944e+06
9257	427.08	16.782	1	M+FA-H	1-	Farnesyl diphosphate	NA	-	-1.53055	KEGG	382.131	-	445713	1.16927e+07	2.10739e+07	1.57184e+07	1.20562e+07	1.97735e+07	1.43934e+07	1.26015e+07	1.16657e+07	8.88042e+06	2.48354e+07	3.33745e+06	7.78612e+06
9276	163.08	3.74328												1.169e+07	1.72929e+07	1.81084e+07	4.53391e+07	3.80046e+07	1.42993e+07	1.96623e+07	1.34615e+07	5.82661e+07	1.22013e+07	1.71367e+07	7.44874e+06
9282	227.16	16.2111												1.40625e+06	2.56449e+06	1.97909e+06	6.67641e+06	3.99853e+06	3.64657e+06	6.05889e+06	1.88465e+07	6.61132e+06	1.97943e+06	4.38768e+06	7.78194e+06
9284	367.68	24.522												2.94594e+06	2.81084e+06	2.68168e+06	2.7974e+06	1.6837e+06	5.53046e+06	5.06308e+06	3.0959e+06	1.04806e+07	1.28083e+06	3.65989e+06	2.51202e+06
9285	498.12	21.1443												2.60084e+07	3.14828e+07	1.07571e+07	2.38668e+07	2.31399e+07	2.43202e+07	4.63756e+06	7.31531e+06	3.56726e+06	6.76417e+06	8.7134e+06	4.89153e+06
9295	402.96	26.4338												8.6452e+06	9.31699e+06	4.97195e+06	4.02609e+06	3.77961e+06	2.72948e+06	9.66496e+06	6.27397e+06	1.59265e+06	4.75186e+06	3.53684e+06	5.86057e+06
9302	215.16	15.4312	1	M-H	1-	7-hydroxylaurate	CID002339	CPD-17637	0.440898	BioCyc	216.173	-	90659904	5.96699e+06	2.47438e+06	6.92463e+06	2.11646e+06	4.9345e+06	5.347e+06	4.67735e+07	767882	3.82765e+07	2.37041e+07	2.75134e+07	1.39372e+07
9313	360.12	12.4566												4.67886e+06	2.41768e+06	3.97426e+06	4.14354e+06	734658	1.96596e+06	4.58016e+06	8.30732e+06	4.85719e+06	3.1698e+06	3.52835e+06	4.24871e+06
9316	134.76	12.2587												3.13879e+07	2.52662e+07	5.13338e+07	2.19306e+07	3.22106e+07	2.28919e+07	3.8117e+07	2.61575e+07	1.66881e+07	2.84514e+07	5.29928e+07	8.29146e+06
9329	378.96	25.9747												1.45379e+07	1.56685e+07	2.84228e+07	2.57194e+07	4.66635e+07	4.10859e+07	4.01732e+07	2.80779e+07	6.76186e+06	3.75807e+07	1.94068e+07	3.02707e+06
9365	309	18.886												9.38201e+06	2.93773e+06	5.39304e+06	7.2507e+06	9.30423e+06	4.68852e+06	1.28468e+07	6.88055e+06	2.06816e+06	9.91191e+06	5.60595e+06	2.58437e+06
9373	612.96	9.50478												4.16051e+06	1.74497e+06	6.58289e+06	3.2775e+06	1.12451e+07	1.90974e+07	1.36658e+07	1.12989e+07	1.32089e+07	795627	6.89378e+06	5.01576e+06
9404	219.84	16.364												1.48018e+07	9.68733e+06	1.44965e+07	1.26426e+07	5.87946e+06	1.72968e+07	7.78721e+06	1.37875e+07	1.93304e+07	2.70333e+07	7.62867e+06	1.36094e+06
9462	293.16	20.1736	1	M+Na-2H	1-	16-hydroxypalmitate	CID002331	16-HYDROXYPALMITATE	-1.08437	BioCyc	272.235	HMDB06294	7058075	3.59003e+06	2.07009e+07	1.70262e+07	1.13427e+07	1.01997e+07	8.89401e+06	1.65537e+07	1.40532e+07	1.35436e+07	5.43914e+06	1.15776e+07	3.32311e+06
9463	514.92	22.3811												3.5705e+06	9.78145e+06	3.44096e+06	1.31109e+06	9.9367e+06	3.97124e+06	3.82657e+06	2.338e+06	2.85467e+06	3.13895e+06	8.37079e+06	2.23055e+06
9464	353.16	17.8619	1	M+K-2H	1-	3,4-dihydroxy-9,10-secoandrosta-1,3,5(10)-triene-9,17-dione	CID001298	CPD-13709	0.111345	BioCyc	316.167	-	440483	3.87483e+06	895135	1.87523e+06	3.6371e+06	2.20656e+06	3.81981e+06	4.375e+06	8.14475e+06	4.60506e+06	2.1091e+06	5.91004e+06	9.52248e+06
9465	116.28	7.55068												7.34807e+06	8.91573e+06	3.50591e+06	8.72523e+06	8.78091e+06	3.73756e+06	6.27853e+06	3.4334e+06	6.80982e+06	3.09614e+06	2.11516e+06	3.43035e+06
9470	241.68	19.8008												4.31849e+06	2.22375e+06	3.52598e+06	2.69698e+06	2.83043e+06	2.48984e+06	3.10535e+06	1.0915e+06	5.71222e+06	2.45457e+06	2.40579e+06	7.70116e+06
9472	327.48	18.5995												8.50816e+06	8.38505e+06	8.37298e+06	7.44446e+06	1.4537e+07	8.6811e+06	1.76793e+07	2.74542e+07	9.29157e+06	8.82144e+06	9.60082e+06	5.067e+06
9480	281.04	15.213												2.47687e+06	3.24094e+06	1.03561e+07	9.42398e+06	4.28272e+06	5.30118e+06	7.08644e+06	8.24878e+06	9.33875e+06	3.60771e+06	4.96679e+06	1.05321e+07
9483	191.28	19.3632												8.13022e+06	5.33848e+06	5.60746e+06	5.87652e+06	3.13658e+06	812482	4.15223e+06	1.34846e+06	1.75107e+06	3.28048e+06	2.98779e+06	660793
9485	262.92	29.3783												2.46214e+06	3.13325e+06	3.67603e+06	3.6309e+06	5.55759e+06	2.35642e+06	3.40055e+06	3.21432e+06	2.62535e+06	3.73905e+06	3.58352e+06	2.12364e+06
9498	313.92	25.4914												5.85328e+06	1.53205e+07	2.16556e+07	2.18514e+07	2.68686e+07	8.91242e+06	3.09441e+07	8.58319e+06	8.20601e+06	6.24078e+06	1.20701e+07	4.36839e+06
9499	433.08	26.3648												5.20339e+06	1.97793e+06	4.90712e+06	6.32141e+06	8.06945e+06	9.37315e+06	4.61823e+06	6.35426e+06	9.4702e+06	1.17209e+07	3.82311e+06	1.05972e+07
9535	219.96	16.6238												1.39321e+07	8.78036e+06	2.92933e+06	5.41892e+06	1.12448e+07	3.79822e+06	6.93397e+06	9.84622e+06	2.66087e+06	1.26397e+07	1.10694e+07	2.22306e+07
9541	313.92	16.9726												5.57336e+06	4.10394e+06	5.04281e+06	1.8291e+06	2.31156e+06	1.40713e+06	1.21431e+06	2.80613e+06	5.96175e+06	2.92652e+06	3.4914e+06	4.32096e+06
9543	145.92	14.9624												1.30527e+07	3.43855e+06	9.39746e+06	2.07311e+07	5.30997e+06	6.85097e+06	5.87634e+06	7.01834e+06	1.05286e+07	8.6659e+06	2.20757e+06	4.1403e+06
9563	183.24	19.7575												7.66794e+06	7.58193e+06	1.67528e+07	1.33533e+07	6.96911e+06	8.31011e+06	5.05959e+07	6.14551e+06	8.93768e+06	1.08843e+07	1.36578e+07	1.74775e+06
9586	164.88	28.9423												1.67693e+07	6.08499e+06	8.67198e+06	5.16641e+06	3.94953e+06	6.93338e+06	6.96219e+06	2.03581e+07	5.03487e+06	9.33059e+06	1.50133e+07	2.55914e+06
9592	165.24	10.937												7.41278e+06	2.30623e+06	6.22048e+06	6.1972e+06	4.04398e+06	9.19153e+06	1.37063e+07	8.14863e+06	7.11316e+06	3.82714e+06	7.55888e+06	1.50088e+06
9596	810.96	11.8054												7.0755e+07	8.87162e+07	5.523e+07	3.17046e+08	3.89846e+08	2.36649e+08	2.91982e+07	1.28001e+07	4.57094e+07	8.38874e+06	1.31112e+07	3.17926e+06
9603	157.8	21.5109												7.28839e+06	1.1091e+07	5.46071e+06	1.66744e+06	4.59752e+06	5.31087e+06	6.54671e+06	4.40032e+06	5.21386e+06	5.37949e+06	3.86047e+06	4.23979e+06
9634	248.4	19.9596												7.26768e+06	8.62839e+06	1.0135e+07	1.9573e+07	2.04894e+07	7.66828e+06	3.11637e+07	1.31467e+07	1.57967e+07	1.06097e+07	1.67128e+07	1.37073e+06
9638	339	6.5386	1	2M-H	1-	L-cysteate	CID000541	L-CYSTEATE	0.29548	BioCyc	170.012	HMDB02757	7140381	1.39273e+07	3.30068e+07	3.03338e+07	2.22489e+07	2.7914e+07	3.4602e+07	8.96705e+07	4.39623e+07	3.29436e+07	2.98678e+07	3.00291e+07	3.69424e+06
9650	554.88	10.1103												1.12786e+08	4.8082e+07	5.78821e+07	1.1864e+08	9.35921e+07	1.42672e+08	3.80516e+07	2.92806e+07	3.26961e+07	1.37548e+07	1.26076e+07	1.39599e+06
9663	353.16	8.71074												4.2225e+06	2.14146e+06	7.74508e+06	1.19512e+06	2.89482e+06	1.76025e+06	2.9763e+07	3.04125e+07	1.97759e+07	1.39885e+07	1.21862e+07	1.35152e+06
9691	339.12	14.8805												4.19187e+06	7.31645e+06	7.8535e+06	3.53994e+06	7.77405e+06	2.93342e+06	3.52766e+06	7.86125e+06	3.50722e+06	3.32218e+06	9.19372e+06	1.57816e+06
9694	339.12	15.254												4.19187e+06	7.31645e+06	1.40274e+07	1.66355e+06	5.49483e+06	4.86069e+06	7.7655e+06	1.2953e+06	3.50722e+06	8.24176e+06	8.4662e+06	1.57816e+06
9699	223.08	15.5257												3.68943e+06	7.31901e+06	9.68452e+06	7.26251e+06	2.62904e+06	1.37408e+07	8.001e+06	8.90938e+06	5.7252e+06	3.53877e+06	3.6741e+06	1.99628e+06
9700	265.08	14.2974												1.90116e+06	3.32215e+06	1.98072e+06	2.73028e+06	3.10281e+06	3.09577e+06	6.08278e+06	7.63315e+06	3.15768e+06	2.12976e+06	3.31737e+06	1.74207e+06
9720	199.2	13.2665												2.23729e+06	4.60461e+06	2.55499e+06	1.01362e+06	991818	5.45895e+06	1.22048e+07	1.06082e+07	1.17824e+07	1.00692e+07	4.85162e+06	2.92669e+06
9723	304.8	28.1326												1.36257e+07	7.28393e+06	1.58208e+07	1.08958e+07	1.58638e+07	1.41403e+07	1.79066e+07	1.54789e+07	1.19448e+07	1.43498e+07	1.87103e+06	3.00852e+06
9725	318	13.8494												1.07586e+06	2.54913e+06	1.15426e+06	1.0447e+06	3.99791e+06	1.00466e+06	3.03269e+06	2.43869e+06	5.73389e+06	2.01265e+06	1.26076e+06	871750
9727	325.2	6.8526												3.49163e+06	1.67857e+06	3.03368e+06	1.73168e+06	4.48206e+06	4.20759e+06	8.53582e+06	5.40713e+06	1.24948e+07	1.43932e+07	3.05366e+06	1.77528e+06
9739	227.28	25.6863												2.51188e+07	2.80224e+07	2.71496e+07	3.77096e+07	2.82318e+07	3.37449e+07	625724	1.05663e+07	3.08144e+07	2.88191e+07	1.8586e+07	2.70948e+06
9743	429	23.9835												3.63585e+07	3.95613e+07	9.11977e+06	7.62736e+06	5.40175e+07	3.64299e+07	3.1082e+07	3.57861e+07	5.10389e+07	2.81908e+07	4.86459e+07	867794
9744	507.12	23.6894												6.87379e+06	7.15166e+06	3.77955e+06	8.23353e+06	4.15281e+06	7.82087e+06	6.25286e+06	7.49585e+06	1.20452e+07	5.61684e+06	2.59258e+06	867794
9748	226.2	3.46442												2.56911e+06	1.41133e+06	1.11494e+06	1.08781e+06	1.86072e+06	954865	3.4693e+08	3.84828e+08	1.06554e+06	1.84809e+08	2.01153e+08	1.03143e+06
9752	189.12	7.854												4.56688e+06	3.84879e+06	3.19336e+06	2.58388e+06	3.36265e+06	1.67197e+06	1.17156e+07	6.44533e+06	6.65478e+06	1.37564e+07	5.84648e+06	531625
9756	229.08	11.4604	1	M-H	1-	5-phospho-beta-D-ribosylamine	CID000005	5-P-BETA-D-RIBOSYL-AMINE	1.13454	BioCyc	230.043	HMDB01128	25245171	2.46961e+06	5.84451e+06	5.82747e+06	9.75238e+06	4.02999e+06	5.96016e+06	3.4403e+07	9.81197e+06	3.19235e+07	1.1911e+07	8.08864e+06	519941
9757	157.8	21.2989												4.04856e+06	1.1091e+07	5.46071e+06	1.66744e+06	2.55229e+06	5.31087e+06	3.02886e+06	4.40032e+06	6.43911e+06	5.37949e+06	3.86047e+06	636499
9760	201.24	13.6618												2.01539e+06	5.62173e+06	1.65644e+06	3.85867e+06	5.90468e+06	7.10924e+06	687933	1.705e+06	984232	1.06746e+06	2.16412e+06	494123
9761	226.08	3.38266												3.74847e+06	1.60473e+06	2.40524e+06	1.42995e+06	1.70279e+06	476458	4.13119e+08	4.06457e+08	4.14049e+08	2.91665e+08	2.41126e+08	533983
9765	243.12	3.55639	1	2M+FA-H	1-	(2R)-2-Hydroxy-2-methylbutanenitrile	NA	C18796	-0.49099	KEGG	99.0684	-	12650900	4.45119e+06	1.81191e+06	1.07334e+06	3.14795e+06	2.87834e+06	1.39311e+06	7.84273e+08	8.76084e+08	8.62937e+08	5.5125e+08	3.22169e+08	4.07822e+08
9767	677.64	1.87256	1	M-H	1-	Hydroxyphthioceranic acid (C45)	NA	-	1.51591	KEGG	678.689	-	52921760	7.82534e+07	8.16776e+07	1.09825e+08	4.90054e+07	6.13528e+07	9.80283e+07	9.7018e+08	1.04293e+09	1.11631e+09	8.60874e+08	8.31307e+08	1.01351e+09
9769	619.68	1.75857												6.63146e+07	3.07567e+07	1.77517e+07		2.07998e+07		9.80236e+07	8.42764e+07	8.28256e+07	2.04414e+08	1.87197e+08	1.57034e+08
9771	328.08	4.1852	1	M-H	1-	Cyclic AMP	NA	C00575	1.34789	KEGG	329.053	-	6076	5.11041e+07	4.43585e+07	7.84944e+07	2.89018e+07	2.89694e+07	1.14576e+07	5.26101e+08	2.94307e+08	3.02446e+08	2.26255e+08	3.38622e+08	2.67801e+08
9773	282	4.08098	1	M+K-2H	1-	5'-Deoxy-5-fluorocytidine	NA	C16635	-1.66388	KEGG	245.081	-	10037499	4.02017e+06	878785	4.97928e+06	3.65299e+06	3.54817e+06	5.0264e+06	1.9552e+08	1.76392e+08	2.33269e+08	1.52666e+08	1.16949e+08	1.78916e+08
9774	325.44	20.3987												1.48105e+08	2.44122e+08	2.61153e+08	2.60209e+08	2.4005e+08	2.30724e+08	2.90929e+08	3.50834e+08	3.31371e+08	9.62997e+08	3.3005e+08	2.83392e+08
9777	557.64	1.40313												5.12646e+08	5.90289e+08	4.56185e+08	7.23909e+08	5.75861e+08	7.4331e+08	7.13195e+08	8.36171e+08	8.98753e+08	3.82863e+07	8.66886e+07	1.51694e+08
9778	289.08	8.97454	1	M+K-2H	1-	2'-deoxyinosine	CID000031	DEOXYINOSINE	2.3501	BioCyc	252.086	HMDB00071	639	6.18776e+07	1.95219e+08	3.83827e+08	3.3974e+08	3.2322e+08	2.97885e+08	3.31385e+08	2.33248e+08	1.60734e+08	9.95324e+07	1.46091e+08	9.06463e+07
9783	402.96	5.17397												3.38688e+07	2.55455e+07	7.09981e+07	8.22383e+07	2.23312e+07	3.45775e+07	7.1629e+07	6.8462e+07	1.10884e+08	9.05442e+07	3.91721e+07	5.53627e+07
9795	173.16	2.08118												5.92554e+07	4.78782e+07	3.87475e+07	2.55965e+07	7.70224e+07	3.95497e+07	7.12341e+07	4.53498e+07	6.33199e+07	1.16551e+08	4.65742e+07	3.77407e+07
9801	942.72	4.24996												8.70935e+07	7.79545e+07	1.34742e+08	1.85115e+08	7.58321e+07	9.4233e+07	1.72977e+07	1.36502e+07	3.197e+07	1.65654e+07	8.92441e+06	2.47901e+07
9802	182.28	3.57618												2.9663e+06	585410	3.10666e+06	929195	1.79842e+06	2.34473e+06	4.3117e+07	4.51812e+07	4.89049e+07	2.34046e+07	1.95931e+07	1.88777e+07
9810	725.76	6.94123	1	M+Na-2H	1-	Phthioceranic acid (C48)	NA	-	1.52383	KEGG	704.741	-	52921739	5.94725e+06	1.51181e+07	2.50358e+07	9.69724e+06	5.57448e+06	3.6998e+06	3.573e+07	5.04527e+07	3.32788e+06	2.64731e+07	7.00584e+06	7.35133e+06
9811	133.22	23.0053																			3.85945e+07		1.24725e+07	6.16222e+07
9814	135	4.36276												6.8943e+07	4.58719e+07	8.66772e+07	6.31506e+07	1.01205e+08	6.72735e+07	7.27999e+07	5.15843e+07	4.68337e+07	1.82948e+07	5.90325e+07	4.78481e+07
9825	410.88	7.68161	1	M+Na-2H	1-	alpha-Phosphoribosylpyrophosphoric Acid	NA	C00119	1.41547	KEGG	389.952	-	7339	2.93565e+06	2.06415e+06	2.98364e+06	4.02409e+06	4.60592e+06	8.48243e+06	1.44469e+07	8.9336e+06	6.03976e+06	1.39885e+07	4.17504e+06	1.24601e+07
9827	353.035	8.84196	1	M+FA-H	1-	2'-Deoxyuridine 5'-monophosphate	NA	C00365	0.837702	KEGG	308.041	-	65063	1.39237e+06	3.2122e+06	2.75129e+06	5.00955e+06	1.01319e+07	8.59343e+06	1.25201e+07	3.34157e+07	5.55764e+07	1.11705e+07	6.75558e+06	2.04907e+07
9838	448.8	7.46677												3.67669e+06	7.28497e+06	2.47283e+06	7.40714e+06	7.32954e+06	7.49169e+06	5.63417e+07	4.14269e+07	2.70915e+07	2.14629e+07	1.09177e+07	9.45197e+06
9839	135.12	18.8804												8.97736e+07	1.25246e+08	1.92879e+08	4.87125e+07	2.55161e+08	9.17523e+07	3.24255e+08	1.83694e+08	7.08396e+08	2.87165e+08	5.11865e+07	4.76808e+07
9849	498.96	9.02175												1.48487e+07	4.17325e+06	4.23512e+06	7.83986e+06	3.67855e+06	3.2713e+06	8.04988e+06	8.68927e+06	1.4151e+07	2.2122e+07	2.41619e+06	2.2853e+06
9854	369	26.1372												1.95965e+07	5.77782e+07	4.61001e+07	4.44238e+07	2.0807e+07	3.32603e+07	1.53744e+08	3.71624e+06	1.09538e+07	1.05903e+08	2.37605e+07	5.03469e+07
9856	209.165	12.1368												2.32007e+06	3.42943e+06	6.13728e+06	2.89041e+06	4.19095e+06	7.52985e+06	1.26168e+07	1.48512e+07	1.19401e+07	2.37134e+07	8.10226e+06	1.50287e+07
9863	311.16	20.0362												7.2573e+07	5.1638e+07	9.09362e+07	6.05278e+07	5.02699e+07	2.281e+07	2.51221e+07	2.17643e+07	4.7128e+07	5.96591e+06	6.30235e+07	7.31619e+07
9875	539.76	4.41438												3.18081e+06	8.17582e+06	7.77034e+06	2.62226e+06	2.98962e+06	1.92185e+06	3.61583e+07	1.74186e+07	2.45091e+07	1.95247e+07	2.90185e+07	5.73695e+07
9877	601.8	9.50935												5.93808e+06	2.90417e+06	1.37676e+06	1.3545e+07	2.87209e+06	8.12108e+06	1.96508e+07	2.63224e+07	1.70557e+07	1.16127e+07	1.53382e+07	9.67517e+06
9886	207	4.06663												5.07662e+07	7.20165e+07	7.92095e+07	3.27293e+07	5.87376e+07	2.55298e+07	2.46616e+07	3.13531e+07	3.12761e+07	1.27386e+07	4.67746e+07	4.07667e+07
9888	258	3.76412	1	M+K-2H	1-	l-Histidinol phosphate	NA	C01100	1.97004	KEGG	221.057	-	439398	3.02672e+06	2.55194e+06	4.9385e+06	5.95895e+06	3.26005e+06	5.89531e+06	1.85845e+07	1.19492e+07	2.96201e+07	1.02228e+07	2.5488e+07	3.31708e+07
9889	105	5.81835												1.66237e+06	1.42562e+06	2.40052e+06	1.97059e+06	1.22346e+06	2.13533e+06	2.23937e+07	2.24202e+07	1.70209e+07	9.34942e+06	6.78685e+06	6.67964e+06
9904	133.32	26.0423												7.08005e+07	8.12332e+07	8.07767e+07	1.20775e+08	1.15812e+08	6.75943e+08	4.6383e+07	4.693e+07	2.82132e+08	1.24381e+08	3.28321e+07	6.5268e+07
9905	379.08	8.11901	1	2M-H	1-	cyclic-2,3-O-oxalyl-L-threonate	CID000120	CPD-13914	0.956031	BioCyc	190.011	-	90659383	6.87764e+06	5.49037e+06	2.88846e+06	4.07867e+06	1.08604e+07	8.65971e+06	2.1082e+07	2.93191e+07	1.79343e+07	1.6115e+07	1.1085e+07	1.90806e+07
9906	426.96	21.6213												2.75683e+07	5.68976e+07	1.73929e+07	7.23089e+07	3.46215e+07	1.21729e+08	7.66181e+07	3.1686e+07	4.53385e+07	2.17328e+07	2.49679e+07	4.07469e+07
9910	426.96	21.4109												2.75683e+07	1.49489e+07	1.73929e+07	7.23089e+07	3.46215e+07	1.21729e+08	2.66296e+07	8.09894e+06	4.53385e+07	1.96182e+07	2.49679e+07	4.07469e+07
9918	425.88	6.70055												3.53682e+07	9.73172e+07	7.17874e+07	2.55794e+07	1.87262e+07	4.01187e+07	1.91673e+07	1.95785e+07	1.12527e+07	3.55021e+07	1.84004e+07	1.02244e+07
9930	326.76	17.6286												3.27258e+07	9.64809e+06	1.23167e+07	1.19474e+07	6.78626e+06	2.11484e+07	1.86887e+07	2.25574e+07	2.83814e+07	5.73256e+07	3.03465e+07	5.77313e+06
9960	488.04	28.2852												6.521e+07	4.89764e+07	1.71426e+07	8.27472e+07	6.19007e+07	5.2209e+07	3.58846e+07	1.1465e+07	2.85448e+07	1.51655e+07	1.33694e+07	1.31244e+07
9972	351.24	23.9594												1.88811e+07	2.35367e+07	1.75497e+07	2.9421e+07	1.5319e+07	1.53039e+07	1.49068e+07	2.12387e+06	3.74571e+07	1.86886e+07	3.09433e+07	1.31927e+07
9973	369	27.8418												5.96769e+07	4.74363e+07	2.00729e+07	6.566e+07	3.32744e+07	1.95466e+07	1.0245e+08	7.87389e+06	3.55983e+07	9.87083e+07	3.13032e+07	2.12698e+07
9975	347.04	27.4453												2.43174e+07	2.67388e+07	4.63008e+07	3.04604e+07	2.26652e+07	2.3354e+07	7.6152e+06	4.12672e+07	3.78755e+07	5.17463e+07	2.13715e+07	1.17716e+07
9985	155.4	13.4429												1.30888e+06	1.40354e+06	1.54705e+06	3.23888e+06	2.98211e+06	994393	2.10973e+07	1.41883e+07	8.63884e+06	1.30895e+07	2.51156e+06	2.56416e+06
9986	207.12	12.1489												5.62899e+07	8.15673e+07	2.96959e+07	2.92743e+07	6.28631e+07	3.31349e+07	6.55185e+07	5.01266e+07	7.7141e+07	8.79544e+06	5.80435e+06	3.68109e+07
9996	748.68	4.24179												1.59041e+06	3.13395e+06	8.7673e+06	1.35886e+07	5.34306e+06	6.24212e+06	2.23006e+07	1.47759e+07	2.93841e+07	2.46825e+06	3.13456e+07	2.22055e+07
10001	139.2	14.0267												4.48347e+06	4.69946e+06	9.69673e+06	3.92869e+06	5.32069e+06	4.55582e+06	3.00663e+07	7.6347e+07	5.61668e+07	1.60496e+07	2.58784e+07	3.82703e+07
10017	177.36	17.4317												1.99326e+07	1.51233e+07	2.08076e+07	2.00433e+07	1.76426e+07	2.58215e+07	1.52695e+07	2.39442e+07	3.83589e+07	3.10107e+06	1.19706e+07	2.11642e+07
10018	323.04	25.0803												1.47368e+07	1.15514e+07	1.72656e+07	2.45336e+07	1.16209e+07	2.11474e+07	1.86799e+07	1.47589e+07	2.1857e+07	1.33158e+07	3.45384e+07	1.30782e+07
10026	446.28	2.7384												2.83268e+06	2.77204e+06		1.71798e+06	3.03536e+06	4.1407e+06	4.15037e+07	1.47452e+07	1.81428e+07	1.60951e+07	1.44386e+07	1.72786e+07
10047	147.12	10.4613												1.22909e+07	1.02117e+07	1.58015e+07	4.98905e+06	5.74999e+06	1.88589e+07	2.19611e+07	2.32346e+07	2.70292e+07	1.61082e+07	4.26661e+07	6.90728e+06
10053	385.92	4.17794												4.95266e+06	7.44598e+06	2.99514e+06	1.02201e+07	5.14997e+06	5.01275e+06	6.51545e+06	2.31357e+06	6.18344e+06	3.93788e+06	8.88102e+06	2.81253e+06
10054	393	4.63264													3.99087e+06	4.2249e+06	1.54217e+06	3.81249e+06	3.87489e+06	2.15924e+07	2.24831e+07	1.96784e+07	6.67601e+06	3.9231e+06	1.06786e+07
10066	335.04	7.42058	1	2M-H	1-	3,4-dihydroxyphenylacetate	CID000040	CPD-782	0.364928	BioCyc	168.042	HMDB01336	5460350	5.11338e+06	1.37556e+06	7.5892e+06	6.88196e+06	9.96616e+06	3.18798e+06	6.23874e+06	4.36849e+06	1.2835e+07	1.71398e+07	5.94746e+06	9.51026e+06
10067	150	28.9622												3.43718e+07	1.82014e+07	3.44882e+07	3.54816e+07	4.41889e+07	2.51665e+07	4.56289e+07	1.66655e+07	3.46714e+07	2.71875e+07	3.895e+07	3.45704e+07
10070	217.08	11.3951												1.95079e+06	2.02718e+06	2.80192e+06	1.48614e+06	2.28492e+06	4.36005e+06	9.60711e+06	1.12475e+07	6.35587e+06	1.00633e+07	3.15825e+06	6.4977e+06
10072	207.24	12.3761												2.70382e+07	2.10364e+07	2.06191e+07	3.73028e+07	2.72087e+07	4.43298e+07	1.62392e+08	6.03855e+07	3.48613e+07	2.63388e+07	1.82932e+07	1.79284e+07
10082	162.96	12.8218												3.6411e+07	4.68202e+07	5.31454e+07	1.25183e+07	2.62735e+07	3.004e+07	4.16338e+07	3.76613e+07	2.80741e+07	1.27995e+07	5.9332e+07	1.49185e+07
10083	135.24	7.72905												2.14818e+07	4.49386e+07	1.1288e+07	2.87359e+07	4.12857e+07	5.24791e+06	3.18621e+07	1.03265e+08	1.97054e+07	1.31266e+07	3.16543e+07	3.30401e+07
10084	369	18.7514												3.59059e+07	3.89558e+07	1.37103e+07	4.14373e+07	4.07303e+07	3.08763e+07	3.52607e+07	2.54902e+07	3.7268e+07	5.27928e+06	3.51816e+07	4.24673e+07
10131	257.16	17.248												6.82337e+06	7.40379e+06	7.46445e+06	6.53166e+06	5.99993e+06	7.06065e+06	1.69186e+07	1.22121e+07	3.66177e+07	684242	1.03251e+07	5.34998e+06
10137	304.92	28.2428												1.30039e+07	5.74542e+06	4.68894e+06	1.04525e+07	9.19978e+06	1.51377e+07	1.95169e+07	1.36112e+07	1.34408e+07	862851	1.78173e+07	9.9418e+06
10140	353.4	26.3119												5.20339e+06	7.47838e+06	2.15869e+06	8.99933e+06	8.21543e+06	2.80686e+06	2.82888e+06	9.13768e+06	4.85408e+06	8.78675e+06	1.5546e+06	3.07315e+06
10144	207.24	3.15725												2.60848e+07	1.08771e+07	2.77484e+07	1.59798e+07	1.28162e+07	1.684e+07	8.0402e+07	2.32973e+07	3.03204e+07	5.8137e+06	1.09654e+07	1.36865e+07
10146	153.24	15.4216												4.50308e+06	3.55632e+06	4.83825e+06	4.767e+06	1.31492e+06	4.95126e+06	2.04374e+07	7.45134e+06	1.46914e+07	1.01561e+07	1.0913e+07	1.91752e+06
10149	323.04	24.7524												1.47368e+07	1.3e+07	1.72656e+07	5.99759e+06	1.16209e+07	3.40885e+07	5.79636e+07	2.07519e+07	2.1857e+07	1.10125e+07	3.7537e+07	1.30782e+07
10159	308.88	16.6218												4.27456e+06	1.93794e+06	3.14201e+06	2.98239e+06	4.56771e+06	6.72229e+06	1.75317e+06	2.83467e+06	3.22507e+06	7.85169e+06	9.68244e+06	3.69142e+06
10162	116.64	28.9723												1.56741e+07	1.23188e+07	4.521e+07	2.43058e+07	1.93134e+07	3.64101e+07	3.02569e+07	2.3944e+07	2.50641e+07	1.18394e+07	5.85295e+06	2.52092e+07
10163	207.24	29.264												2.7206e+07	5.97339e+07	7.61371e+07	1.29771e+08	4.5344e+07	7.43164e+07	5.64381e+07	7.92426e+07	6.90493e+07	1.11063e+07	1.06859e+08	5.34409e+07
10187	130.32	6.60645												2.27041e+06	7.06448e+06	2.00802e+07	8.68408e+06	9.28739e+06	2.12465e+06	1.93389e+07	1.56657e+07	1.42116e+07	6.35869e+06	6.17636e+06	5.51872e+06
10188	295.2	5.66665												4.7173e+06	1.8051e+06	3.38946e+06	1.60404e+06	1.35462e+06	1.2033e+06	1.94767e+07	1.91187e+07	1.73344e+07	1.13208e+07	7.63463e+06	5.42732e+06
10194	150	26.7406												3.73708e+07	3.22692e+07	1.49388e+07	3.98091e+07	2.29374e+07	1.72344e+07	8.08475e+06	2.42373e+07	2.59e+07	1.63737e+07	2.60236e+07	1.86393e+07
10196	233.04	27.7687												1.32662e+07	2.64408e+07	9.04727e+06	1.48228e+07	2.57465e+07	1.82347e+07	1.84431e+07	8.9857e+06	1.19912e+07	1.01884e+07	2.04659e+07	1.9163e+07
10199	353.16	16.5944	1	M+Na-2H	1-	ciprofloxacin	CID002682	CPD-12843	-0.0902533	BioCyc	332.141	HMDB14677	4011971	5.25655e+06	7.63592e+06	8.87743e+06	4.85701e+06	2.42483e+06	5.95067e+06	7.11144e+06	1.36855e+07	5.40698e+06	4.03455e+06	1.99956e+07	1.83626e+06
10208	199.32	13.3603												2.76281e+06	3.73147e+06	1.0694e+06	2.13102e+06	1.52731e+06	1.01607e+06	1.99378e+07	4.7136e+06	9.54482e+06	8.47618e+06	4.60645e+06	2.58857e+06
10229	137.04	11.7088	1	M-H	1-		CID001585	CPD-110	0.788176	BioCyc	138.032	HMDB01895	54675850	5.35619e+07	5.79911e+07	1.57723e+07	4.51426e+07	3.05975e+07	3.69264e+07	1.26759e+07	1.78402e+07	2.40545e+07	8.87771e+06	1.37821e+07	2.94702e+07
10239	339.48	20.7087												1.33121e+07	2.99496e+07	1.98604e+07	2.43572e+07	3.15544e+07	6.00913e+07	1.19166e+07	8.34128e+06	2.58268e+07	3.81722e+06	7.30515e+06	1.19142e+07
10253	257.155	15.4314	1	2M-H	1-	5-oxo-L-proline	CID000252	5-OXOPROLINE	-1.52685	BioCyc	129.043	HMDB00267	5289118	1.29828e+07	8.44143e+06	7.8063e+06	4.42773e+06	5.4027e+06	1.1143e+07	4.65478e+06	5.74729e+06	1.03785e+07	1.69668e+07	1.38916e+07	6.08974e+06
10272	211.2	7.41592												1.83321e+07	3.47199e+07	2.88516e+07	1.89826e+07	2.89573e+07	3.11668e+07	4.1728e+07	8.91712e+06	1.6072e+07	4.45958e+06	5.82811e+06	1.74622e+07
10274	159.24	8.39623												7.38873e+06	6.58517e+06	1.05346e+07	9.92383e+06	6.72452e+06	6.91236e+06	1.38662e+07	9.08698e+06	7.26263e+06	8.27627e+06	1.63548e+06	3.48094e+06
10285	511.62	18.186																					3.22779e+06
10288	445.08	6.57948												3.42811e+06	3.32907e+06	4.15114e+06		5.60186e+06	2.09161e+06	2.15574e+07	4.60929e+06	1.63393e+07	7.06053e+06	4.71856e+06	4.26582e+06
10293	207.24	5.63389												1.92185e+07	1.96406e+07	2.16281e+07	1.25072e+07	1.94479e+07	2.54435e+07	1.91035e+08	2.29487e+08	1.96135e+08	4.45027e+06	4.23398e+06	9.15137e+07
10309	179.28	3.45187												1.73825e+07	2.54237e+07	1.80062e+07	2.72767e+07	1.87505e+07	3.3086e+07	1.53504e+07	1.49939e+07	1.50511e+07	8.2388e+06	2.78693e+07	3.06314e+07
10317	145.2	8.61914												5.13304e+06	3.59492e+06	5.7815e+06	4.31312e+06	3.06738e+06	5.8142e+06	1.03066e+07	3.53411e+06	1.00043e+07	3.13536e+06	2.02729e+06	4.69082e+06
10334	173.28	16.8437												3.72257e+06	2.77214e+06	1.91717e+06	2.23514e+06	2.72489e+06	3.26156e+06	4.53293e+06	1.11127e+07	4.79476e+06	9.73559e+06	6.70994e+06	5.41942e+06
10337	441	20.5924												6.7315e+06	9.15586e+06	8.23831e+06	1.83665e+07	5.45865e+06	3.90638e+06	1.2572e+07	1.18219e+07	2.20663e+06	1.1995e+07	3.86879e+06	1.0228e+07
10345	162.96	12.2335												8.1607e+07	4.68202e+07	1.40942e+07	3.47179e+07	1.72669e+07	3.97538e+07	6.94691e+07	3.76613e+07	3.27609e+07	2.81504e+06	3.91138e+07	1.49185e+07
10346	325.32	16.4355												3.98041e+07	4.92307e+07	5.4448e+07	1.19557e+07	2.83057e+07	3.94612e+06	1.72308e+07	7.8215e+06	8.23754e+06	2.54866e+06	5.61668e+07	4.51194e+06
10354	353.16	16.1207	1	M+Na-2H	1-	ciprofloxacin	CID002682	CPD-12843	-0.0902533	BioCyc	332.141	HMDB14677	4011971	5.25655e+06	7.63592e+06	9.47154e+06	4.85701e+06	6.33605e+06	4.58342e+06	7.11144e+06	1.36855e+07	6.59325e+06	3.18924e+06	1.22595e+06	2.1087e+06
10361	402.72	7.61426												2.27771e+07	3e+07	2.77973e+07	4.70872e+07	3.17536e+07	5.24183e+07	2.91604e+07	2.82544e+07	3.2781e+07	2.11071e+07	2.45971e+07	2.25363e+07
10369	411.96	23.3064												1.23207e+07	5.71752e+06	4.85141e+06	8.38197e+06	8.39895e+06	5.01261e+06	3.07617e+06	4.19036e+06	6.96716e+06	1.80444e+06	5.35912e+06	6.36531e+06
10381	243.24	23.358												3.98323e+06	5.64093e+06	6.19375e+06	5.70685e+06	884289	2.80912e+06	1.49186e+06	3.27284e+06	7.30891e+06	3.45699e+06	6.33372e+06	2.39997e+06
10395	587.88	2.73472												2.46627e+07	7.31775e+06	2.90537e+07	5.9132e+06	9.5247e+06	1.59187e+07	1.73938e+07	2.53001e+07	1.81324e+07	2.43091e+06	6.86317e+06	1.68604e+07
10405	175.2	17.2291												5.57387e+07	4.47965e+07	2.73289e+07	3.82461e+07	9.55528e+06	3.53535e+07	1.45236e+08	3.75131e+07	5.57041e+07	1.06903e+07	1.48219e+07	2.29962e+07
10409	185.16	17.3947												5.09893e+06	6.04686e+06	4.42186e+06	3.3627e+06	4.47497e+06	5.30819e+06	7.30632e+06	7.56041e+06	8.72638e+06	7.56428e+06	3.20704e+06	3.94621e+06
10411	338.88	19.0644												6.73527e+06	1.45202e+07	7.2342e+06	7.73712e+06	1.84603e+07	6.25827e+06	1.8722e+07	1.20265e+07	1.5832e+07	5.16566e+06	6.50516e+06	2.32131e+07
10413	137.04	11.9515	1	M-H	1-	salicylate	CID001585	CPD-110	0.788176	BioCyc	138.032	HMDB01895	54675850	4.50858e+07	4.71973e+07	1.22559e+07	4.03481e+07	1.65476e+07	5.1663e+07	1.75496e+07	3.07755e+07	2.40545e+07	1.19433e+07	1.14389e+07	2.28259e+07
10419	313.2	20.348												4.56475e+06	1.23442e+07	9.34086e+06	1.18691e+07	7.51454e+06	3.38652e+07	2.39356e+07	1.36871e+07	1.377e+07	1.27857e+07	1.01424e+07	1.15282e+07
10432	341.04	21.3028												1.75471e+07	1.01221e+07	6.13698e+06	1.25688e+07	1.27904e+07	1.76302e+07	1.28481e+07	7.75008e+06	5.51578e+06	4.98676e+06	1.15567e+07	8.85359e+06
10445	221.4	22.9713												4.40534e+06	7.37716e+06	6.64348e+06	7.1646e+06	1.56462e+07	8.23208e+06	6.00597e+06	5.72459e+06	9.19273e+06	1.41254e+07	5.74184e+06	6.40576e+06
10451	175.2	6.23134												1.4232e+07	1.15991e+07	2.00484e+07	2.82062e+07	1.67137e+07	1.44478e+07	4.00308e+07	2.96874e+06	3.69377e+07	5.78313e+06	1.46313e+07	3.89782e+07
10454	178.8	17.3941												1.20818e+07	9.56256e+06	1.00872e+07	7.01e+06	7.19233e+06	4.86644e+07	6.95743e+06	8.00394e+06	1.0472e+07	5.01133e+06	5.61667e+06	8.81984e+06
10457	250.2	23.831												2.42078e+06	4.62699e+06	1.1781e+07	5.77022e+06	3.89387e+06	3.06848e+06	4.83687e+06	4.75928e+06	7.79887e+06	3.09899e+06	3.92278e+06	4.49338e+06
10460	179.28	18.6881												4.60219e+07	2.08978e+07	4.325e+07	2.92333e+07	5.46375e+07	4.17679e+07	2.38558e+08	6.7782e+07	6.16181e+07	2.47551e+06	3.05822e+07	2.23647e+07
10461	187.32	18.4381												1.5696e+06	1.23593e+06	1.86502e+06	3.1792e+06	2.96877e+06	3.88264e+06	5.3869e+06	4.85478e+06	4.66325e+06	4.62228e+06	2.64628e+06	2.87422e+06
10462	315.12	7.87789												8.0012e+06	7.28167e+06	7.19662e+06	9.79553e+06	1.24795e+07	1.33519e+07	2.43993e+06	1.01084e+07	7.40516e+06	7.12211e+06	2.36506e+06	3.72558e+06
10465	315.24	17.8334												2.88685e+06	1.14558e+07	2.16528e+06	7.98219e+06	2.33147e+06	2.79169e+06	4.49558e+06	3.19321e+06	5.22785e+06	4.85073e+06	3.19156e+06	4.46843e+06
10484	248.28	16.3119												1.17484e+07	1.05026e+07	8.32069e+06	1.29798e+07	1.03116e+07	3.39178e+06	1.70156e+06	2.5004e+06	5.99184e+06	9.46954e+06	8.28982e+06	8.26363e+06
10488	283.2	23.3004	1	M-H	1-	androsta-1,4-diene-3,17-dione	CID001326	CPD-13704	0.898467	BioCyc	284.178	HMDB03422	13472	1.2046e+07	3.78918e+06	3.72313e+06	7.83193e+06	7.94406e+06	6.95502e+06		6.74747e+06	1.70862e+06	3.12769e+06	3.84328e+06	8.27681e+06
10505	425.88	5.64096												4.18404e+07	9.42939e+07	9.48713e+07	4.51291e+07	8.96665e+07	1.26372e+08	1.81145e+07	9.89799e+07	2.84889e+07	2.97203e+06	2.51292e+07	2.59475e+07
10519	162.96	13.1118												3.6411e+07	2.86047e+07	3.73346e+07	1.25183e+07	2.23717e+07	3.004e+07	2.49137e+07	3.16004e+07	3.72584e+07	2.97122e+06	3.24382e+07	2.14139e+07
10525	424.92	22.8636												4.46797e+06	4.93527e+06	5.17121e+06	2.40161e+06	5.33353e+06	1.20444e+07	3.05954e+06	6.27495e+06	7.72731e+06	4.07808e+06	1.02736e+07	6.03881e+06
10534	111.12	1.74868												2.62132e+08	2.15695e+08	2.26135e+08	5.65099e+06	2.94393e+08	7.83119e+06	6.08691e+08	7.70701e+06	1.96038e+07	3.61778e+06	1.99096e+06	2.44667e+08
10535	340.08	20.2505												1.13841e+07	9.16311e+06	9.69369e+06	9.49501e+06	1.98248e+07	1.91298e+07	6.62306e+06	1.86171e+07	1.14797e+07	9.23673e+06	3.4196e+06	2.40194e+07
10542	145.92	16.2827												4.46555e+06	5.42956e+06	4.19722e+06	7.44682e+06	9.444e+06	6.5075e+06	5.64316e+06	2.54142e+06	9.06186e+06	5.08964e+06	6.46366e+06	4.0663e+06
10551	223.08	15.827	1	M-H	1-	L-cystathionine	CID001101	L-CYSTATHIONINE	0.12342	BioCyc	224.083	HMDB00099	25243997	7.22718e+06	7.31901e+06	9.68452e+06	7.26251e+06	2.66665e+06	7.9068e+06	8.001e+06	8.90938e+06	4.5787e+06	1.47496e+07	6.07287e+06	9.98342e+06
10559	183.24	18.3629												4.19768e+06	7.06671e+06	1.21022e+07	1.41744e+07	2.19159e+07	7.52029e+06	3.49265e+06	2.37081e+06	8.0106e+06	4.74649e+06	1.95872e+07	7.06323e+06
10567	121.32	9.10742												4.85228e+06	2.77568e+06	2.19053e+06	1.82619e+06	1.769e+06	3.48509e+06	5.45818e+06	3.41331e+06	1.04602e+07	5.84208e+06	2.35678e+06	6.01706e+06
10571	411.12	26.6109												1.51108e+07	3.82635e+06	9.90582e+06	6.06711e+06	1.02693e+07	8.35626e+06	5.64247e+06	1.12555e+07	2.85175e+06	2.25718e+06	1.51072e+07	4.67451e+06
10572	233.04	27.5316												2.12048e+07	1.14384e+07	1.47742e+07	2.00538e+07	3.07426e+07	1.82347e+07	1.84431e+07	1.33258e+07	1.36167e+07	2.01569e+06	8.20813e+06	1.9163e+07
10592	199.2	11.6794												3.21359e+06	4.73529e+06	1.4723e+06	2.32569e+06	1.49371e+06	2.07609e+06	3.63799e+06	7.85569e+06	2.94613e+06	3.46018e+06	3.28999e+06	3.01086e+06
10623	257.16	14.8289												1.3885e+07	4.77023e+06	1.24468e+07	6.96166e+06	6.44684e+06	5.34165e+06	2.86604e+07	1.45709e+07	2.06297e+07	3.0342e+06	1.05331e+07	1.14693e+07
10647	223.085	14.1204												4.52917e+06	3.60791e+06	1.48658e+06	2.25986e+06	4.29137e+06	3.34493e+06	1.154e+07	1.26068e+07	8.17495e+06	3.81208e+06	2.60062e+06	1.07117e+07
10669	239.88	14.1523												7.81795e+06	2.94102e+06	2.50914e+06	2.28212e+06	4.33897e+06	2.01872e+06	3.52737e+06	3.51811e+06	2.00919e+06	3.21288e+06	2.29425e+06	4.73304e+06
10675	185.28	13.217												3.47024e+06	5.04186e+06	1.84199e+06	6.04272e+06	2.6198e+06	1.98774e+06	1.59255e+07	1.24918e+07	7.67985e+06	8.13652e+06	5.60392e+06	6.36408e+06
10688	329.16	23.4964	1	M-2H	2-	2'-palmitoyl-2-O-sulfo-alpha,alpha-trehalose	CID002720	CPD-18704	1.11354	BioCyc	660.303	-		1.87773e+06	8.7166e+06	6.47874e+06	7.10653e+06	3.6335e+06	2.16384e+06	1.02097e+07	7.88865e+06	7.62437e+06	1.32937e+06	4.01239e+06	6.98044e+06
10707	243.12	2.48835												2.23231e+07	2.58939e+07	1.54919e+07	8.11577e+06	1.93006e+07	4.96563e+06	2.11542e+06	4.28565e+07	3.66798e+07	1.00293e+06	2.2609e+07	2.81306e+07
10715	558.48	0.873139												9.59476e+06	1.01184e+08	3.21033e+07	3.538e+07	870461	3.67819e+07	1.08223e+06	5.6395e+07	1.66214e+06	2.35913e+06	3.54967e+07	1.02677e+06
10725	353.28	8.75182												4.7648e+06	2.74519e+06	4.64574e+06	2.50477e+06	1.44741e+06		1.80216e+07	2.21824e+07	2.62385e+07	1.34935e+06	5.87827e+06	2.56151e+07
10764	139.2	14.2557												1.05005e+07	4.90146e+06	9.26756e+06	3.92869e+06	6.92875e+06	4.55582e+06	3.00663e+07	7.48805e+07	5.03897e+07	3.09003e+06	2.30101e+07	3.82703e+07
10774	367.08	27.5662	1	M+FA-H	1-	Thymidine-5'-phosphate	NA	-	-0.754927	KEGG	322.057	-	9700	1.61788e+07	7.9839e+06	1.08571e+07	8.8296e+06	1.49216e+07	1.95281e+07	4.78446e+06	1.33429e+06	6.14558e+06	1.24907e+06	2.80447e+07	1.11916e+07
10775	413.16	25.4206												3.45174e+06	5.169e+06	3.17195e+06	6.45119e+06	4.94964e+06	2.04937e+07	8.77582e+06	6.82946e+06	5.12632e+06	2.68832e+06	1.35514e+07	4.25034e+06
10781	231	12.6188	1	M+FA-H	1-	3-Phosphoglyceric acid	NA	-	0.532595	KEGG	185.993	-	439183	2.28277e+06	2.01099e+06	6.04478e+06	2.19403e+06	2.71061e+06	4.31336e+06	1.08204e+07	2.29272e+07	1.0231e+07	1.02292e+06	5.68932e+06	5.07329e+06
10782	161.04	27.9151												3.99748e+06	1.49045e+07	4.77241e+06	1.94008e+06	6.94463e+06	5.43868e+06	9.25201e+07	8.17212e+06	1.38499e+07	1.70965e+06	1.82779e+06	2.66093e+06
10792	257.16	15.0172	1	2M-H	1-	5-oxo-L-proline	CID000252	5-OXOPROLINE	-1.52685	BioCyc	129.043	HMDB00267	5289118	1.3885e+07	8.44143e+06	1.08673e+07	6.07933e+06	6.44684e+06	6.04887e+06	1.03364e+07	1.45709e+07	1.96214e+07	3.0342e+06	1.38916e+07	1.14693e+07
10800	189.24	7.80682												4.70946e+06	2.07782e+06	3.06722e+06	3.3102e+06	3.58991e+06	2.81793e+06	9.16394e+06	5.3267e+06	5.01412e+06	580841	5.64972e+06	8.13301e+06
10804	155.4	13.1659												1.30888e+06	884479	1.03749e+06	3.23888e+06	2.98211e+06	1.14942e+06	2.10973e+07	1.45658e+07	8.63884e+06	1.46247e+06	2.51156e+06	2.56416e+06
10807	229.2	11.5408	1	2M-H	1-	Proline	NA	-	-1.99356	KEGG	115.063	-	145742	2.24038e+06	1.37453e+06	3.92575e+06	4.95024e+06	2.80936e+06	3.75704e+06	3.37424e+06	8.39176e+06	2.36845e+07	627298	6.40013e+06	3.9577e+06
10811	205.2	3.98999												2.22577e+06	3.8958e+06	5.34293e+06	6.55915e+06	4.11594e+06	4.47317e+06	1.19225e+07	2.48263e+06	1.81508e+07	540765	3.04526e+06	5.78777e+06
10813	237.12	15.005	1	M-H	1-	9,17-Dioxo-1,2,3,4,10,19-hexanorandrostan-5-oic acid	NA	C20199	-0.721308	KEGG	238.121	-	11770512	1.81974e+06	2.32723e+06	2.17983e+06	2.321e+06	1.72105e+06	2.51615e+06	6.11071e+06	7.02352e+06	7.40201e+06	374229	9.03434e+06	3.42999e+06
10814	228.24	14.5166												458268	2.01593e+06	534870	2.76217e+06	844322	1.36867e+06	6.14261e+06	4.56474e+06	3.47143e+06	275135	1.32697e+06	2.64085e+06
10815	251.16	4.45922												9.61673e+06	3.86188e+06	4.92065e+06	7.96143e+06	4.69348e+06	1.6406e+06	1.64436e+07	2.26702e+07	1.78677e+07	292589	9.66446e+06	7.62729e+06
10816	475.92	1.39277												2.0895e+07		1.77517e+07	1.87467e+07	1.87971e+07		1.05788e+09	1.15663e+09	6.6506e+08	1.08993e+09	1.1206e+09	1.12748e+09
10819	573.36	5.12522															2.359e+06			9.77275e+08	6.18897e+08	9.87107e+06	6.87498e+08	4.94057e+08	7.67105e+08
10820	310.8	26.101												4.12773e+08	2.29539e+08	2.90364e+08	4.39199e+08	7.01787e+08	2.31324e+08	1.2287e+08	2.73785e+08	1.08187e+08	5.61023e+08	1.20369e+09	2.62311e+08
10822	129.12	1.22585												4.71084e+07	8.87863e+07	7.04093e+07	2.84698e+07	4.82713e+07	8.36186e+07	3.14443e+08	3.97075e+08	3.86083e+08	2.34458e+08	2.50437e+08	2.59532e+08
10825	96.72	1.30814												3.62651e+08	2.86355e+08	2.37505e+08	2.10971e+08	1.50438e+08	2.12445e+08	3.39637e+08	1.90287e+08	2.72123e+08	4.24612e+08	745861	5.15797e+08
10830	282.12	4.10262												1.72512e+06	2.6282e+06	7.59226e+06	2.66214e+06	2.67573e+06	4.44644e+06	2.09531e+08	2.32386e+08	479843	1.3698e+08	5.60351e+07	1.53124e+08
10833	324.84	18.281												4.72323e+07	5.47217e+07	3.95609e+07	8.90394e+07	4.56664e+07	4.69659e+07	1.31159e+08	3.13701e+07	1.88478e+07	3.04939e+07	4.25388e+07	4.10334e+07
10835	841.8	5.42423												2.7824e+07	2.59839e+07	9.95752e+06	3.59038e+07	2.71602e+07	1.54679e+07	5.13827e+07	8.02039e+07	1.70817e+07	2.3286e+07	3.37957e+07	2.80838e+07
10840	580.92	8.83092												3.16034e+06	4.12159e+06	1.67959e+07	2.30965e+07	3.3107e+07	1.64165e+07	5.81419e+07	9.62391e+07	8.91345e+07	1.11539e+07	3.70272e+07	1.77243e+07
10841	131.04	1.09157												5.89898e+07	8.85462e+07	6.64943e+07	6.58745e+07	4.62497e+07	9.92926e+07	7.44435e+07	1.09881e+08	6.38914e+07	1.21757e+08	1.22445e+08	8.75717e+07
10846	145.2	1.40453												7.7618e+07	6.73366e+07	8.19802e+07	1.11193e+08	9.78899e+07	1.14633e+08	4.18195e+07	7.27952e+07	5.1549e+07	5.13999e+07	8.7687e+07	3.39749e+07
10847	115.92	27.0847												4.27703e+08	1.80617e+08	2.88856e+08	3.84053e+08	3.42322e+08	2.69017e+08	7.85003e+07	8.00914e+08	2.37791e+07	3.64676e+08	1.37333e+09	8.5679e+07
10848	116.04	25.6569												3.21543e+08	3.10514e+08	3.07473e+08	1.52097e+09	1.51894e+09	1.99357e+08	1.08277e+08	9.75205e+07	1.77794e+08	2.65626e+08	1.71984e+09	2.97271e+08
10850	333.96	2.59011												2.85431e+06	4.18549e+06		3.8414e+06	5.63675e+06	4.1407e+06	5.1251e+07	5.6676e+07	7.78464e+07	7.07881e+07	7.41902e+07	3.80016e+07
10854	699.84	2.03667												1.64583e+07		6.5135e+07	1.40033e+07	7.81055e+06	1.26434e+07	9.61007e+07	3.98892e+07	6.47274e+07	1.62856e+07	4.03952e+07	1.14516e+08
10858	346.8	19.2519												9.04504e+07	6.20709e+07	3.0715e+07	5.24434e+07	8.05156e+07	5.50885e+07	2.01826e+06	5.10782e+07	9.11577e+07	5.19274e+07	1.01359e+08	4.52671e+07
10860	243.12	13.3505	1	M-H	1-	Biotin	NA	C00120	1.55815	KEGG	244.088	-	171548	1.4171e+06	1.9574e+06	1.70097e+06	1.11867e+06	1.36559e+06	4.38552e+06	2.49637e+07	2.31882e+07	1.94262e+07	3.89087e+07	2.22591e+07	1.65822e+07
10862	341.04	5.22581												1.04591e+07	8.98702e+06	7.8714e+06	2.12413e+07	1.23639e+07	5.31925e+06	2.2919e+07	7.22836e+07	1.80826e+08	7.21891e+07	3.64583e+07	3.03304e+07
10866	615.84	5.38691												9.9354e+06	8.70946e+06	9.83167e+06	7.98894e+06	1.34706e+07	3.28393e+06	8.91583e+06	1.81539e+07	1.62846e+07	4.33492e+06	1.88463e+07	7.56324e+06
10872	162.96	28.5742												8.1956e+07	7.87923e+07	1.15852e+08	6.54668e+07	1.2737e+08	8.1126e+07	8.28961e+07	7.38368e+07	7.07148e+07	7.15751e+07	1.78702e+08	8.47501e+07
10874	311.285	21.6217												6.40175e+07	2.02257e+07	4.1218e+07	3.01087e+07	1.11015e+08	1.05822e+07	4.8906e+07	9.33927e+07	7.70638e+07	8.336e+07	9.42805e+06	5.61097e+07
10875	179.04	0.233669												1.01439e+08	7.25486e+07	8.25886e+07	1.08018e+08	5.72363e+07	9.40616e+07	9.89117e+07	1.25978e+08	6.58404e+07	4.23469e+07	1.59346e+08	6.13926e+07
10882	445.915	4.56728												2.32845e+06		1.07156e+07	2.59527e+07	1.75551e+07	3.51987e+07	3.38096e+07	8.50551e+07	6.96204e+07	3.05682e+07	2.75591e+07	2.10931e+07
10883	441.84	2.57177												1.72774e+07	3.17425e+06	8.63886e+06	6.26914e+06	1.51768e+07	2.13807e+07	5.9429e+07	8.17256e+07	1.12604e+08	6.40521e+07	2.21102e+08	6.42618e+07
10890	324.84	19.2236												4.05998e+07	2.51215e+07	3.18598e+07	4.81708e+07	1.03741e+08	3.52366e+07	7.18625e+07	1.16642e+07	3.08215e+07	8.62243e+07	5.8234e+07	7.81367e+07
10894	169.2	15.1601												4.19327e+06	3.4687e+06	5.06038e+06	1.78532e+06	4.09086e+06	3.27053e+06	3.27063e+07	1.70979e+06	3.57445e+07	2.89282e+07	1.49147e+07	4.46446e+06
10895	383.16	7.20478	1	M-H	1-	S-Adenosyl-L-homocysteine	NA	C00021	2.03832	KEGG	384.122	-	439155	4.24493e+06	1.61389e+07	2.44911e+07	4.1346e+06	1.27696e+07	1.39059e+07	6.4533e+07	6.51977e+07	6.72648e+07	2.53198e+07	1.18924e+07	2.47335e+07
10898	205.2	2.54981												2.01722e+07	1.0003e+07	1.6331e+07	1.61716e+07	1.86341e+07	1.87671e+07	7.62962e+07	3.15495e+07	895797	2.47715e+07	1.06051e+07	2.74395e+07
10900	211.2	7.69803												1.83321e+07	3.47199e+07	2.88516e+07	1.408e+07	2.08632e+07	3.11668e+07	3.51674e+07	1.50117e+07	1.6072e+07	2.69836e+07	5.9104e+07	5.52584e+07
10901	368.76	27.2867												1.85485e+07	5.82281e+07	3.39979e+07	4.16099e+07	1.49292e+07	2.66602e+07	2.27376e+07	4.92831e+07	8.43025e+06	1.48757e+07	5.92101e+07	3.57289e+07
10910	207.24	17.5626												3.10451e+07	6.17554e+07	5.41589e+07	5.2986e+07	2.16817e+07	5.54693e+07	7.60097e+07	4.77307e+07	4.1065e+07	4.54587e+07	3.24766e+07	3.89371e+07
10914	426.84	21.3241												3.38778e+07	4.13887e+07	8.76741e+07	5.70562e+07	6.69389e+07	1.74486e+07	2.1556e+07	1.92421e+07	7.30339e+07	7.44879e+07	1.33358e+08	7.72388e+07
10918	557.97	8.93046	1	M+FA-H	1-	2,5-Diaminopyrimidine nucleoside triphosphate	NA	-	-1.57	KEGG	513.006	-	135398720							1.44061e+07	3.34722e+07	2.45374e+07		8.70535e+06
10920	213.24	14.9226												6.97146e+06	9.68511e+06	1.91745e+06	5.04105e+06	2.39592e+06	1.61541e+06	4.22421e+07	2.47699e+07	2.8275e+07	2.78135e+07	2.28013e+07	9.35816e+06
10921	273.12	12.499												3.77446e+06	1.75862e+06	754077	1.81521e+06	2.39368e+06	1.52647e+06	2.50732e+07	3.56635e+07	3.08579e+07	2.91393e+07	3.42207e+07	1.76773e+07
10923	315	21.2332	1	M+FA-H	1-	Selenocystathionine	NA	-	-0.864688	KEGG	270.012	-	98223	6.42994e+06	1.14391e+07	1.0168e+07	9.33753e+06	2.59219e+07	6.70714e+06	6.82187e+06	1.20112e+07	5.26284e+06	6.90173e+06	3.31331e+07	7.68021e+06
10924	275.04	3.86884	1	M-H	1-	6-Phosphogluconic acid	NA	C00345	1.09698	KEGG	276.025	-	91493	4.60211e+06	1.31818e+06	1.89858e+06	1.39379e+06	2.47257e+06	878912	1.66675e+07	8.88981e+06	1.42987e+07	1.14517e+07	1.02679e+07	1.40806e+07
10926	325.56	27.6147												4.09218e+07	9.8377e+07	4.79e+07	5.36367e+07	4.95744e+07	4.95072e+07	3.54267e+07	4.83696e+07	3.90643e+08	2.37435e+07	1.24218e+08	8.71939e+07
10941	206.88	0.307104												9.54957e+07	7.28979e+07	5.00858e+07	7.46322e+07	1.05736e+08	3.28636e+07	6.73214e+07	4.48438e+07	4.11619e+07	1.95098e+07	9.11118e+07	5.17428e+07
10942	730.92	11.4141												5.61328e+07	3.48712e+07	1.01616e+08	1.2838e+08	1.19411e+08	9.0151e+07	2.28816e+07	3.13695e+07	2.54785e+07	2.11838e+07	1.00281e+07	1.8132e+07
10948	311.28	20.5595												1.65501e+07	7.28253e+07	3.93829e+07	3.18965e+07	6.30633e+07	6.30312e+07	1.86141e+07	4.8966e+07	4.29486e+07	1.87394e+07	2.17403e+07	5.71492e+07
10951	315.24	3.60775													1.10107e+06	1.39879e+06	5.99512e+06	3.95988e+06	2.03779e+06	2.94328e+07	2.05098e+07	1.71451e+07	1.01986e+07	1.73018e+07	8.7756e+06
10956	347.28	26.3375												9.61511e+06	1.00253e+07	9.80965e+06	6.44784e+06	9.34183e+06	6.8121e+06	2.54014e+07	9.47026e+06	1.51627e+07	1.00528e+07	2.22858e+07	9.78706e+06
10958	355.08	22.3987	1	M-H	1-	[5-[(5-Amino-2,4-dioxo-1H-pyrimidin-6-yl)amino]-2,3,4-trihydroxypentyl] dihydrogen phosphate	NA	-	0.782188	KEGG	356.073	-	333	2.97514e+07	4.62275e+07	4.03788e+07	4.73953e+07	5.23339e+07	4.1447e+07	4.72703e+07	2.73456e+07	2.85013e+07	2.02677e+07	3.98427e+07	5.60504e+07
10970	311.28	21.9986												2.93115e+07	6.31291e+07	2.70299e+07	6.34378e+07	4.87143e+07	6.42621e+07	1.10775e+08	8.4704e+07	8.69567e+07	5.74e+07	9.42805e+06	1.21197e+08
10983	760.86	4.60565																						6.98189e+06
10985	135.24	0.358096												2.1876e+07	3.34154e+07	2.95289e+07	2.63192e+07	4.6034e+07	2.46578e+07	2.46306e+07	1.08705e+07	1.24516e+07	2.22903e+07	2.74218e+07	1.52255e+07
10990	341.04	26.0226												3.31378e+07	2.46299e+07	1.8759e+07	1.85499e+07	4.81671e+07	2.41395e+07	2.51819e+07	2.30144e+07	2.43798e+07	4.54398e+07	3.5026e+07	1.42127e+07
10995	133.2	23.3356												5.09665e+07	7.89125e+07	3.53986e+07	1.32521e+08	1.87145e+08	5.34685e+07	3.26796e+07	2.77114e+07	3.83953e+07	3.84301e+07	6.16222e+07	2.64726e+07
11001	441.72	3.50115												9.87968e+06	9.62161e+06	4.77109e+06	3.49765e+06	5.03427e+06	6.40814e+06	6.52422e+07	4.70433e+07	9.72758e+07	1.8783e+07	2.74746e+07	2.44612e+07
11003	215.16	18.465												2.75255e+06	2.37435e+06	1.60435e+06	1.63273e+06	558609	2.30574e+06	1.0572e+07	3.50474e+07	1.32428e+07	2.24558e+06	6.11615e+06	1.00909e+07
11006	368.88	21.7204												1.15468e+07	2.45602e+07	2.21637e+07	2.26856e+07	1.36841e+07	1.4e+07	4.01124e+06	2.10353e+07	2.25462e+07	2.2408e+07	6.18073e+07	1.49959e+07
11017	347.04	26.8955												2.43174e+07	1.52046e+07	9.97998e+06	3.04604e+07	5.28896e+07	8.64397e+07	2.30652e+07	1.91947e+08	3.03847e+07	1.21047e+07	1.30678e+08	1.17716e+07
11020	396.96	7.52207												1.08886e+07	5.6673e+06	7.01518e+06	2.35784e+06	5.10786e+06	4.33165e+06	7.49017e+07	2.84614e+06	4.09202e+07	8.2666e+06	1.31471e+07	6.00493e+06
11021	383.28	28.018												2.9567e+07	1.1279e+07	2.33721e+07	2.62289e+07	2.69804e+07	2.21693e+07	1.3371e+07	1.57243e+07	3.84458e+07	1.37289e+07	4.07817e+07	2.0057e+07
11023	151.32	14.9939												8.37484e+06	4.21235e+06	3.65993e+06	1.80838e+06	5.82776e+06	2.50852e+06	1.26241e+07	5.56677e+06	9.66487e+06	1.23378e+07	8.92248e+06	1.946e+06
11024	207	18.9072												4.75921e+07	9.36189e+07	4.4626e+07	6.50266e+07	3.27333e+07	1.06436e+08	8.38824e+07	8.02602e+06	1.53625e+07	3.90682e+07	8.32596e+06	3.5686e+07
11035	237.12	19.206	1	M-H	1-	3-[(3aS,4S,7aS)-7a-methyl-1,5-dioxo-octahydro-1H-inden-4-yl]propanoate	CID001259	CPD-13711	1.06486	BioCyc	238.121	-	15944652	8.04506e+06	8.99412e+06	8.68958e+06	4.60209e+06	7.45164e+06	1.11709e+07	8.61081e+06	1.30227e+07	9.01798e+06	1.13311e+07	2.63866e+07	9.06931e+06
11044	311.64	22.9822												2.01137e+07	3.34131e+07	2.05635e+07	1.57825e+07	2.97091e+07	2.11073e+07	1.21774e+07	6.21865e+07	3.75602e+07	1.45604e+07	7.01414e+06	9.54599e+06
11049	427.08	22.3387												7.89504e+07	3.95602e+07	3.41591e+07	5.49035e+07	4.8302e+07	4.27612e+07	3.00367e+07	3.35289e+07	4.51534e+07	3.90026e+07	6.10281e+07	2.4878e+07
11051	116.04	28.7471												3.40765e+07	2.30124e+07	1.66152e+07	4.66512e+07	2.3689e+07	2.73499e+07	1.3815e+07	2.04686e+07	1.78872e+07	2.82834e+07	3.93836e+07	7.73444e+07
11058	346.8	21.1924												3.37268e+07	2.39262e+07	7.15301e+06	1.90193e+07	1.81489e+07	1.12704e+07	8.90388e+06	8.59724e+06	1.42923e+07	5.96256e+06	1.8737e+07	1.75558e+07
11060	788.76	10.9671												1.82923e+06	9.6733e+06	9.67907e+06	1.17638e+07	1.37798e+07	1.94809e+07	9.93529e+06	5.13387e+06		4.38318e+06	6.22379e+06	5.32965e+06
11066	150.24	27.0204												2.84048e+07	7.16098e+06	1.05851e+07	3.23524e+07	1.49576e+07	1.1228e+07	2.40358e+07	9.91479e+06	1.37219e+07	3.31208e+07	5.68601e+07	1.63352e+07
11077	117.12	0.472407												1.84428e+07	1.8203e+07	1.02202e+07	3.61314e+07	3.22601e+07	3.05302e+07	1.47374e+07	2.35863e+07	2.18833e+07	2.24367e+07	3.80441e+07	2.19653e+07
11085	552.96	23.3234												2.15399e+06	3.39891e+06	1.1406e+06	2.06598e+07	9.63775e+06	5.42137e+06	4.96531e+06	5.23795e+06	7.23255e+06	1.92708e+06	1.02267e+07	2.76139e+06
11096	215.16	9.72861												3.89053e+06	827178	1.4332e+06	1.60351e+06	895199	1.71038e+06	1.51382e+07	8.49476e+06	2.97005e+06	7.03201e+06	1.10491e+07	8.95612e+06
11101	854.88	12.0232												4.85998e+07	1.25329e+08	1.36676e+07	1.44679e+08	7.07536e+07	4.07922e+07	1.30416e+07	1.02036e+07	6.11456e+06	4.17123e+06	1.00107e+07	5.01811e+06
11103	346.8	24.5056												1.91891e+07	1.77372e+07	1.96175e+07	9.87913e+06	2.03027e+07	1.2322e+07	1.02813e+07	1.34732e+07	5.82726e+07	1.36266e+07	3.60426e+07	3.34684e+07
11105	335.04	6.97768													3.19167e+06	7.5892e+06	1.82545e+06	9.50365e+06	3.18798e+06	8.05687e+06	8.57709e+06		1.30066e+07	5.92618e+06	8.52464e+06
11106	603.24	4.83571												1.25121e+07	9.63565e+06	3.54396e+07	4.04317e+07	2.11809e+07	4.77344e+07	1.04605e+07	9.41352e+06	1.065e+07	1.39289e+07	1.16635e+07	9.17143e+06
11117	311.28	19.7292												1.54581e+07	4.41238e+07	5.37033e+07	6.91716e+07	2.36368e+07	3.3517e+07	2.8756e+07	4.33837e+06	4.29486e+07	4.67661e+07	7.38302e+06	6.59458e+07
11121	542.88	3.07786												2.85431e+06	7.47838e+06	1.10211e+07	1.23602e+06	3.74564e+06	4.71303e+06	2.23348e+07	1.20177e+07	2.836e+07	9.86811e+06	1.44851e+07	9.94405e+06
11147	175.08	4.01087												1.13293e+07	4.03789e+07	1.97832e+07	1.77487e+07	2.52604e+07	2.19415e+07	2.83524e+07	4.78091e+07	1.2376e+07	2.49067e+07	1.4575e+07	2.95256e+07
11148	369	22.9432	1	M+FA-H	1-	5-O-(1-Carboxyvinyl)-3-phosphoshikimic acid	NA	-	2.23749	KEGG	324.025	-	439463	1.8171e+07	1.72439e+07	3.31263e+07	1.2628e+07	4.09892e+07	1.97287e+07	5.71017e+07	1.41239e+07	2.13175e+07	1.74753e+07	2.30642e+07	1.55225e+07
11151	357.12	5.74232												4.83883e+07	4.38347e+07	2.06978e+07	2.61146e+07	1.16401e+07	1.31357e+07	5.03468e+06	1.02049e+07	1.35725e+07	4.2647e+06	1.07736e+07	3.67925e+06
11158	311.28	19.4679												1.79107e+07	4.41238e+07	5.68248e+07	1.51129e+07	2.36368e+07	2.59869e+07	2.68575e+07	3.72671e+07	3.36211e+07	2.80267e+07	5.8821e+06	3.90922e+07
11166	178.92	16.6607												4.93232e+07	6.27359e+07	3.1772e+07	3.7508e+07	5.61633e+07	7.3826e+07	1.57909e+07	5.03551e+07	2.83588e+07	2.27201e+07	1.17391e+08	1.76393e+07
11173	146.28	29.1701												4.00455e+07	6.24744e+07	5.10929e+07	3.35854e+07	3.89342e+07	2.79283e+07	2.1225e+07	2.14639e+07	5.14372e+07	4.28929e+07	2.69199e+07	4.00643e+07
11181	281.16	17.4605												5.98452e+06	4.28966e+06	4.82962e+06	3.23399e+06	5.87882e+06	1.80025e+06	4.94381e+06	5.55712e+06	1.21932e+07	5.17241e+06	7.06636e+06	7.30933e+06
11208	365.04	16.7066												7.61264e+06	2.31565e+06	4.09768e+06	1.23009e+06	4.02149e+06	3.00823e+06	2.83084e+06	1.30036e+07	7.79943e+06	6.135e+06	4.86717e+06	1.46828e+06
11217	333.12	23.2894												4.82397e+06	4.6447e+06	7.58982e+06	1.57373e+07	7.96331e+06	5.2554e+06	4.77267e+06	5.24794e+06	1.32497e+07	1.63402e+07	4.81522e+06	1.89191e+07
11220	556.92	9.14527																						813260
11224	453	24.072												8.02004e+06	9.43394e+06	5.04623e+06	1.86391e+07	8.07461e+06	1.42699e+07	1.41905e+07	8.02658e+06	7.43906e+06	7.70531e+06	1.75647e+07	1.50538e+07
11230	201.24	15.7955												4.64484e+06	1.06176e+06	729243	2.98972e+06	2.09719e+06	2.88432e+06	5.89357e+06	3.34158e+06	3.71333e+06	3.96766e+06	9.0256e+06	3.94094e+06
11233	844.8	6.21474												3.30295e+06	2.22114e+06	5.41838e+06	1.37174e+08	6.7888e+07	5.14986e+07		1.08143e+06		1.70586e+07	3.92685e+06	3.3362e+06
11234	162.96	15.6188												2.76821e+07	1.9908e+07	1.19335e+07	3.74569e+07	1.29767e+07	1.73644e+07	1.12735e+07	9.98132e+06	1.95082e+07	1.3095e+07	3.06191e+07	1.3505e+07
11242	207.24	13.5375												3.58292e+07	2.90192e+07	3.02265e+07	1.87049e+07	1.95235e+07	3.29508e+07	4.81722e+06	5.71886e+06	3.65951e+07	2.111e+07	6.03946e+06	4.94038e+07
11243	207.24	13.3095												3.73483e+07	3.85568e+07	4.56227e+07	3.38762e+07	1.95235e+07	3.29508e+07	1.56256e+08	1.60074e+07	4.77773e+07	2.111e+07	6.03946e+06	3.90435e+07
11247	175.32	6.42457												9.18e+06	6.74979e+06	7.08504e+06	8.58319e+06	1.98614e+07	5.68338e+06	3.52579e+07	1.10977e+07	2.74626e+07	1.22959e+07	1.31371e+07	1.09941e+07
11255	441.72	2.95517												9.87968e+06	9.62161e+06	4.77109e+06	1.01084e+07	4.4111e+07	1.54643e+07	3.11624e+07	5.28099e+07	3.77873e+07	2.19852e+07	1.31776e+07	2.1544e+07
11256	225.12	13.3819												1.09967e+06	2.74774e+06	1.17126e+06	357191	1.17181e+06	1.64952e+06	4.61004e+06	7.38974e+06	5.9403e+06	7.60205e+06	9.27339e+06	2.6131e+06
11264	331.2	19.4447												2.71991e+06	2.15086e+06	9.07393e+06	5.76282e+06	1.12488e+07	1.04926e+07	9.22502e+06	1.03893e+07	1.69765e+07	5.25456e+06	4.25798e+06	1.03382e+07
11265	249.12	23.8035												2.21084e+07	1.15085e+07	3.70714e+06	4.76336e+06	6.3419e+06	1.19682e+07	1.36863e+07	1.08886e+07	3.61187e+06	4.3852e+06	1.30951e+07	3.47771e+06
11291	134.88	29.1182												4.68788e+07	4.94973e+07	4.45584e+07	4.08796e+07	4.40104e+07	4.10257e+07	6.71872e+07	3.39853e+07	3.25819e+07	2.28866e+07	5.12616e+06	3.90892e+07
11292	426.48	21.8975												9.62247e+06	1.38332e+07	2.98845e+06	2.18561e+07	1.14996e+07	3.46488e+07	1.34301e+07	5.75759e+06	5.92736e+06	1.0915e+07	1.74892e+07	5.47159e+06
11294	232.68	12.9252												6.12456e+06	4.3121e+06	1.09898e+07	2.16419e+06	6.53977e+06	9.92856e+06	9.55887e+06	5.64996e+06	1.30345e+07	2.29535e+07	1.78697e+07	1.45431e+07
11295	323.28	24.8449												1.55494e+07	2.44451e+07	6.40309e+06	3.37002e+07	2.08731e+07	1.31536e+07	8.57241e+06	1.92925e+07	2.44158e+07	5.24461e+06	1.36664e+07	2.02117e+07
11299	241.2	19.6978												3.59173e+06	6.05228e+06	6.45991e+06	5.82544e+06	9.19545e+06	7.75121e+06	3.16971e+06	1.02219e+07	1.81584e+06	4.45672e+06	3.158e+07	7.15113e+06
11301	241.08	16.8229												7.33285e+06	6.71412e+06	1.23971e+07	1.16664e+07	1.82635e+07	1.28111e+07	4.33598e+06	1.49964e+07	5.50543e+06	9.77804e+06	4.01613e+07	9.84585e+06
11302	207.24	11.3322												1.57353e+07	4.85574e+07	5.50428e+07	9.47272e+07	1.64737e+07	1.04276e+08	2.49875e+07	6.05547e+07	5.6259e+07	3.17858e+07	4.81912e+06	2.17807e+07
11306	241.2	22.1448												8.36511e+06	1.05082e+07	7.95637e+06	6.28668e+06	6.60159e+06	3.31492e+06	1.37789e+07	5.77041e+06	9.14624e+06	7.72409e+06	5.13537e+06	1.18052e+07
11309	221.16	5.91471												2.84429e+06	1.38399e+06	1.29082e+06	3.14842e+06	5.95719e+06	4.42409e+06	2.51215e+06	3.02812e+06	1.55258e+06	1.62581e+06	6.70425e+06	1.17654e+06
11313	341.04	19.827												1.00744e+07	5.19824e+06	7.25158e+06	5.1947e+06	8.62715e+06	9.46894e+06	6.5895e+06	1.39398e+07	1.39225e+07	5.95348e+06	1.21824e+07	1.16078e+07
11320	103.92	29.1702												1.85224e+07	3.32403e+07	2.66237e+07	4.22741e+07	2.23826e+07	2.35097e+07	1.17725e+07	1.70051e+07	3.71844e+07	2.26273e+07	1.39972e+07	2.60517e+07
11343	287.28	19.4428	1	2M-H	1-	octanoate	CID000174	CPD-195	-0.192571	BioCyc	144.115	HMDB00482	119389	1.34485e+06	1.88258e+06	2.81578e+06	1.14706e+06	2.60815e+06	879749	3.59742e+07	2.10516e+07	3.09552e+07	3.36734e+06	3.00014e+06	4.44848e+06
11344	159.24	10.5299												2.13043e+06	6.35041e+06	4.68222e+06	2.6241e+06	1.66819e+06	3.1952e+06	2.05298e+07	1.4108e+07	3.0492e+07	6.69559e+06	7.8084e+06	1.2409e+07
11353	656.88	9.92025												9.33223e+06	5.79817e+06	1.33105e+07	1.58684e+07	1.00724e+07	8.41618e+06	1.25706e+07	7.40587e+06	9.87255e+06	1.31491e+07	6.55899e+06	1.02428e+07
11359	430.95	16.5943																	7.9302e+06					2.96101e+06
11361	211.32	14.5163												4.06096e+07	1.04661e+07	2.51184e+07	2.64723e+07	2.69774e+07	8.78841e+06	9.59308e+06	1.60916e+07	2.61565e+07	2.91246e+07	2.22371e+07	1.19331e+07
11370	323.28	24.5838												1.27847e+07	2.44451e+07	5.9647e+06	1.60532e+07	2.08731e+07	8.87409e+06	1.32559e+07	1.49899e+07	1.35942e+07	5.24461e+06	7.54925e+06	2.15208e+07
11375	489	21.5881												7.24227e+07	6.04326e+07	2.16966e+07	1.20096e+08	8.63636e+07	7.48191e+07	1.77198e+07	2.44011e+07	1.04603e+07	1.24189e+07	3.55502e+06	1.77748e+07
11391	340.08	21.989												1.21632e+07	3.43613e+07	4.21378e+07	1.77187e+07	4.228e+07	1.94099e+07	7.72077e+06	3.87411e+07	2.15772e+07	2.56146e+07	8.91723e+06	3.90281e+07
11392	312	15.7955												3.54511e+06	3.66627e+06	4.19339e+06	7.59964e+06	4.19533e+06	4.48608e+06	3.32597e+06	5.20853e+06	7.64209e+06	5.67069e+06	3.01321e+06	6.5707e+06
11394	234.84	18.0474												1.87762e+07	1.40706e+07	1.79816e+07	1.7583e+07	3.86858e+06	1.19197e+07	4.0213e+06	1.0465e+07	1.82144e+07	2.68632e+07	2.91526e+07	2.02633e+07
11401	354.84	17.4019												1.67963e+07	2.05242e+07	2.05205e+07	2.34165e+07	2.54566e+07	2.13448e+07	1.39213e+07	8.2259e+06	9.89511e+06	7.65675e+06	1.20605e+07	2.16607e+07
11406	175.2	3.32848												9.06576e+06	1.8019e+07	2.42064e+07	1.70653e+07	1.08303e+07	1.47201e+07	3.51994e+07	1.62036e+07	3.2019e+06	3.59776e+07	3.78511e+06	1.19195e+07
11423	234.84	15.2023												3.61796e+06	9.74097e+06	5.3785e+06	3.22026e+06	3.90779e+06	5.56954e+06	2.95579e+07	6.70206e+06	6.45081e+06	3.83073e+06	2.26503e+07	7.38968e+06
11428	423	21.4886	1	M+Na-2H	1-	Thymidine-5'-diphosphate	NA	-	0.668291	KEGG	402.023	-	164628	6.09365e+06	5.46937e+06		4.6286e+06	1.46018e+06	3.06319e+06	5.11009e+06	3.01071e+06	4.13e+06	4.15984e+06	4.48424e+06	4.00138e+06
11449	155.165	13.4536												3.35453e+06	4.4824e+06	5.75851e+06	5.94985e+06	3.09484e+06	3.16527e+06	3.66286e+07	6.96037e+06	1.59865e+07	1.28814e+07	3.24339e+07	7.13196e+06
11450	211.2	20.3669												1.68945e+07	1.42712e+07	1.35009e+07	1.48488e+07	7.4998e+06	4.61996e+06	3.9426e+06	3.86495e+06	1.92137e+07	9.60938e+06	3.9689e+06	1.62361e+07
11465	374.88	4.39385												5.85193e+06	7.00092e+06	3.4827e+06	4.14011e+06		4.647e+06	5.06009e+07	3.43366e+07	2.79402e+07	3.41273e+07	5.60191e+06	1.91575e+07
11469	219.24	15.6393												2.64875e+07	6.05525e+06	8.47788e+06	9.54709e+06	7.25204e+06	1.34553e+07	8.7796e+06	1.59648e+07	9.90915e+06	7.56563e+06	1.95167e+07	1.24589e+07
11475	219.96	18.61												1.23786e+07	2.35497e+07	8.31231e+06	1.8919e+07	2.18929e+07	1.63381e+07	7.4876e+06	8.15342e+06	1.39576e+07	9.7229e+06	1.58762e+07	1.94874e+07
11477	273.12	14.1308												1.13086e+06	2.16702e+06	2.50648e+06	1.50483e+06	1.94888e+06	1.87089e+06	1.95428e+07	4.2872e+07	2.2737e+07	1.71707e+07	8.66949e+06	8.13111e+06
11484	489	21.8824												8.36128e+07	5.87769e+07	2.16966e+07	2.05633e+07	8.63636e+07	6.26286e+07	1.47849e+07	2.2029e+07	1.54841e+07	9.43844e+06	2.80696e+06	1.61656e+07
11488	709.8	2.09798												9.68458e+06		1.49233e+07	1.40033e+07	1.03999e+07	1.40292e+07	7.59796e+07	4.92901e+07	7.49326e+07	4.24144e+07	2.96209e+06	2.09913e+07
11508	375.96	22.3872												5.45774e+06	5.14198e+06	1.14273e+07	5.19573e+06	9.09432e+06	9.78717e+06	3.33365e+06	1.06742e+07	8.38162e+06	1.26968e+07	1.24063e+07	2.31481e+06
11520	212.88	29.2952												3.52292e+06	9.30402e+06	3.09022e+06	3.01035e+06	2.81419e+06	4.28967e+06	7.87255e+06	3.5533e+06	5.16255e+06	2.41384e+06	6.20676e+06	4.31996e+06
11521	369	24.5867												1.28121e+07	3.3901e+07	2.78207e+07	1.32409e+07	2.34332e+07	2.02475e+07	3.29695e+07	1.43408e+07	2.6405e+07	1.38519e+07	3.00354e+06	1.80863e+07
11523	426.48	21.3206												9.62247e+06	1.38332e+07	1.04389e+07	1.35605e+07	1.14996e+07	2.44066e+07	1.07612e+07	4.10085e+06	6.25435e+06	1.76495e+07	5.934e+06	9.19754e+06
11530	313.08	18.9651												5.36204e+06	1.26034e+07	1.06952e+07	8.39511e+06	5.38608e+06	1.17081e+07	4.22976e+07	4.04462e+07	1.89094e+07	1.00902e+07	7.85285e+06	1.83538e+07
11534	207.12	28.188	1	M+FA-H	1-	L-2-aminoadipate	CID000597	CPD-468	-0.854994	BioCyc	162.077	HMDB00510	6992111	1.63176e+07	1.45882e+07	1.54179e+07	4.77644e+06	1.29112e+07	5.1589e+06	5.16789e+06	2.07559e+07	3.76761e+06	9.23287e+06	2.24662e+06	8.99946e+06
11539	369	7.88951												1.36159e+06	1.50249e+06		4.07867e+06		2.03373e+06	1.58536e+07	2.79116e+07	1.09047e+07	1.82194e+06	9.11497e+06	6.85809e+06
11540	213	13.1226												5.17591e+06	7.56339e+06	7.55885e+06	1.7231e+07	7.28092e+06	9.55466e+06	1.24366e+07	7.16437e+06	1.63345e+07	8.92903e+06	2.4068e+07	4.3948e+06
11542	235.08	15.0254												5.75832e+06	6.09054e+06	4.89748e+06	2.60643e+06	2.93596e+06	4.13043e+06	1.32089e+07	1.3044e+07	1.32578e+07	1.35257e+07	9.81958e+06	8.79253e+06
11549	317.04	14.0994	1	M+FA-H	1-	2',4,4',6'-tetrahydroxychalcone	CID001800	APIGENIN	0.970474	BioCyc	272.068	HMDB29631	5280960	1.14939e+06	1.28255e+06	1.87002e+06	1.23942e+06	1.12614e+06	458446	6.46921e+06	1.16229e+07	7.72426e+06	2.42704e+06	2.35056e+06	2.46206e+06
11559	355.08	19.6324												7.28051e+06	4.83706e+06	4.40467e+06	6.60319e+06	1.19464e+07	1.13369e+07	1.25144e+07	5.80563e+06	1.58753e+07	4.7145e+06	1.02473e+07	8.18707e+06
11562	323.04	18.1281												7.60325e+06	5.19402e+06	2.58425e+06	3.18591e+06	4.0201e+06	2.49432e+06	2.10717e+06	9.66549e+06	6.96168e+06	3.83264e+06	6.32763e+06	2.62951e+06
11563	222.12	7.11982												2.87999e+06	5.99482e+06	2.69816e+06	4.09619e+06	5.09851e+06	4.65294e+06	1.7114e+06	3.19323e+06	6.13245e+06	2.79215e+06	6.69618e+06	7.89452e+06
11584	231.36	13.0092												1.51206e+06	1.03232e+06	1.92441e+06	1.01964e+06	1.20873e+06	783163	6.91224e+06	7.78493e+06	8.64663e+06	2.85544e+06	3.42342e+06	3.74434e+06
11586	241.2	17.6699												1.19363e+07	3.0806e+06	2.13787e+06	4.24877e+06	7.99563e+06	3.08804e+06	8.84894e+06	9.01799e+06	1.11158e+07	5.12215e+06	1.31103e+07	8.84911e+06
11588	425.88	12.8572												2.2649e+07	6.37324e+06	1.38658e+07	8.08628e+06	1.58724e+07	1.35058e+07	2.01991e+06	2.08589e+07	7.39784e+06	3.24705e+06	9.28242e+06	6.48316e+06
11589	105.24	29.6698												2.06693e+06	5.40334e+06	4.65954e+06	5.91636e+06	1.74562e+06	3.43782e+06	1.78703e+06	3.09358e+06	4.70741e+06	4.43564e+06	4.38488e+06	1.34172e+06
11591	346.92	14.3078												7.94779e+06	5.31312e+06	1.08405e+07	7.1648e+06	5.78007e+06	3.81603e+06	9.01437e+06	6.49481e+06	5.088e+06	7.54103e+06	1.01781e+07	4.69328e+06
11619	241.2	22.6453												6.59279e+06	7.93673e+06	1.81355e+06	4.00074e+06	1.888e+06	3.31492e+06	5.09308e+06	5.77041e+06	8.34091e+06	9.82382e+06	9.53128e+06	1.18052e+07
11625	385.08	19.9156	1	M+FA-H	1-	S-sulfanylglutathione	CID000105	CPD-11281	1.43228	BioCyc	340.064	-	25245841	4.40519e+06	1.56402e+06	4.2091e+06	5.56728e+06	6.09812e+06	2.87199e+06	5.2688e+06	2.43637e+06	9.41013e+06	2.29816e+06	1.89002e+06	5.59752e+06
11661	120.36	12.2641												2.44868e+06	2.82291e+06	4.56767e+06	1.44544e+06	2.29719e+06	4.46023e+06	3.42959e+06	5.60251e+06	1.81067e+06	4.63291e+06	6.98304e+06	3.22046e+06
11683	165.36	12.0379												3.59607e+06	1.42643e+06	3.43327e+06	2.96063e+06	4.48131e+06	3.02944e+06	2.45155e+06	2.58433e+06	2.26128e+06	4.59395e+06	4.66434e+06	3.2144e+06
11699	231.24	15.0566												5.10147e+06	1.80667e+06	1.85045e+06	3.26532e+06	1.28481e+06	3.0532e+06	1.5125e+06	8.58204e+06	1.65954e+07	4.07718e+06	757470	3.70035e+06
11702	546.84	3.43264												2.0402e+07	1.83082e+07	4.73095e+07	4.74324e+07	2.89811e+07	3.58351e+07	3.74133e+07	4.05556e+07	2.0746e+07	3.21816e+07	2.60563e+06	3.01336e+07
11712	313.08	19.1692												5.36204e+06	1.26034e+07	7.46919e+06	8.39511e+06	9.33134e+06	1.01135e+07	4.22976e+07	6.28294e+07	1.89094e+07	1.0131e+07	3.75698e+06	1.83538e+07
11731	346.8	20.6887												8.9255e+06	2.39262e+07	2.27187e+07	1.68568e+07	1.79806e+07	1.57552e+07	3.2039e+06	1.21178e+07	1.42923e+07	5.96256e+06	1.89525e+06	1.4137e+07
11732	384.84	27.8777												1.4753e+07	9.58816e+06	4.31827e+06	8.39405e+06	2.72467e+06	5.36486e+06	1.01234e+07	8.16406e+06	2.99428e+06	3.46663e+06	1.73263e+06	3.73748e+06
11751	182.16	14.7861												2.44875e+06	3.97047e+06	3.14508e+06	8.56879e+06	7.74165e+06	8.83228e+06	7.46676e+06	5.70412e+06	4.62353e+06	2.07453e+06	4.40279e+06	3.78543e+06
11753	437.04	14.3809												1.69523e+06	1.9858e+06	3.09363e+06	1.44064e+06	842021	2.22112e+06	1.33263e+06	2.35963e+06	4.32186e+06	1.20668e+06	1.04524e+06	3.09203e+06
11759	353.04	17.6597	1	2M+FA-H	1-	protocatechuate	CID001262	3-4-DIHYDROXYBENZOATE	-1.59849	BioCyc	154.027	HMDB01856	54675866	3.78781e+06	1.68818e+06	3.02836e+06	3.04966e+06	5.9955e+06	2.02719e+06	5.91451e+06	6.56477e+06	5.58489e+06	5.5163e+06	1.2673e+06	5.67996e+06
11790	339.84	18.3882												5.37675e+06	4.31382e+06	3.11558e+06	9.48296e+06	4.63896e+06	4.36031e+06	4.00728e+06	3.65687e+06	4.32396e+06	5.81933e+06	2.88635e+06	2.83025e+06
11810	96.84	14.5786												1.40339e+07	1.66425e+07	3.08324e+07	1.61203e+07	1.74785e+07	1.34065e+07	8.53769e+06	4.8881e+06	2.46522e+06	1.10138e+07	1.38088e+06	4.67376e+06
11813	381	7.66067												3.15628e+06	1.65088e+06	9.97341e+06	4.16537e+06	1.49402e+06	8.90966e+06	9.94337e+06	1.09647e+07	1.30914e+07	6.90584e+06	1.39093e+06	1.59924e+06
11829	341.16	12.5792												5.63798e+06	5.2337e+06	1.86746e+06	3.6896e+06	7.20731e+06	1.35108e+06	6.10782e+06	2.87133e+06	5.39091e+06	1.00517e+06	1.30275e+06	1.86002e+06
11848	341.16	13.0806												1.54332e+06	2.2732e+06	2.36112e+06	3.6896e+06	3.70628e+06	1.79605e+06	6.60842e+06	2.2189e+06	5.39091e+06	1.85057e+06	898545	2.28622e+06
11857	201.12	7.90411												1.2441e+06	1.45346e+07	2.20525e+06	1.93223e+06	1.33442e+06	1.6159e+06	1.13694e+07	846176	9.93221e+06	1.65439e+06	2.38596e+06	4.54343e+06
11863	416.88	6.80794												1.70103e+06	2.22114e+06	1.41048e+06	1.34063e+07	5.45281e+06	8.22586e+06	7.15605e+06	1.67297e+07	2.10886e+06	6.49391e+06	1.03599e+06	1.45988e+07
11867	134.28	3.45343												1.96536e+07	1.59499e+07	1.86607e+07	1.56513e+07	1.06731e+07	1.38324e+07	6.88352e+07	8.47451e+07	7.94017e+07	3.11428e+07	686006	3.17519e+07
11869	266.04	4.45663												1.79434e+06	1.33386e+06	5.19658e+06	2.6367e+06	1.59261e+06	2.36243e+06	1.46374e+07	1.7756e+07	2.57175e+07	3.25237e+07	685737	3.38877e+07
11871	339.24	6.48946												1.23197e+07	2.66447e+07	2.14869e+07	3.4434e+07	1.81431e+07	2.57032e+07	4.97978e+07	4.27769e+07	1.72646e+07	3.04659e+07	741739	3.6672e+07
11874	173.16	10.3123												1.4005e+07	9.92335e+06	7.15565e+06	2.49731e+07	1.08517e+07	1.50427e+07	3.46242e+07	2.88535e+07	5.30416e+07	4.519e+07	586600	3.21861e+07
11877	329.28	15.8579												3.09929e+06	1.96892e+06	1.60742e+06	1.20342e+06	9.12386e+06	7.50308e+06	8.51103e+07	9.83364e+07	7.93387e+07	2.3322e+07	1.18317e+06	2.19578e+07
11881	169.2	14.8387												4.19327e+06	1.40934e+06	5.06038e+06	1.89739e+06	2.84975e+06	2.9993e+06	3.27063e+07	1.52868e+07	3.57445e+07	2.89282e+07	426727	5.62783e+06
11883	295.08	5.44975	1	2M-H	1-	(R)-2,3-dihydroxy-3-methylpentanoate	CID000937	1-KETO-2-METHYLVALERATE	1.92398	BioCyc	148.074	HMDB12140	21263701	4.54128e+06	1.09595e+07	4.5185e+06	4.27587e+06	3.70001e+06	1.14061e+06	3.45146e+07	2.77762e+07	389250	1.06785e+07	801806	1.30357e+07
11891	686.88	11.1345												2.25065e+08	1.91916e+08	8.94859e+07	2.34108e+08	2.46429e+08	3.38344e+08	6.30246e+06	1.44439e+07	4.7854e+06	1.57444e+07	1.61539e+07	1.95314e+07
11896	381.84	6.05204												2.31827e+07	1.65468e+07	4.93279e+07	1.08511e+07	5.13891e+07	9.52593e+07	7.00021e+06	6.85439e+06	8.86963e+06	3.59101e+06	6.74332e+06	3.20219e+06
11901	668.88	9.58993												1.33478e+07	7.61053e+06	3.82596e+07	9.5877e+07	3.81344e+07	4.53986e+07	2.36701e+07	2.14961e+07	2.00788e+07	8.58883e+06	1.02977e+07	9.45086e+06
11902	643.08	10.7914	1	M-H	1-	Coenzyme F420-1	NA	C19152	-1.0678	KEGG	644.137	-	45480638	8.70358e+07	4.80575e+07	2.32966e+08	1.43652e+08	1.55522e+08	7.95958e+07	3.51443e+07	5.89446e+07	1.82091e+07	3.22699e+07	2.75342e+07	2.415e+07
11903	115.92	25.3168												4.49539e+08	2.68497e+08	3.79008e+08	9.33513e+08	5.35577e+08	2.65179e+09	1.00593e+08	7.96376e+08	6.22819e+07	2.01309e+08	3.2238e+08	1.95343e+08
11905	884.76	10.5602												5.69807e+07	7.23028e+07	4.18061e+07	7.9619e+07	5.33117e+07	1.19223e+08	4.85529e+06	3.60301e+06	1.07834e+07	6.65454e+06	1.64556e+06	7.18773e+06
11917	133.32	25.4113												1.01985e+08	3.4512e+07	8.07767e+07	3.28984e+07	4.68884e+07	7.14967e+08	5.03363e+07	5.67102e+07	5.93887e+07	2.15411e+07	3.28321e+07	3.78073e+07
11918	718.8	10.9052												3.44882e+07	4.52897e+07	7.46121e+07	1.41029e+08	9.34383e+07	4.96127e+07	6.01438e+07	2.82363e+07	1.87204e+07	5.56665e+07	4.45251e+07	2.88898e+07
11920	426.84	27.3119												1.73498e+08	2.53599e+08	2.68937e+08	3.104e+08	2.62517e+08	5.89817e+08	9.38262e+07	5.95994e+08	5.67615e+07	2.04534e+08	1.08893e+08	2.45935e+08
11922	425.76	2.37206												4.06851e+08	4.69157e+08	3.39972e+08	1.02081e+08	3.65517e+08	4.71744e+07	8.29215e+07	2.86663e+08	1.10173e+08	2.92771e+07	3.48803e+07	7.64103e+07
11926	425.76	2.85083												2.57665e+08	2.6093e+08	2.10133e+08	4.01756e+08	1.91202e+08	1.01028e+08	7.07853e+07	7.77725e+07	9.53942e+07	4.39427e+07	2.11187e+07	5.20896e+07
11929	471.12	9.84793												6.29347e+07	1.64684e+08	5.39554e+07	2.72271e+07	8.63607e+07	5.18057e+07	3.79197e+08	3.74954e+08	2.61585e+08	2.28838e+08	1.50174e+08	2.05373e+08
11930	207	0.900749												8.77855e+07	6.63371e+07	2.72009e+07	7.40404e+07	6.10111e+07	1.72455e+08	6.1519e+07	3.35032e+07	1.43981e+07	7.61639e+07	8.60912e+07	6.64088e+07
11937	385.92	6.29902												6.80412e+06	7.78831e+06	1.5045e+07	1.89843e+07	2.63046e+07	3.71836e+07	5.6886e+06	6.86331e+06	5.46962e+06	813469	3.68753e+06	5.12569e+06
11947	117	1.09527	1	M-H	1-	Succinic acid	NA	-	-2.07229	KEGG	118.027	-	1110	2.20413e+07	2.78154e+07	2.992e+07	2.68745e+07	2.04859e+07	7.77527e+07	3.02838e+07	9.28966e+06	1.80354e+07	1.59017e+07	4.16274e+07	3.91287e+07
11950	756.96	10.185												2.7461e+07	4.59197e+07	2.7817e+07	9.56702e+06	3.23763e+07	3.21871e+07	1.99267e+07	2.55324e+07	4.81528e+07	5.88036e+06	9.47561e+06	1.76681e+07
11951	972.84	11.0986												2.59349e+07	2.14881e+07	2.54967e+07	4.93358e+07	4.90398e+07	5.33008e+07	4.05506e+06	5.30725e+06		2.95566e+06	1.15673e+06	638487
11955	426.72	23.6862												4.39205e+07	1.61696e+08	1.46435e+08	8.41445e+07	4.73078e+07	9.96879e+06	6.08933e+07	1.13811e+08	1.88296e+08	1.34818e+08	1.20549e+08	1.59034e+08
11957	426.72	23.234												1.88995e+08	2.02472e+08	1.46435e+08	4.36714e+07	1.55117e+08	9.07237e+07	8.34804e+07	1.2382e+08	1.31498e+08	4.82867e+07	8.26369e+07	1.25085e+08
11961	326.04	26.5301																	6.43329e+07
11965	484.92	4.57455												1.82406e+07	2.6641e+07	1.76548e+07	5.38333e+07	3.37926e+07	3.28903e+07	2.91996e+07	1.20352e+07	1.17681e+07	1.2544e+07	9.9131e+06	9.98729e+06
11975	950.76	12.4461												1.04354e+07	2.14325e+07	1.36423e+07	2.09895e+07	1.31534e+07	2.20377e+07	606947	572334	873509	1.91823e+06	2.3574e+06	488871
11976	489.24	20.7404	1	2M-H	1-	5'-Deoxy-5-fluorocytidine	NA	-	-1.96364	KEGG	245.081	-	10037499	1.43203e+07	1.39947e+07	1.99886e+07	1.79901e+07	1.76628e+07	7.79524e+07	6.65314e+06	3.18384e+06	8.29317e+06	9.52073e+06	1.15478e+07	1.12142e+07
11987	466.92	13.4845												6.52543e+06	4.29252e+06	7.42627e+06	1.22054e+07	1.30428e+07	2.49339e+07	2.6068e+06	2.19557e+06	1.69198e+06	1.9938e+06	1.08848e+06	927178
11994	134.76	14.2666												5.36351e+07	1.74551e+07	7.72827e+07	5.14375e+07	5.65583e+07	4.02189e+08	4.45607e+06	1.66233e+07	2.82606e+07	2.83398e+07	3.46797e+07	4.50715e+07
11997	135.24	16.2643												2.54899e+07	5.56241e+07	4.01058e+07	6.07554e+07	2.04183e+07	4.21095e+08	7.67771e+07	3.4749e+07	8.73177e+07	4.87764e+07	5.26938e+07	5.97865e+07
12001	498	27.6063												2.70247e+07	8.02068e+07	2.69708e+07	1.0668e+07	1.12863e+07	6.30117e+07	8.67858e+07	5.05196e+07	5.36261e+07	9.36421e+06	6.60146e+06	6.47134e+06
12003	229.08	3.60294												2.42611e+07	2.91048e+07	1.83052e+07	2.48974e+07	1.55069e+07	2.36628e+07	6.16296e+06	9.54638e+06	4.87851e+06	8.20132e+06	7.92929e+06	1.29218e+07
12010	412.8	23.971												1.71191e+07	1.54094e+07	8.84296e+06	3.64024e+06	1.25909e+07	2.48006e+07	1.16181e+07	6.51635e+06	2.56355e+06	7.65142e+06	8.96998e+06	9.79117e+06
12012	424.92	7.03586	1	M+K-2H	1-	glutathioselenol	CID001321	CPD-13909	1.47427	BioCyc	388.008	-	70680284	8.46405e+06	2.29642e+07	1.94098e+07	1.25312e+07	2.14988e+07	9.69578e+06	7.47886e+06	1.34509e+07	1.22911e+07	3.0528e+06	3.19836e+06	3.99809e+06
12013	729.84	6.92165												2.82996e+06			2.94718e+07	1.07244e+07	1.8337e+07	5.6886e+06	3.05417e+06	3.03894e+06	2.68188e+06	4.55726e+06	4.62417e+06
12015	485.28	5.96287												1.70103e+06	5.01414e+06	2.32384e+06	1.98736e+07	3.79603e+06	1.88661e+07	2.01569e+06	1.42788e+07	1.39906e+06	1.05773e+06	1.43366e+06	1.0741e+06
12028	135.24	29.4511												2.6855e+07	2.23216e+07	2.83379e+07	4.90053e+07	1.64815e+07	3.54855e+07	5.35884e+07	7.86914e+07	7.12343e+07	6.71345e+07	5.53779e+07	7.8997e+07
12029	311.4	21.4571												3.83535e+07	2.33086e+07	6.30431e+07	1.97567e+07	3.06118e+07	9.71455e+06	2.11004e+07	9.4893e+07	2.67738e+07	4.29866e+07	3.24598e+07	3.65794e+07
12034	313.32	24.5555												1.85702e+07	1.59728e+07	2.31521e+07	1.95544e+07	2.86758e+07	1.68901e+07	2.05152e+07	9.05485e+06	3.97338e+07	2.66473e+07	1.91387e+07	1.94173e+07
12043	425.76	12.1196												1.14564e+07	3.82189e+07	1.42308e+07	1.89805e+07	1.70832e+07	1.25006e+07	9.982e+06	1.53844e+07	1.36113e+07	1.02681e+07	2.0922e+07	1.30101e+07
12052	489.84	6.49052												3.95137e+06	6.18978e+06	4.86511e+06	1.07069e+07	9.8659e+06	1.37682e+07	3.37157e+06	2.98077e+06	2.57515e+06	773579	986053	1.32696e+06
12054	396.84	23.0544												2.36434e+06	9.3617e+06	7.85284e+06	5.92614e+06	7.11096e+06	1.10186e+07	2.44117e+06	7.15955e+06	7.2157e+06	3.21139e+06	3.42986e+06	3.75563e+06
12057	406.68	18.2737												8.63906e+06	1.2785e+07	9.20676e+06	1.27727e+07	2.52322e+06	1.4765e+07	6.0795e+06	9.32787e+06	6.69643e+06	1.10697e+07	1.33123e+07	4.49522e+06
12058	412.2	23.2426												2.15399e+06	3.09605e+06	1.14692e+07	5.35606e+06	1.41913e+07	1.4903e+07	4.42955e+06	5.60201e+06	2.07943e+06	5.29905e+06	2.39137e+06	3.70886e+06
12062	132.84	14.2664												2.01742e+07	5.93187e+07	5.21885e+07	3.98623e+07	7.7475e+07	6.27774e+07	3.76943e+07	2.58032e+07	7.05434e+07	6.00729e+07	2.68593e+07	1.28572e+07
12082	255.24	24.171												2.2299e+07	2.43682e+07	2.00324e+07	3.57166e+07	1.23602e+07	4.35128e+06	1.45452e+07	7.95651e+06	1.04946e+07	2.38104e+07	2.16072e+07	6.39703e+06
12099	211.08	17.9139												3.56268e+07	1.62175e+07	6.87042e+07	2.64318e+07	1.01134e+08	1.96048e+07	5.86404e+07	5.00872e+07	4.67745e+07	5.48294e+07	2.96345e+07	1.57273e+07
12104	248.16	28.6541												4.2899e+07	2.64882e+07	2.19502e+07	3.42014e+07	1.79551e+07	4.86025e+07	3.06482e+07	6.80408e+07	2.92694e+07	3.79551e+07	2.51243e+07	1.74547e+07
12111	326.04	27.1575												3.70332e+07	4.34069e+07	4.57031e+07	9.18545e+07	2.0994e+07	7.9165e+06	5.03121e+07	3.19149e+07	3.97962e+07	5.21391e+07	4.26734e+07	1.06919e+08
12119	135.24	15.4												7.01354e+07	7.58044e+07	4.53427e+07	2.60323e+07	4.09566e+07	3.60694e+07	9.5188e+07	4.19126e+07	4.95296e+08	1.35136e+08	4.51207e+07	6.08627e+07
12121	491.04	21.214												1.63489e+07	8.4676e+06	1.16568e+07	1.80818e+07	1.32643e+07	2.79579e+07	5.98096e+06	9.72172e+06	3.25331e+06	3.97785e+06	4.81759e+06	7.23084e+06
12123	313.32	24.9878												1.85702e+07	1.48652e+07	2.31521e+07	2.43405e+07	2.97159e+07	5.95563e+06	1.76358e+07	4.25878e+07	3.97338e+07	2.66473e+07	1.25619e+07	3.63684e+07
12126	135	28.2125												5.18605e+07	7.42429e+07	3.94806e+07	2.75495e+07	6.97262e+07	7.70991e+06	4.77448e+07	4.1656e+07	6.25804e+07	7.56908e+07	6.43972e+07	2.23123e+07
12137	507.84	28.872												1.68507e+07	1.63022e+07	8.37758e+06	1.94928e+07	2.39146e+07	3.34744e+07	1.326e+06	860610	1.42926e+06	3.06991e+06	891747	694143
12162	115.2	17.6794												3.89359e+06	3.92437e+06	4.10364e+06	5.18805e+06	5.74165e+06	1.55441e+07	9.19801e+06	2.8237e+06	7.41101e+06	3.84796e+06	4.34901e+06	1.92524e+06
12177	183	15.8583	1	M-H	1-	2-Hydroxy-3-oxobutyl phosphate	NA	-	1.75561	KEGG	184.014	-	669	1.66145e+07	2.57317e+07	8.95581e+06	2.14109e+07	4.40919e+07	1.39128e+07	2.47816e+07	1.6757e+07	2.73116e+07	3.26822e+07	1.70618e+07	1.13186e+07
12198	353.82	28.7751																	4.78284e+06
12199	183	15.3382	1	M-H	1-	Phosphohydroxypyruvic acid	NA	-	1.26632	KEGG	183.977	-	105	1.66145e+07	2.96243e+07	8.95581e+06	4.1367e+07	6.23847e+07	2.65969e+07	7.78916e+06	6.84956e+06	3.82367e+07	1.66598e+07	1.98666e+07	1.91423e+07
12206	497.88	25.6467												3.67919e+07	2.74972e+07	2.74282e+07	1.77049e+07	4.28856e+07	4.53692e+06	1.23959e+07	2.4064e+07	8.34525e+06	3.63796e+06	2.02784e+07	1.91561e+07
12209	355.08	25.5136												1.22394e+07	1.15881e+07	3.89339e+06	5.58156e+06	1.6131e+07	4.53692e+06	5.17841e+06	1.62881e+07	1.10283e+07	5.82657e+06	1.56844e+07	1.22425e+07
12215	241.2	27.0867												2.64848e+06	7.7687e+06	3.85737e+06	8.03748e+06	5.03428e+06	2.5853e+07	9.72548e+06	4.57904e+06	6.473e+06	7.23491e+06	8.16533e+06	7.77272e+06
12223	255.24	25.3669												1.48951e+07	5.70557e+06	5.14272e+06	3.3032e+07	1.87384e+07	1.55115e+07	2.54941e+06	1.1099e+07	2.08161e+07	1.34498e+07	1.35615e+07	1.39985e+07
12228	147	21.5925												2.02124e+07	1.76567e+07	7.63962e+06	5.45296e+06	6.13495e+06	1.63109e+07	3.18144e+07	2.19325e+07	1.44683e+07	8.03202e+06	1.05017e+07	4.95822e+06
12236	425.76	12.5804												5.29403e+06	3.50913e+07	2.26335e+07	3.31516e+07	1.39182e+07	9.07775e+06	9.982e+06	8.57151e+06	9.61601e+06	5.59443e+06	1.78525e+07	5.6964e+06
12243	183	15.0376	1	M-H	1-	Phosphohydroxypyruvic acid	NA	-	1.26632	KEGG	183.977	-	105	1.80191e+07	2.96243e+07	8.95581e+06	4.79513e+07	3.14008e+07	4.23239e+06	7.78916e+06	6.84956e+06	3.82367e+07	2.09347e+07	2.22287e+07	1.64653e+07
12247	181.08	2.62797												2.52439e+07	1.55709e+07	1.00099e+07	1.87027e+07	1.36048e+07	1.4199e+06	1.27223e+07	1.36214e+07	1.57225e+07	1.31375e+07	1.53494e+07	4.72776e+06
12250	134.76	15.8581												5.20273e+07	1.17526e+07	2.35266e+07	4.86569e+07	2.38589e+07	2.28077e+07	5.69825e+06	1.21709e+07	1.47896e+07	3.2945e+07	3.93012e+07	1.22152e+07
12257	384.84	22.378												1.36857e+07	1.83389e+07	1.32384e+07	2.81145e+07	2.22385e+07	4.18361e+06	7.41331e+06	9.63548e+06	6.25103e+06	1.67184e+07	2.84863e+07	1.35804e+07
12270	135.48	15.119												3.31156e+07	1.52257e+07	4.23613e+07	2.33574e+07	1.48161e+07	4.27517e+06	1.49154e+07	2.4012e+07	2.03928e+07	4.41794e+07	1.40473e+07	1.11846e+07
12271	255.24	24.8543												1.48951e+07	1.01217e+07	1.45927e+07	3.57166e+07	1.23602e+07	4.04042e+06	2.60978e+06	6.04631e+06	1.04946e+07	9.83961e+06	1.8242e+07	1.39985e+07
12280	650.76	29.1298												3.88222e+06	3.01529e+06	3.25661e+06	5.75806e+06	4.50724e+06	1.88376e+07	1.47954e+06	2.60749e+06	3.64299e+06	1.42907e+06	1.02566e+06
12318	660.84	10.3945												7.04092e+06	1.2235e+07	1.93883e+07	1.28755e+07	3.86871e+06	3.60871e+06	2.80982e+07	2.49844e+07	4.79917e+07	7.24782e+06	3.87889e+06	5.20193e+06
12329	217.08	8.99077												5.31634e+06	2.20092e+06	5.62714e+06	5.9329e+06	8.08767e+06	4.71216e+06	4.85197e+06	7.09181e+06	3.20671e+06	4.46483e+06	7.77951e+06	3.78597e+06
12333	499.68	19.701												4.19781e+06	7.54681e+06	4.53155e+06	9.37895e+06	8.71146e+06	1.50645e+07	1.25738e+06	906592	3.58376e+06	800130	927137	3.055e+06
12363	497.88	27.1962												1.86323e+08	7.09277e+07	6.60266e+07	4.55275e+07	3.58586e+07	3.26884e+06	3.93904e+07	5.19691e+07	2.62081e+07	9.17964e+06	1.0234e+07	4.71618e+06
12368	279.24	26.816	1	M-H	1-	linoleate	CID001074	LINOLEIC_ACID	1.05352	BioCyc	280.24	HMDB00673	5460332	4.17001e+06	3.46981e+06	3.37473e+06	2.16963e+06	5.8423e+06	7.01518e+06	2.17819e+06	3.91287e+06	3.90184e+06	2.27877e+06	1.84204e+06	3.32628e+06
12370	313.2	18.9015	1	M-H	1-	(9Z)-12,13-dihydroxyoctadeca-9-enoate	CID002460	CPD-13086	1.53442	BioCyc	314.246	-	52940209	9.78853e+06	3.6953e+06	9.779e+06	8.9619e+06	1.30813e+07	8.03824e+06	2.7676e+07	6.19915e+07	5.8679e+07	1.10765e+07	5.25567e+06	6.48302e+06
12372	651.24	5.58675												1.78029e+07	1.13271e+07	3.76667e+07	4.55112e+07	4.02449e+07	3.73756e+06	6.53199e+06	9.65007e+06	2.42132e+06	2.09085e+06	6.3656e+06
12381	448.92	18.332												4.53625e+06	902393	2.69194e+06	3.62296e+06	4.63896e+06	7.12694e+06	8.1239e+06	1.16638e+07	6.82479e+06	9.77266e+06	5.17448e+06	3.27297e+06
12394	257.28	16.612												3.32707e+06	3.37701e+06	4.09611e+06	2.66184e+06	4.92635e+06	7.00431e+06	8.12235e+06	4.20664e+06	1.09547e+07	5.32644e+06	8.6042e+06	3.3826e+06
12395	150.24	15.0058												3.76481e+06	2.61493e+06	7.53265e+06	1.37122e+07	1.33463e+07	6.26124e+06	4.40168e+06	4.3999e+06	5.85187e+06	4.20955e+06	3.15574e+06	8.15432e+06
12403	425.76	14.2974												8.92938e+06	6.22202e+06	1.7679e+07	1.12599e+07	1.22769e+07	2.60733e+06	7.34635e+06	6.03763e+06	1.87473e+07	4.11803e+06	3.01342e+06	5.45644e+06
12404	182.88	13.6314												1.01421e+07	1.17927e+07	7.23887e+06	1.36593e+07	7.13964e+06	7.48754e+06	7.34276e+06	5.7941e+06	1.16334e+07	7.91216e+06	1.03241e+07	1.74249e+07
12408	243.24	17.9895												4.65985e+06	4.40406e+06	2.33127e+06	2.88304e+06	1.57787e+06	7.30374e+06	4.0645e+06	3.82887e+06	5.4197e+06	5.73875e+06	1.84631e+06	3.27396e+06
12422	497.88	25.2817												3.67919e+07	2.74972e+07	1.73845e+07	1.77049e+07	4.28856e+07	3.21344e+06	1.23959e+07	2.72541e+07	8.34525e+06	5.74132e+06	3.47656e+06	6.89384e+06
12439	297.72	22.8146												3.87825e+06	6.34162e+07	6.21847e+07	5.4842e+07	7.07062e+07	2.55698e+06	2.78107e+07	3.96503e+07	8.1193e+07	2.90835e+07	5.2943e+06	4.86486e+07
12465	311.4	16.4065												5.45428e+06	2.50876e+06	2.41034e+06	5.55896e+06	4.70124e+06	1.14947e+07	7.44483e+06	1.03433e+07	1.10203e+07	1.11194e+07	4.15447e+06	1.03883e+07
12467	253.2	18.1155												1.18129e+06	1.59956e+06	2.7157e+06	1.19237e+06	5.0893e+06	3.5256e+06	3.47198e+06	2.77046e+06	4.26522e+06	886735	730408	1.72122e+06
12468	369.96	15.9317												4.38191e+06	2.20574e+06	5.5257e+06	5.10448e+06	3.54555e+06	5.10305e+06	4.55496e+06	1.48938e+06	1.83815e+06	3.35238e+06	2.27662e+06	2.58098e+06
12493	116.16	18.7214												1.26048e+07	1.33421e+07	1.52572e+07	9.98706e+06	3.49709e+06	8.63546e+06	3.69962e+06	1.01009e+07	1.36598e+06	3.38139e+06	3.66165e+06	3.20682e+06
12506	240.36	29.2221												1.43949e+06	1.6675e+06	1.16433e+07	5.16099e+06	2.60436e+06	5.00019e+06	4.36303e+06	1.9611e+06	5.25077e+06	4.03109e+06	2.22559e+06	3.60366e+06
12509	219.12	19.419												1.39276e+07	2.05024e+07	1.39169e+07	6.89672e+06	9.57074e+06	2.38372e+07	1.13561e+07	7.86669e+06	1.67346e+07	1.36858e+07	1.1828e+07	5.07898e+06
12518	181.08	3.16745												1.00664e+07	1.32326e+07	1.52417e+07	1.70639e+07	9.14415e+06	7.37317e+06	1.27223e+07	9.58487e+06	9.89991e+06	6.02428e+06	1.48754e+07	2.31224e+07
12532	236.4	13.6206												1.80646e+06	1.43071e+06	1.84705e+06	1.75333e+06	808035	4.10361e+06	977779	5.71715e+06	1.68062e+06	1.32488e+06	954938	2.74687e+06
12534	137.28	15.7777												1.06665e+07	2.22589e+07	2.00481e+07	1.99721e+07	6.08076e+06	2.27556e+06	1.68988e+07	3.24648e+07	2.90812e+07	9.17736e+06	1.02596e+07	7.04039e+06
12538	514.92	8.47723												5.50072e+06	6.85998e+06	2.32069e+07	9.44041e+07	6.22472e+06	2.49959e+06	3.83156e+07	3.48662e+07	7.45763e+06	1.28878e+07	5.94265e+06	3.36984e+06
12544	862.8	12.0221												1.07115e+07	2.85638e+07	1.40672e+07	2.61669e+07	5.86837e+07	5.99634e+06	1.45542e+06	1.59103e+06	1.41494e+06	1.98903e+06	3.39648e+06	7.13973e+06
12549	248.88	15.9201												6.50196e+06	4.17523e+06	3.6843e+06	5.06239e+06	1.72031e+06	1.33286e+07	4.04495e+06	6.43031e+06	7.7319e+06	5.13075e+06	7.98813e+06	7.84278e+06
12550	425.76	13.6005												9.96935e+06	1.97475e+07	2.48177e+07	1.29811e+07	1.6234e+07	3.07936e+06	1.04434e+07	7.86106e+06	4.45407e+06	7.47137e+06	7.85751e+06	3.49382e+06
12551	502.08	21.5542												7.36995e+06	4.45549e+06	7.98752e+06	6.14902e+06	3.84778e+06	4.40374e+06	3.85514e+06	2.14764e+06	2.88918e+06	2.38284e+06	967208	3.26194e+06
12563	165	16.2815	1	M-H	1-	5-chloro-4-hydroxy-2-oxopentanoate	CID001134	CPD-11020	0.638276	BioCyc	166.003	-	49859580	9.67231e+06	7.08552e+06	3.30329e+06	7.06568e+06	9.91239e+06	9.31529e+06	1.08913e+07	8.93113e+06	4.62006e+06	9.57163e+06	9.37555e+06	4.91212e+06
12565	204	29.4928												4.8609e+06	7.30858e+06	2.92371e+06	2.63924e+06	7.07549e+06	6.67557e+06	4.39487e+06	3.50496e+06	4.09047e+06	5.26256e+06	4.69039e+06	6.57069e+06
12569	310.8	17.1505												4.75612e+06	8.44225e+06	4.04051e+06	9.96611e+06	1.41393e+07	3.647e+06	4.07345e+06	5.32706e+06	5.56501e+06	5.38552e+06	7.29034e+06	6.92344e+06
12600	147	14.3809	1	M-H	1-	Cinnamic acid	NA	-	0.622008	KEGG	148.052	-	444539	1.8316e+07	5.29634e+06	1.42328e+07	1.39235e+07	6.1734e+06	1.60777e+06	1.78813e+07	1.18875e+07	1.31738e+07	7.67513e+06	4.97132e+06	9.31815e+06
12601	366.84	15.0568												2.71337e+06	5.3548e+06	2.06147e+06	4.85824e+06	4.65524e+06	4.22982e+06	4.74553e+06	2.78326e+06	1.88343e+06	7.07201e+06	1.74572e+06	1.88004e+06
12619	222.96	28.9323												8.28353e+06	7.43991e+06	5.52774e+06	4.10852e+06	5.00231e+06	2.92547e+06	7.54056e+06	1.9605e+06	2.35059e+06	5.56201e+06	9.92386e+06	4.73404e+06
12623	299.16	25.3001												4.27703e+06	9.359e+06	1.94293e+07	1.11463e+07	7.88347e+06	1.08847e+06	1.91229e+07	1.91342e+06	1.08359e+07	1.39392e+07	6.87452e+06	1.04822e+07
12646	522	20.8566												2.8827e+06	1.68499e+06	1.77392e+06	2.05702e+06	5.34364e+06	1.03337e+06	1.71489e+06	1.80557e+06	704065	1.66315e+06	2.49021e+06	820749
12653	288.96	3.51038												8.10951e+06	4.7504e+06	1.37213e+06	8.2917e+06	1.17872e+07	904064	2.91605e+06	3.28138e+06	1.48434e+06	1.28795e+06	4.20462e+06	668693
12659	240.84	16.0035												6.50129e+06	4.58237e+06	2.05459e+06	2.12278e+06	3.68037e+06	302417	2.149e+06	5.48022e+06	2.37316e+06	2.50833e+06	5.08823e+06	3.74203e+06
12661	748.8	2.56188														3.37719e+06	7.09962e+06	8.02887e+06	4.1407e+06	3.84541e+08	5.55183e+08	6.12704e+08	5.36806e+08	4.75367e+08	3.97682e+08
12666	383.16	8.9029	1	M-H	1-	S-Adenosyl-L-homocysteine	NA	C00021	0.326761	KEGG	384.122	-	439155	1.4764e+08	1.53398e+08	9.61168e+06	1.90626e+07	5.76689e+07	4.15674e+07	1.4728e+08	1.44437e+08	3.14746e+08	4.42269e+08	1.03214e+08	2.95899e+08
12668	129.24	1.21678												6.89481e+07	4.28774e+07	3.54288e+07	2.95403e+07	4.0156e+07	6.6694e+07	2.86215e+08	2.93713e+08	5.01037e+08	2.0324e+08	1.45407e+08	1.07006e+08
12673	719.04	10.876												7.57739e+07	1.51034e+07	8.18979e+07	1.57352e+08	9.37302e+07	9.10743e+07	2.36441e+08	1.74781e+08	5.19676e+07	5.99034e+07	6.97174e+07	4.79887e+07
12674	341.04	4.85205	1	2M+FA-H	1-	D-Erythro-3-methylmalic acid	NA	C06032	1.41323	KEGG	148.037	-	440892	2.55869e+07	1.59841e+07	9.09381e+06	2.64112e+07	2.7756e+07	1.09465e+07	1.14698e+08	1.60389e+08	1.86044e+08	7.64451e+07	2.27354e+07	3.46133e+07
12676	267.12	4.11329												6.78963e+07	8.56456e+07	1.22568e+08	1.32813e+08	8.0204e+07	8.21314e+07	1.5836e+08	1.72328e+08	2.1785e+08	7.84733e+07	7.46412e+07	1.05934e+08
12678	723	11.3056												6.11066e+07	8.74035e+07	4.1835e+07	6.09622e+07	3.99735e+07	6.92243e+07	9.12388e+07	5.99857e+07	6.34319e+07	5.95967e+07	9.93249e+07	3.93249e+07
12680	854.88	6.99472												1.41498e+06	3.35715e+06	7.69556e+06		1.49402e+06		4.78907e+07	4.93076e+07	8.03632e+07	1.61887e+07	8.87448e+06	1.63019e+07
12682	485.04	8.80141												7.90085e+06	5.49611e+06	5.79324e+06	1.01261e+07	7.89114e+06	1.57958e+07	5.597e+07	3.77716e+07	4.3141e+07	4.21107e+06	1.87804e+07	2.42455e+06
12683	448.92	7.39969												1.34907e+06	3.60315e+06	2.44151e+06	1.51651e+07	2.55393e+06	1.1031e+07	8.94226e+07	4.12659e+07	7.50161e+07	2.59491e+07	1.38688e+07	9.2771e+06
12684	599.88	5.24353												2.42916e+06	5.66101e+06		4.35243e+06	3.77675e+06	2.39236e+06	3.74692e+07	2.62553e+07	4.80018e+07	7.762e+06	1.87738e+07	2.10629e+07
12686	744	5.0906												2.42916e+06	1.99397e+06	2.4681e+06		3.34376e+06		1.78454e+08	6.00477e+07	2.96505e+06	6.5499e+07	5.06833e+07	3.30543e+07
12689	522	5.81605	1	M-H	1-	[[(1R,10S,11R,12R,14R)-5-Amino-11,14-dihydroxy-7-oxo-13-oxa-2,4,6,9-tetrazatetracyclo[9.2.1.02,10.03,8]tetradeca-3(8),4-dien-12-yl]methoxy-hydroxyphosphoryl] phosphono hydrogen phosphate	NA	-	-1.88524	KEGG	522.991	-	135921687	1.72708e+06			2.71277e+06		3.49732e+06	6.08069e+07	3.74002e+07	7.84045e+07	7.18093e+06	6.9696e+06	4.29888e+06
12690	316.08	1.93294													1.11035e+07		3.8414e+06			1.10663e+07	2.78073e+07	4.33263e+07	1.28299e+07	1.68571e+07	1.09949e+07
12691	375	4.6706	1	M+K-2H	1-	AICA ribonucleotide	NA	C04677	1.04429	KEGG	338.063	-	65110	5.41039e+06	1.308e+07	6.05172e+06	5.86909e+06	1.02999e+07	4.60709e+06	3.6557e+07	7.06564e+07	7.43846e+07	3.31722e+07	3.04193e+07	2.83322e+07
12695	660.96	10.4119												7.08953e+06	1.02333e+07	1.27705e+07	7.37797e+06	1.15009e+07	1.49597e+07	4.2723e+07	2.64099e+07	3.42821e+07	7.24782e+06	7.70384e+06	5.20193e+06
12696	221.4	18.147												4.85463e+07	4.60783e+07	2.55137e+07	2.48327e+07	1.6784e+07	2.28958e+07	2.67642e+07	1.27402e+08	3.55476e+07	2.71922e+07	1.26564e+07	1.49955e+07
12697	259.2	17.9997	1	2M-H	1-	(S)-3-methyl-2-oxopentanoate	CID000998	2-KETO-3-METHYL-VALERATE	0.00626453	BioCyc	130.063	HMDB00491	6857401	1.58403e+06	2.79228e+06	454149	1.51424e+06	1.17176e+07	4.61725e+06	1.0269e+08	8.70684e+07	1.19251e+08	1.78327e+07	1.54411e+07	2.78961e+07
12705	312	2.77468												5.70862e+06	1.7657e+06	8.91091e+06	7.43176e+06	3.03536e+06	5.837e+06	1.22336e+07	2.55223e+07	2.15711e+06	6.21994e+06	5.80489e+06	5.04657e+06
12707	503.88	4.89207												6.91703e+06	6.34846e+06	5.48446e+06	5.19053e+06	7.55349e+06	2.66964e+06	7.85849e+06	2.36192e+07	4.52012e+07	1.94124e+07	2.12187e+06	1.84375e+07
12708	577.08	8.39577												1.27968e+07	2.5371e+07	3.33893e+07	3.81588e+07	4.33562e+07	3.76354e+07	4.14462e+07	4.94264e+07	4.54746e+07	1.08388e+07	9.86272e+06	8.99961e+06
12709	337.08	2.07295												4.70075e+07	4.28416e+07	1.49233e+07	5.14967e+07	5.63675e+06	3.18373e+06	2.97869e+07	3.7941e+07	3.39265e+07	9.82805e+06	1.32895e+07	1.18771e+07
12710	215.28	18.6001												1.70491e+06	1.9044e+06	3.11744e+06	1.13297e+06	1.79911e+06	2.67815e+06	9.89771e+06	3.29936e+07	8.27462e+06	3.9704e+06	4.86965e+06	8.61313e+06
12711	203.285	9.83385												1.16091e+06	1.52364e+06	1.27501e+06	683789	1.65691e+06	1.52306e+06	1.68448e+07	2.89404e+07	7.91098e+06	7.68943e+06	7.59033e+06	1.15663e+07
12712	565.92	5.84404															3.47616e+06			7.98266e+07	3.73736e+07	5.41587e+07	2.31837e+06	8.77256e+06	1.31239e+06
12713	146.28	6.81321												3.94592e+06	6.14384e+06	4.6483e+06	5.12579e+06	3.91217e+06	4.89283e+06	1.53371e+07	2.30211e+07	4.23093e+07	1.26669e+07	3.32635e+06	8.35973e+06
12714	493.08	7.94556	1	2M+FA-H	1-	L-cystathionine	CID001101	L-CYSTATHIONINE	0.673064	BioCyc	224.083	HMDB00099	25243997	8.49722e+06	1.12275e+07		5.06313e+06	1.30429e+07	4.62926e+06	9.57912e+06	1.56e+07	2.27769e+07	2.83326e+07	1.43984e+07	4.58649e+07
12715	324.96	25.8536												1.0623e+08	8.40557e+07	4.73511e+07	4.85125e+07	1.04817e+08	4.50376e+07	6.07772e+07	1.94476e+07	7.86148e+07	3.29767e+07	1.59011e+08	1.49425e+08
12718	783.84	7.64272												2.10031e+08	2.06794e+08	2.27772e+08	1.92331e+08	1.72906e+08	2.11525e+08	6.5553e+07	9.84083e+07	7.69523e+07	6.32404e+07	4.1977e+07	4.95612e+07
12719	425.88	5.13048												9.83988e+07	1.68883e+08	5.21132e+07	3.35554e+07	7.13937e+07	1.26372e+08	2.51575e+07	1.11319e+08	2.18683e+07	1.44151e+07	2.04922e+07	3.12393e+07
12720	710.76	4.80483												7.28747e+07	7.98142e+07	1.29903e+07	2.58169e+07	8.78558e+07	1.01147e+08	1.41108e+07	1.50647e+07	2.42132e+06	2.83394e+06	3.79168e+06	1.74724e+06
[truncated: 314 more rows]
