# Supplementary material for: Rifampicin-Mediated Metabolic Changes in Mycobacterium tuberculosis
Source: Metabolites. 2022 May 29;12(6):493. doi: 10.3390/metabo12060493 (PMC9228056; doi:10.3390/metabo12060493)
Supplement: Supplementary file 1 [file metabolites-12-00493-s001.zip › Table S3_Yelamanchi_140422.xlsx]

## Sheet: Sheet1
Yelamanchi et al., 2022. Rifampicin mediated metabolic changes in Mycobacterium tuberculosis
Table S3. A complete list of significantly dysregulated metabolic features identified in positive mode
Feature ID	Feature m/z	Feature RT	RIF/Control Fold change (FC)	log2(FC)	p value	minusLOG10(p value)	Metabolite
3	371.04	8.76269	8.858	3.147	0.0090718	2.0423	3-Deoxy-D-arabino-heptulosonate-7-phosphate
7	427.92	1.67261	4.264	2.0922	0.0079173	2.1014	-
15	520.08	10.033	2.206	1.1415	0.0055694	2.2542	-
18	326.995	8.13158	14.125	3.8201	0.0020154	2.6956	3-Deoxy-D-arabino-heptulosonate-7-phosphate
23	364.8	1.28442	0.51314	-0.96258	0.047016	1.3278	-
25	282.96	7.46009	16.867	4.0761	8.8828e-05	4.0514	L-Fuculose 1-phosphate
26	476.04	9.63893	2.5006	1.3223	0.0093231	2.0304	-
30	351.96	24.7517	0.19262	-2.3762	0.04263	1.3703	-
31	560.04	9.88863	1.6739	0.74323	0.040994	1.3873	Coenzyme F420-0
33	262.92	3.68767	492.85	8.945	0.0002263	3.6453	-
35	700.92	11.2815	0.57264	-0.80431	0.027523	1.5603	-
38	123	2.22061	7.3441	2.8766	0.00098395	3.007	-
41	454.92	9.09883	2.5195	1.3331	0.018946	1.7225	6-Methylthiopurine 5'-monophosphate ribonucleotide
42	455.04	9.05727	3.8812	1.9565	0.020392	1.6905	Saicar
51	523.68	1.83725	6.2507	2.644	1.0846e-05	4.9647	-
52	403.92	11.6691	0.32091	-1.6397	3.5396e-06	5.451	-
55	541.68	1.86654	6.1207	2.6137	0.0016455	2.7837	-
58	504.12	10.033	2.5896	1.3727	0.0094346	2.0253	-
60	348.96	8.07428	7.2673	2.8614	0.0082374	2.0842	2',4,4',6'-tetrahydroxychalcone
61	480.96	9.64447	2.8275	1.4995	0.00029177	3.535	-
66	323.76	1.31977	26.779	4.743	0.00016749	3.776	-
70	745.8	5.28932	105.17	6.7166	0.00011349	3.945	Phthioceranic acid (C45)
74	152.04	4.10603	37.661	5.235	0.0051893	2.2849	-
79	198.96	3.58245	158.1	7.3047	9.2397e-05	4.0343	5-Fluoromuconolactone
80	338.16	22.31	3.6069	1.8507	0.032434	1.489	Nicotinamide riboside
87	267.96	3.65429	3.227	1.6902	0.00013115	3.8822	-
91	500.04	9.46349	2.9739	1.5724	0.0049818	2.3026	-
96	452.995	9.20882	2.8407	1.5062	0.0082053	2.0859	(7R)-7-(5-Carboxy-5-oxopentanoyl)aminocephalosporinate
98	296.88	7.63682	2.8895	1.5308	0.00029373	3.532	-
101	463.08	23.9562	5.178	2.3724	0.00087439	3.0583	-
110	129	1.40019	6.8522	2.7766	1.4198e-05	4.8478	-
113	189.12	1.51567	15.635	3.9668	5.7966e-07	6.2368	-
125	366.96	7.96419	12.346	3.626	0.00016264	3.7888	(2,3,4,5,7-Pentahydroxy-6-oxoheptyl) dihydrogen phosphate
129	217.08	3.58903	100.74	6.6545	0.00056024	3.2516	-
131	270.96	10.033	1.8571	0.89308	0.020642	1.6852	-
133	408.96	8.76122	8.5519	3.0962	0.00069992	3.155	-
136	239.04	6.69019	15.855	3.9868	1.9943e-05	4.7002	-
138	245.04	3.70254	155.63	7.282	0.0073749	2.1322	-
142	345.84	1.30391	5.8109	2.5388	1.2681e-07	6.8968	-
144	434.4	11.9034	0.48346	-1.0485	0.003273	2.485	-
145	436.92	20.2335	3.1371	1.6494	0.025867	1.5873	-
149	447.96	12.0927	0.21847	-2.1945	3.0916e-06	5.5098	-
150	304.92	7.51081	5.9482	2.5724	0.00049626	3.3043	-
155	133.08	7.98104	10.701	3.4197	0.0085562	2.0677	-
156	133.08	7.29797	7.7339	2.9512	0.0044712	2.3496	-
157	617.16	23.882	2.1805	1.1246	0.036306	1.44	-
160	123.96	1.72678	0.49913	-1.0025	0.020842	1.6811	-
162	780	11.4899	0.34547	-1.5334	0.023544	1.6281	-
170	518.76	2.5998	19.524	4.2872	1.6337e-05	4.7868	-
171	560.88	5.24095	25.818	4.6903	0.00054015	3.2675	Uridine 5'-triphosphate
173	171	3.58145	100.31	6.6483	0.00035297	3.4523	-
180	177	7.56609	12.03	3.5886	4.9009e-06	5.3097	-
181	633.36	12.5035	0.25384	-1.978	0.00059444	3.2259	-
197	362.88	6.37688	2.8601	1.5161	0.022179	1.6541	(2R)-3-Sulfolactate
199	362.88	8.28341	3.2059	1.6807	0.0006183	3.2088	-
205	784.92	11.5517	0.306	-1.7084	0.0064769	2.1886	-
212	611.04	12.3473	0.38209	-1.388	0.022621	1.6455	-
215	137.04	2.21965	2.8293	1.5004	0.0043983	2.3567	hypoxanthine
216	138	2.62081	25.426	4.6682	9.3279e-08	7.0302	-
218	341.04	8.31866	3.2921	1.719	0.0024186	2.6164	indole acetaldehyde
219	478.92	2.56859	39.85	5.3165	6.269e-06	5.2028	-
235	171	1.32772	5.0219	2.3282	0.00081661	3.088	-
249	78.84	1.59654	22.593	4.4978	0.014819	1.8292	-
255	364.915	8.19961	7.147	2.8373	0.0062025	2.2074	3-Deoxy-D-arabino-heptulosonate-7-phosphate
272	60.84	1.05892	3.1269	1.6448	0.030033	1.5224	-
277	195.12	5.62007	3.7743	1.9162	0.030785	1.5117	-
278	351.84	27.6895	0.21251	-2.2344	0.0040572	2.3918	-
288	398.88	1.21276	0.21079	-2.2462	0.012598	1.8997	3-Chloro-2-methyldienelactone
295	318.84	5.61776	4.3263	2.1131	0.037752	1.4231	-
309	688.08	26.6307	1.7656	0.82013	0.038771	1.4115	-
313	634.08	24.9996	2.0351	1.0251	0.036777	1.4344	ADP-glucose
344	322.92	7.23556	8.8436	3.1446	1.688e-05	4.7726	-
349	512.15	24.8397	0.52189	-0.93819	0.042446	1.3722	-
362	644.04	26.3481	1.5762	0.65649	0.032771	1.4845	-
364	513.96	12.7499	0.44419	-1.1707	0.0023252	2.6335	-
371	449.76	2.10179	0.20691	-2.2729	0.00031022	3.5083	-
376	346.92	2.48122	10.407	3.3795	0.00056566	3.2474	-
408	367.92	7.25749	4.6822	2.2272	5.8519e-05	4.2327	-
409	107.04	17.3921	2.3584	1.2378	0.0073689	2.1326	Isonicotinoylradical
412	231	5.82482	2.6096	1.3838	0.0053348	2.2729	-
416	634.08	25.5001	1.9067	0.93105	0.010929	1.9614	ADP-glucose
451	125.04	12.3219	6.6185	2.7265	0.0060329	2.2195	-
453	311.76	4.16844	6.5343	2.708	0.00027675	3.5579	-
454	551.04	24.7872	2.3387	1.2257	0.014261	1.8459	-
473	311.76	24.6862	0.28385	-1.8168	0.016231	1.7897	-
486	292.92	2.64346	3.6622	1.8727	0.00093261	3.0303	-
496	279	6.30576	3.3335	1.7371	0.011917	1.9238	2C-Methyl-D-erythritol 2,4-cyclodiphosphate
523	688.08	26.9026	1.734	0.79412	0.023491	1.6291	1,4-Dihydronicotinamide adenine dinucleotide
528	228.24	17.3255	1.8056	0.85246	0.025361	1.5958	-
530	283.92	4.28973	8.3184	3.0563	0.00021081	3.6761	-
545	214.92	2.07498	2.4266	1.2789	0.016161	1.7915	-
588	463.68	4.59195	0.1431	-2.8049	1.6088e-05	4.7935	-
620	63.84	1.67681	20.343	4.3465	1.3515e-05	4.8692	-
638	231.96	14.5079	2.3994	1.2627	0.0021357	2.6705	-
651	655.08	12.6572	0.30675	-1.7049	0.015826	1.8006	-
659	112.8	1.30327	0.4199	-1.2519	0.00013319	3.8755	-
704	344.88	7.07246	9.9713	3.3178	0.0021205	2.6736	-
713	318	1.77099	3.3878	1.7603	0.021997	1.6576	5-Aminoimidazole ribonucleotide
729	411.96	8.46371	3.3061	1.7251	0.025708	1.5899	-
773	234.96	17.5626	1.7026	0.7677	0.028065	1.5518	2-Isopropylmaleic acid
806	352.44	21.9223	0.24539	-2.0268	0.013706	1.8631	-
832	109.92	2.33116	0.29926	-1.7405	0.0013137	2.8815	-
894	458.88	9.64447	2.8977	1.5349	2.1203e-05	4.6736	-
898	564	10.3797	1.7851	0.83603	0.049484	1.3055	Formamidopyrimidine nucleoside triphosphate
902	498.96	9.57975	3.5445	1.8256	0.0045453	2.3424	5-Fluorouridine diphosphate
921	739.92	11.5413	0.48555	-1.0423	0.00020279	3.6929	-
924	326.88	8.06992	17.561	4.1343	3.2732e-06	5.485	-
926	516.12	9.49434	2.3947	1.2599	0.0021628	2.665	Coenzyme F420-0
935	279	4.91445	0.070925	-3.8176	0.00033203	3.4788	-
936	392.88	8.7154	10.018	3.3245	7.198e-06	5.1428	-
939	150	4.77074	0.14812	-2.7552	0.0322	1.4921	-
949	388.08	8.73816	8.7298	3.1259	3.756e-05	4.4253	-
956	352.32	23.9112	0.17636	-2.5034	0.037594	1.4249	-
960	723	11.5413	0.49007	-1.0289	0.00088219	3.0544	-
964	523.8	1.94058	9.8596	3.3015	2.383e-05	4.6229	-
965	675.96	10.8552	0.59608	-0.74641	0.027882	1.5547	-
974	311.28	25.5694	0.26258	-1.9292	0.030745	1.5122	-
1011	548.16	10.356	2.8459	1.5089	0.038907	1.41	Coenzyme F420-0
1012	311.28	24.7373	0.24196	-2.0471	0.0072446	2.14	-
1014	230.04	1.38463	0.21438	-2.2217	7.5955e-07	6.1194	cis-2-Methylaconitate
1016	541.8	1.84827	7.6316	2.932	0.0050493	2.2968	-
1018	135.96	3.66116	4.0477	2.0171	0.00078194	3.1068	-
1032	471.96	9.00989	3.42	1.774	0.0072854	2.1375	Adenosine-5'-diphosphate
1034	311.28	24.2753	0.16074	-2.6372	0.018531	1.7321	-
1042	249	9.62103	2.456	1.2963	0.0142	1.8477	-
1065	363.84	1.08295	2.3672	1.2432	0.0068838	2.1622	-
1067	132.96	6.7375	8.5589	3.0974	0.00020633	3.6854	-
1069	481.92	9.64447	2.7534	1.4612	0.0016282	2.7883	-
1080	408.84	8.74418	6.6404	2.7313	0.00018776	3.7264	-
1081	246.96	6.5048	2.8119	1.4915	0.04174	1.3795	d-Glyceraldehyde 3-phosphate
1083	388.92	8.01081	7.4669	2.9005	2.7494e-05	4.5608	monodehydroascorbate radical
1099	217.08	5.73393	2.483	1.3121	0.035295	1.4523	-
1102	252.96	6.84863	4.8869	2.2889	0.00024462	3.6115	-
1104	133.08	4.89624	0.10321	-3.2763	4.4885e-07	6.3479	-
1107	523.08	11.7469	0.39852	-1.3273	6.6999e-05	4.1739	-
1113	218.88	1.31799	10.697	3.4191	4.621e-06	5.3353	-
1114	186	2.51019	10.965	3.4549	9.8514e-05	4.0065	-
1115	518.88	2.46341	27.789	4.7964	0.00032195	3.4922	-
1124	311.28	27.3556	0.38794	-1.3661	0.031253	1.5051	-
1137	328.92	5.25409	9.436	3.2382	0.00069361	3.1589	L-Cysteinesulfinic acid
1144	233.04	2.53922	0.40821	-1.2926	0.00028648	3.5429	-
1145	279	7.64256	2.3099	1.2079	1.242e-05	4.9059	-
1146	340.92	4.49841	9.609	3.2644	0.0090542	2.0432	-
1150	354	24.9582	0.20786	-2.2664	0.010453	1.9808	-
1155	321	7.50724	6.0627	2.6	3.7959e-05	4.4207	-
1159	311.4	25.2706	0.30241	-1.7254	0.024192	1.6163	-
1168	347.04	2.55034	7.0761	2.823	1.5712e-05	4.8038	-
1179	428.99	26.6745	2.2547	1.1729	0.023269	1.6332	-
1194	456.36	12.1109	0.3352	-1.5769	0.0034918	2.4569	(25R)-delta(4)-Dafachronic acid
1238	556.195	26.4891	0.37764	-1.4049	0.0090311	2.0443	-
1239	126.96	1.39	0.205	-2.2863	8.3045e-06	5.0807	-
1269	322.92	6.45373	2.8763	1.5242	0.020599	1.6861	-
1274	132	6.8741	0.1192	-3.0686	0.005883	2.2304	-
1290	312.36	26.9849	0.37408	-1.4186	0.030841	1.5109	-
1298	186.96	3.91513	4.3614	2.1248	0.0042552	2.3711	-
1328	250.08	17.3044	1.7557	0.81201	0.039629	1.402	-
1352	375	2.54394	5.0814	2.3452	0.017122	1.7664	-
1369	351.96	19.3699	0.20212	-2.3067	0.012975	1.8869	-
1386	428.28	12.1783	0.1657	-2.5933	0.00065288	3.1852	-
1392	133.08	14.7984	1.9556	0.96763	0.019481	1.7104	-
1400	157.92	29.2772	0.57585	-0.79624	0.017396	1.7596	-
1466	123	20.8442	0.66204	-0.59502	0.021281	1.672	methyl-1,4-benzoquinone
1479	443.16	25.6697	0.55032	-0.86166	0.0037542	2.4255	Saccharolactic acid
1509	341.04	6.4806	3.0742	1.6202	0.0081517	2.0888	D-Tagatofuranose 1,6-bisphosphate
1544	145.08	19.4255	2.4479	1.2915	0.0095874	2.0183	-
1631	340.92	6.41421	2.0577	1.041	0.038277	1.4171	-
1743	204.96	8.62189	4.8706	2.2841	0.0039638	2.4019	-
1756	112.8	28.801	0.46822	-1.0947	0.037043	1.4313	-
1772	484.8	6.33428	0.25328	-1.9812	0.00098782	3.0053	-
1788	428.04	1.6105	5.419	2.438	0.013512	1.8693	UDP
1795	564.12	10.3861	1.6003	0.67838	0.029068	1.5366	-
1802	364.92	1.31298	0.35959	-1.4756	0.0038487	2.4147	2-Amino-4-selanyl-butanoate
1811	740.04	11.5413	0.58714	-0.76822	0.010831	1.9653	-
1813	675	10.9636	0.32831	-1.6069	0.0081699	2.0878	5-Fluoro-2'-deoxyuridine-5'-monophosphate
1815	432.12	9.19141	3.8092	1.9295	0.0016678	2.7778	S-Adenosylmethioninamine
1817	481.08	9.64447	2.4861	1.3139	0.0037758	2.423	-
1819	393	8.70462	7.6068	2.9273	0.00050105	3.3001	-
1822	784.08	11.7581	0.39219	-1.3504	0.00070556	3.1515	NADPH
1828	381.96	11.501	0.28232	-1.8246	0.036899	1.433	-
1829	283.08	7.5109	11.113	3.4742	0.0007931	3.1007	-
1836	404.16	11.6967	0.35501	-1.4941	0.00088092	3.0551	-
1850	426.12	11.8667	0.24992	-2.0004	0.043086	1.3657	-
1855	297	7.63682	2.7361	1.4521	6.3048e-05	4.2003	-
1864	496.92	9.63893	2.5086	1.3269	0.02002	1.6985	-
1879	133.08	6.69717	11.462	3.5188	0.0009023	3.0446	-
1883	323.88	1.36236	20.616	4.3657	0.0010313	2.9866	-
1887	227.04	9.19141	3.9089	1.9668	0.00029226	3.5342	-
1889	129.12	1.50322	4.4783	2.1629	0.033684	1.4726	-
1892	478.56	12.3445	0.31628	-1.6607	0.0063914	2.1944	-
1900	561	5.29692	33.435	5.0633	6.441e-06	5.191	N-Acetyl-L-glutamyl 5-phosphate
1907	789	11.8457	0.33031	-1.5981	0.0013415	2.8724	-
1910	611.4	12.364	0.21749	-2.201	7.8253e-06	5.1065	-
1911	305.04	7.50312	10.559	3.4003	0.00053211	3.274	-
1922	633	12.5516	0.26806	-1.8993	0.011742	1.9302	-
1927	655.68	12.6235	0.47311	-1.0798	0.025179	1.599	-
1932	807	11.6572	0.22536	-2.1497	0.0046758	2.3301	Cytidine-5'-diphosphate
1945	436.68	12.1887	0.4416	-1.1792	0.028693	1.5422	-
1958	338.28	22.8853	1.7948	0.84385	0.036584	1.4367	-
1978	522.96	11.724	0.39164	-1.3524	0.024253	1.6152	-
1982	136.08	2.59896	0.28223	-1.8251	0.013618	1.8659	-
1983	351.96	24.3103	0.1366	-2.872	0.031155	1.5065	-
1988	318.96	7.63682	3.0724	1.6194	0.013766	1.8612	Acetylphosphate
1989	247.08	4.81466	0.44978	-1.1527	0.012222	1.9129	(1R,2R,4S)-Limonene-1,2-diol
1994	322.92	8.33904	2.4406	1.2872	0.0054695	2.2621	-
2000	137.04	14.4145	1.9028	0.92812	0.046067	1.3366	-
2004	497.04	2.50075	9.3052	3.218	7.1732e-05	4.1443	-
2010	872.04	12.1943	0.2331	-2.101	3.8008e-06	5.4201	S-[2-[3-[[4-[[[(2R,3S,4R,5R)-5-(6-Aminopurin-9-yl)-4-hydroxy-3-phosphonooxyoxolan-2-yl]methoxy-hydroxyphosphoryl]oxy-hydroxyphosphoryl]oxy-2-hydroxy-3,3-dimethylbutanoyl]amino]propanoylamino]ethyl] methanethioate
2015	279.12	7.69041	4.7791	2.2567	1.8112e-05	4.742	4-hydroxy-2-nonenal-[L-Cys] conjugate
2016	345	7.22874	7.2743	2.8628	2.7998e-05	4.5529	S-ribosyl-L-homocysteine
2017	233.04	3.80796	26.552	4.7307	0.0016546	2.7813	-
2019	182.04	2.5568	0.4129	-1.2762	0.044484	1.3518	-
2024	378.84	8.31991	2.0942	1.0664	0.011902	1.9244	-
2028	120.12	4.94792	0.35392	-1.4985	0.0019242	2.7157	-
2034	132.96	4.93228	0.12206	-3.0344	7.0047e-08	7.1546	-
2041	311.28	25.8088	0.32582	-1.6179	0.022963	1.639	-
2057	472.2	12.6479	0.2493	-2.0041	0.0027769	2.5564	-
2062	587.04	11.1633	0.59406	-0.75133	0.020741	1.6832	2'-Deoxy-thymidine-beta-L-rhamnose
2072	655.44	12.6175	0.21987	-2.1853	0.00089926	3.0461	-
2074	740.76	12.948	0.33853	-1.5626	0.00047789	3.3207	-
2081	634.2	24.6443	2.5737	1.3639	0.0066878	2.1747	N-ethylsuccinimide-mycothiol conjugate
2089	354.12	27.8157	0.31769	-1.6543	0.0341	1.4672	-
2124	354.12	26.6309	0.33797	-1.565	0.018576	1.731	-
2126	129.96	2.29692	0.35185	-1.507	0.0011198	2.9509	-
2133	168	2.45173	13.63	3.7687	0.00024589	3.6093	2-amino-5-methylphenol
2143	218.04	5.84666	3.6899	1.8836	0.020978	1.6782	-
2176	677.04	12.6867	0.2425	-2.0439	0.0029322	2.5328	-
2193	252	4.45372	2.824	1.4978	0.0048356	2.3155	-
2194	290.88	6.85624	2.5916	1.3739	0.0011846	2.9264	-
2195	453	6.73494	7.748	2.9538	0.013328	1.8752	(7R)-7-(5-Carboxy-5-oxopentanoyl)aminocephalosporinate
2233	378.84	6.50886	2.3825	1.2525	0.014615	1.8352	diphosphoric acid
2238	590.04	25.2411	1.7312	0.7918	0.012945	1.8879	UDP-D-glucose
2263	187.08	3.96149	5.9304	2.5681	0.023346	1.6318	4-Guanidinobutyric acid
2267	285.12	10.8204	0.52356	-0.93358	0.02604	1.5844	-
2322	128.04	5.35361	4.6017	2.2022	0.0062546	2.2038	-
2331	297	5.63844	3.2745	1.7113	0.010383	1.9837	-
2338	416.04	9.23012	5.7865	2.5327	0.023472	1.6295	-
2357	379.08	11.176	0.47406	-1.0769	0.032475	1.4884	-
2364	567.24	12.0573	0.25798	-1.9547	6.7378e-05	4.1715	guanosine
2460	349.08	1.77123	0.24141	-2.0504	0.0010118	2.9949	-
2468	239.04	1.40977	6.2875	2.6525	0.012403	1.9065	-
2472	71.88	1.71785	0.24612	-2.0226	0.00049049	3.3094	-
2487	76.8	14.4145	2.2173	1.1488	0.018319	1.7371	-
2504	554.76	2.75243	2.89	1.5311	0.042953	1.367	Triphosphoric acid
2515	384	11.7519	0.2402	-2.0577	0.0020399	2.6904	-
2558	205.08	8.71172	4.9349	2.303	0.010409	1.9826	-
2585	376.8	4.43258	2.7011	1.4335	0.018228	1.7393	-
2640	311.16	19.8958	0.21292	-2.2316	0.0037142	2.4301	-
2751	520.2	10.0269	2.0992	1.0699	0.028625	1.5433	-
2758	476.16	9.63893	2.5022	1.3232	0.0053019	2.2756	-
2776	437.04	9.19683	3.9073	1.9662	2.3222e-05	4.6341	-
2782	199.08	3.58324	151.75	7.2455	4.6387e-05	4.3336	L-arginine
2788	171.12	3.37631	103.06	6.6874	0.00075658	3.1211	-
2792	367.08	8.07978	7.0168	2.8108	0.010992	1.9589	D-Pantothenoyl-L-cysteine
2797	406.08	11.9969	0.39378	-1.3445	0.0058637	2.2318	-
2800	329.88	4.16221	11.596	3.5355	0.00016681	3.7778	-
2802	132.96	8.18494	11.934	3.577	0.00091208	3.04	-
2814	456	8.9217	4.4112	2.1412	0.0034317	2.4645	-
2818	331.08	2.34136	48.683	5.6054	9.4652e-06	5.0239	Glutamine
2823	219	1.40151	6.0335	2.593	0.00029081	3.5364	-
2828	401.04	11.4336	0.46429	-1.1069	0.0059995	2.2219	-
2829	456.6	12.0986	0.5193	-0.94535	0.033449	1.4756	-
2840	363	8.31279	2.9106	1.5413	0.00052257	3.2819	5-O-(1-Carboxyvinyl)-3-phosphoshikimic acid
2841	415.08	11.8241	0.59582	-0.74704	0.0047222	2.3259	-
2846	582.96	8.89378	2.7852	1.4778	0.021556	1.6664	-
2847	497.04	9.64544	2.3887	1.2562	0.016553	1.7811	[5-(7,8-Dimethyl-2,4-dioxo-1,5-dihydrobenzo[g]pteridin-10-yl)-2,3,4-trihydroxypentyl] dihydrogen phosphate
2848	351.96	25.8418	0.25642	-1.9634	0.010985	1.9592	-
2855	352.44	27.6537	0.3583	-1.4808	0.0058864	2.2301	-
2859	171.12	1.37568	7.4764	2.9023	0.00012981	3.8867	-
2863	833.04	11.9837	0.28646	-1.8036	4.8445e-05	4.3147	-
2864	399	1.2177	0.26264	-1.9288	0.039045	1.4084	S-methyl-5-thio-D-ribose
2868	261.96	1.41243	29.518	4.8835	9.5718e-09	8.019	-
2878	435	11.8982	0.54593	-0.87322	0.0016622	2.7793	-
2879	275.88	2.40958	2.6401	1.4006	0.0032057	2.4941	-
2885	470.16	12.2875	0.24964	-2.0021	0.00069693	3.1568	-
2896	610.8	2.18454	0.12683	-2.979	0.0037914	2.4212	-
2897	365.04	8.19184	10.072	3.3322	0.00025275	3.5973	-
2907	641.64	12.51	0.46936	-1.0912	0.021702	1.6635	-
2911	367.08	9.04257	2.3076	1.2064	0.046898	1.3288	-
2914	479.04	2.53751	60.904	5.9285	0.0002208	3.656	-
2916	427.08	23.044	2.2576	1.1748	0.013269	1.8772	-
2925	496.92	2.49163	8.3035	3.0537	0.00066951	3.1742	-
2936	310.92	24.9697	0.27105	-1.8834	0.048806	1.3115	-
2969	517.08	25.5903	2.7475	1.4581	0.00059099	3.2284	-
2973	171.12	2.32701	3.1169	1.6401	0.010901	1.9625	-
2980	655.2	12.6293	0.29804	-1.7464	0.013297	1.8763	-
2990	534.84	5.95984	1.7832	0.83449	0.02428	1.6148	-
3005	207.12	6.80689	3.294	1.7199	0.0012946	2.8879	-
3026	245.04	2.10496	2.4898	1.316	0.0028689	2.5423	-
3057	611.16	12.366	0.27834	-1.8451	0.0059643	2.2244	-
3076	394.92	4.62331	9.2506	3.2095	0.0019103	2.7189	Selenomethionine
3082	171.12	1.72983	12.01	3.5862	0.0050877	2.2935	-
3202	311.4	22.4665	0.51057	-0.96983	0.024813	1.6053	-
3203	342.12	2.7363	5.102	2.3511	0.0021698	2.6636	-
3216	597.48	12.2395	0.43482	-1.2015	0.013809	1.8598	-
3226	261	8.66638	4.497	2.169	0.011669	1.933	-
3228	130.92	0.390383	0.50757	-0.97832	0.0010349	2.9851	-
3251	352.08	20.4043	0.18349	-2.4463	0.0088885	2.0512	-
3288	510.6	13.1522	0.19622	-2.3495	0.00041781	3.379	-
3298	152.04	2.1478	0.40106	-1.3181	5.6737e-07	6.2461	-
3303	311.4	22.7127	0.44068	-1.1822	0.0066625	2.1764	-
3317	186.12	21.2462	1.6686	0.73868	0.040708	1.3903	-
3322	514.08	12.6618	0.20702	-2.2721	0.002333	2.6321	-
3336	404.88	5.04553	7.6227	2.9303	0.023832	1.6228	-
3344	311.28	20.6765	0.2878	-1.7969	0.0017379	2.76	-
3350	644.04	20.5093	2.1452	1.1011	0.049871	1.3022	-
3355	231.12	5.81457	2.887	1.5296	0.036469	1.4381	-
3364	118.92	2.54883	0.29869	-1.7433	0.0007064	3.1509	-
3401	310.92	20.1904	0.2772	-1.851	0.023581	1.6274	3-Phospho-D-glyceroyl dihydrogen phosphate
3428	132.12	6.74769	0.17401	-2.5228	0.014777	1.8304	-
3435	244.8	3.09857	29.634	4.8892	0.004993	2.3016	-
3442	370.92	8.72147	11.72	3.5509	7.7001e-06	5.1135	-
3447	278.88	4.86563	0.18116	-2.4647	0.02782	1.5556	-
3448	663.6	1.85401	6.751	2.7551	0.00086954	3.0607	-
3458	189	1.51078	10.26	3.359	8.3409e-06	5.0788	-
3461	351.96	25.2787	0.35308	-1.5019	0.03411	1.4671	-
3465	387.96	8.72147	9.5493	3.2554	1.2785e-06	5.8933	-
3477	543.96	9.88783	1.8723	0.90484	0.025766	1.589	Thiamine triphosphate
3502	366.84	7.97015	7.0763	2.823	4.6489e-05	4.3326	-
3504	129.84	1.28581	0.25894	-1.9493	1.8794e-05	4.726	-
3505	649.08	23.4938	3.477	1.7978	0.006473	2.1889	-
3518	338.16	22.8557	1.6396	0.7133	0.015016	1.8235	-
3520	338.16	22.5268	2.3202	1.2143	0.0078675	2.1042	-
3538	284.04	6.71829	5.7023	2.5115	0.0047851	2.3201	S-Sulfocysteine
3546	354.24	25.644	0.21741	-2.2015	0.026249	1.5809	-
3548	268.92	9.51856	2.0244	1.0175	0.0064752	2.1887	-
3556	354.24	27.0415	0.23794	-2.0713	0.017383	1.7599	-
3571	344.04	8.16244	9.2181	3.2045	0.003004	2.5223	-
3579	327.12	23.743	2.694	1.4298	0.034736	1.4592	Biotin
3581	165	2.55747	0.22223	-2.1699	0.00029413	3.5315	-
3595	354.36	27.3968	0.3888	-1.3629	0.014749	1.8312	-
3597	328.8	5.30187	6.6454	2.7324	0.0017029	2.7688	-
3633	421.08	19.8662	1.5874	0.6667	0.043303	1.3635	-
3645	354.24	25.0878	0.1689	-2.5658	0.036168	1.4417	-
3660	438.84	7.89197	0.42981	-1.2182	0.016295	1.7879	2,5-Dichloro-carboxymethylenebut-2-en-4-olide
3668	688.08	24.919	1.8558	0.892	0.00081541	3.0886	-
3674	649.08	25.1693	1.8737	0.90592	0.018255	1.7386	5-O-(1-Carboxyvinyl)-3-phosphoshikimic acid
3675	354.24	25.3236	0.1849	-2.4352	0.02552	1.5931	-
3680	216.96	5.71362	3.4105	1.77	0.017681	1.7525	-
3682	448.08	4.43745	4.6806	2.2267	0.034792	1.4585	-
3684	235.08	6.79055	3.3952	1.7635	0.0044916	2.3476	-
3701	341.04	25.7662	1.688	0.75534	0.036649	1.4359	-
3719	225	9.0588	1.8864	0.91565	0.018882	1.7239	-
3721	276.84	1.63487	0.35649	-1.4881	0.011931	1.9233	-
3734	296.88	5.64367	3.7328	1.9003	0.0012271	2.9111	-
3849	163.08	17.023	1.8272	0.86967	0.0036	2.4437	histidinal
3967	352.32	20.7427	0.19069	-2.3907	0.013596	1.8666	-
4074	385.92	6.31246	2.994	1.5821	0.0058281	2.2345	-
4080	252.96	17.5876	1.7459	0.80394	0.042007	1.3767	D-Xylulose 5-phosphate
4147	353.04	19.0272	0.35397	-1.4983	0.0039248	2.4062	-
4231	110.04	4.07418	2.552	1.3516	0.01165	1.9337	-
4244	320.88	7.49772	5.2495	2.3922	0.0092156	2.0355	-
4263	455.88	3.47056	6.3289	2.662	0.0076083	2.1187	-
4282	425.16	24.639	1.6813	0.74955	0.038981	1.4092	N,N'-Diacetylchitobiose
4286	186.12	1.38463	0.2627	-1.9285	2.4499e-06	5.6109	-
4288	828	11.9863	0.32859	-1.6057	0.00011482	3.94	-
4292	352.08	24.1677	0.18858	-2.4067	0.0083188	2.0799	Phosphoribosylformylglycineamidine
4299	428.16	12.1961	0.24235	-2.0449	5.3771e-05	4.2695	-
4320	311.16	24.2387	0.15406	-2.6984	0.0048647	2.3129	-
4323	763.08	13.162	0.13032	-2.9399	0.0018908	2.7234	-
4328	405.96	11.997	0.30217	-1.7266	0.00044091	3.3557	-
4335	352.08	23.3767	0.25089	-1.9949	0.021941	1.6587	-
4349	851.04	11.8929	0.2443	-2.0333	0.00010222	3.9905	5-Fluorodeoxyuridine diphosphate
4350	135.96	2.57069	0.35737	-1.4845	2.5503e-05	4.5934	-
4352	148.08	1.30366	0.18799	-2.4113	0.00027597	3.5591	-
4354	353.28	24.8822	0.24316	-2.04	0.043362	1.3629	2-Palmitoylglycerol
4355	294.96	7.68124	0.066931	-3.9012	3.4066e-06	5.4677	5-Hydroxyuracil
4359	790.8	2.16865	0.10086	-3.3095	4.1738e-06	5.3795	-
4365	912	12.0887	0.29527	-1.7599	0.00019013	3.721	-
4368	310.92	25.5157	0.34679	-1.5279	0.027116	1.5668	-
4370	352.08	23.1522	0.20954	-2.2547	0.0094744	2.0234	-
4386	542.76	1.43293	0.28539	-1.809	0.0020847	2.6809	beta-2,3,5,6-Tetrachloro-1,4-cyclohexanediol
4387	832.92	11.9917	0.29625	-1.7551	0.0015835	2.8004	-
4403	352.08	22.8786	0.2202	-2.1831	0.020384	1.6907	-
4411	335.88	1.39426	0.35099	-1.5105	0.00037272	3.4286	-
4418	166.08	7.68124	0.13188	-2.9227	3.082e-07	6.5112	-
4419	503.04	11.4784	0.5163	-0.95371	0.0034382	2.4637	2-(3-Carboxypropionyl)-6-hydroxy-cyclohexa-2,4-diene carboxylic acid
4436	312	25.3533	0.22397	-2.1586	0.017459	1.758	-
4445	510.48	13.123	0.50242	-0.99304	0.0090342	2.0441	-
4448	663.48	12.642	0.3661	-1.4497	0.0023048	2.6374	-
4456	103.8	4.91917	0.16732	-2.5793	2.2094e-05	4.6557	-
4468	618	10.5259	0.28433	-1.8143	0.01587	1.7994	-
4473	463.92	4.58037	0.08582	-3.5425	8.7064e-07	6.0602	Deoxycytidine diphosphate
4475	152.04	4.70093	0.62906	-0.66872	0.0047005	2.3279	amino-parathion
4480	261.96	4.92322	0.11574	-3.1111	8.0613e-08	7.0936	O-phospho-L-serine
4482	501	11.5905	0.47836	-1.0638	0.023178	1.6349	-
4499	776.16	23.2781	2.4764	1.3083	0.022882	1.6405	-
4504	443.88	5.15948	0.38411	-1.3804	0.032253	1.4914	-
4508	304.08	19.9545	0.1091	-3.1963	4.3978e-05	4.3568	-
4516	456.84	1.40078	0.23753	-2.0738	1.2227e-06	5.9127	-
4523	126.96	14.0973	0.060013	-4.0586	7.4129e-05	4.13	3-Oxopropanoic acid
4534	738.24	12.9637	0.49531	-1.0136	0.032847	1.4835	-
4535	744	13.088	0.46088	-1.1175	0.0053149	2.2745	-
4546	333.96	5.97259	0.15526	-2.6873	0.0018868	2.7243	-
4553	290.88	3.51457	0.11484	-3.1223	0.0030944	2.5094	-
4570	751.44	13.0577	0.38811	-1.3655	0.013754	1.8616	-
4573	347.76	7.73399	0.28063	-1.8333	7.3002e-05	4.1367	-
4574	688.92	9.26919	0.28698	-1.801	0.040227	1.3955	-
4575	352.8	25.8547	0.27004	-1.8888	0.036856	1.4335	-
4590	312.24	25.5593	0.36862	-1.4398	0.032236	1.4917	-
4601	270.96	13.8869	0.041599	-4.5873	8.5047e-05	4.0703	-
4611	194.04	5.14031	0.25101	-1.9942	0.040334	1.3943	-
4615	141	14.054	0.050283	-4.3138	0.0002051	3.688	-
4633	162	3.66348	0.17287	-2.5322	1.5135e-05	4.82	-
4656	512.04	27.706	2.2655	1.1798	0.0090978	2.0411	-
4673	352.8	27.6448	0.49735	-1.0077	0.013663	1.8645	-
4689	352.92	9.28794	4.8351	2.2735	0.0001469	3.833	-
4691	500.88	5.40462	0.13768	-2.8606	0.014272	1.8455	-
4732	427.8	2.78954	0.28961	-1.7878	0.0072056	2.1423	-
4739	462.96	6.27578	0.285	-1.8109	0.0053404	2.2724	3-(Imidazol-4-yl)-2-oxopropyl dihydrogen phosphate
4757	546.24	27.003	2.1025	1.0721	0.0017177	2.7651	-
4836	459.96	20.3694	2.2568	1.1742	0.00039671	3.4015	-
4865	427.8	3.59265	0.38529	-1.376	0.00074274	3.1292	-
4886	275.04	8.67918	0.27194	-1.8786	0.00026283	3.5803	thymine
4903	573.96	9.97572	0.18764	-2.4139	0.015009	1.8236	-
4920	116.16	5.14888	0.36677	-1.447	0.0068433	2.1647	-
4924	201.96	3.72603	0.45596	-1.133	0.010332	1.9858	-
4983	515.88	9.46163	1.9744	0.9814	0.0064615	2.1897	-
4996	450.84	7.29985	4.3232	2.1121	0.0089891	2.0463	-
5011	342.96	18.4831	1.8634	0.8979	0.04739	1.3243	-
5038	678.12	21.9773	2.1896	1.1307	0.0084867	2.0713	Udp-N-acetylglucosamine-enolpyruvate
5055	134.04	2.24638	0.14068	-2.8295	0.021748	1.6626	-
5089	152.16	4.17965	25.454	4.6698	0.00036146	3.4419	-
5091	723.12	11.5413	0.3849	-1.3774	0.0020436	2.6896	Sucrose
5095	382.08	11.4336	0.34111	-1.5517	4.6901e-05	4.3288	-
5117	264.12	3.43145	142.26	7.1523	0.001465	2.8342	-
5119	253.08	6.85609	5.7133	2.5143	0.00027545	3.56	-
5120	610.92	12.349	0.19459	-2.3615	5.5976e-05	4.252	-
5121	785.04	11.6065	0.40805	-1.2932	0.00089519	3.0481	-
5122	324	1.3382	18.529	4.2117	5.7057e-07	6.2437	-
5136	807.12	11.6743	0.28223	-1.8251	0.00067491	3.1708	Adenylyl-molybdopterin
5151	589.32	12.2652	0.27821	-1.8457	0.00093156	3.0308	-
5153	567.36	12.0594	0.28161	-1.8282	2.1834e-05	4.6609	-
5156	363.96	1.05244	3.8976	1.9626	8.117e-05	4.0906	-
5168	401.16	11.4336	0.42547	-1.2329	0.0018361	2.7361	-
5171	262.92	1.40047	5.28	2.4005	0.026247	1.5809	-
5175	186.12	2.49329	8.867	3.1484	0.002036	2.6912	-
5187	144.12	3.51131	14.298	3.8377	0.0012279	2.9108	cytosine
5193	499.08	10.1821	2.4015	1.264	0.015219	1.8176	Saicar
5199	718.44	12.8756	0.47585	-1.0714	0.032952	1.4821	-
5211	466.32	12.8263	0.26224	-1.931	0.00025612	3.5915	-
5212	495.96	13.1041	0.39039	-1.357	0.0050388	2.2977	-
5214	341.16	6.49765	3.5658	1.8342	0.0099035	2.0042	-
5224	346.92	1.86674	3.5345	1.8215	0.0042979	2.3667	-
5227	276.96	6.72593	2.5425	1.3462	0.038762	1.4116	-
5228	448.92	8.53772	2.5751	1.3646	0.034873	1.4575	-
5309	310.92	22.333	0.26841	-1.8975	0.0014038	2.8527	-
5364	353.16	21.9292	0.15638	-2.6769	0.010938	1.961	Glucuronolactone
5428	707.64	12.8465	0.35005	-1.5144	0.028156	1.5504	-
5459	230.04	2.80086	0.50507	-0.98544	0.04321	1.3644	5-Phosphoribosylamine
5460	71.76	1.02053	1.8441	0.88288	0.047148	1.3265	-
5461	232.08	14.5279	4.4015	2.138	0.019909	1.701	8-Amino-7-oxononanoic acid
5530	554.88	3.33415	5.4402	2.4437	0.00017507	3.7568	-
5540	743.28	13.0433	0.21401	-2.2242	0.00010561	3.9763	-
5562	276	5.12284	0.30686	-1.7043	0.00056644	3.2468	-
5629	321.24	21.1414	1.6257	0.7011	0.031394	1.5032	-
5702	223.08	21.1338	1.6249	0.70039	0.0046415	2.3333	-
5794	311.16	19.1096	0.28379	-1.8171	0.030649	1.5136	-
5819	347.76	1.76547	0.20569	-2.2814	0.010534	1.9774	-
5831	610.92	2.2095	0.075402	-3.7293	6.9767e-08	7.1564	-
5839	783.96	11.7581	0.3132	-1.6748	0.00077553	3.1104	-
5848	588.96	12.1863	0.22616	-2.1446	0.0088904	2.0511	-
5851	449.64	2.20417	0.10779	-3.2136	0.00016347	3.7866	-
5852	380.76	1.2318	0.1377	-2.8604	4.1562e-05	4.3813	-
5855	654.96	12.6798	0.36988	-1.4349	0.025726	1.5896	-
5856	427.8	1.60428	1.7122	0.77586	3.8043e-05	4.4197	-
5857	428.04	12.2111	0.2897	-1.7874	0.0070851	2.1497	-
5861	450	12.2976	0.29042	-1.7838	0.045936	1.3378	-
5862	611.52	12.407	0.32778	-1.6092	0.013144	1.8813	all-trans-retinol
5865	633.12	12.543	0.29726	-1.7502	0.012567	1.9008	-
5867	677.28	12.7724	0.26384	-1.9223	0.046777	1.33	mycothiol-bimane conjugate
5868	828.96	11.747	0.55807	-0.84148	0.0041977	2.377	-
5869	740.88	11.2347	0.46945	-1.091	0.010571	1.9759	-
5877	720.96	12.9754	0.18248	-2.4542	1.2739e-05	4.8949	-
5878	198.84	1.04352	2.3757	1.2484	0.010807	1.9663	-
5879	456.48	12.0754	0.45199	-1.1456	0.032933	1.4824	-
5881	246.96	4.82185	0.38492	-1.3774	0.0020421	2.6899	-
5884	352.32	23.1411	0.26273	-1.9283	0.028163	1.5503	-
5895	319.92	5.20094	0.27772	-1.8483	0.0016388	2.7855	-
5896	436.92	9.1791	4.3015	2.1048	8.7301e-05	4.059	-
5903	275.88	1.50701	0.25314	-1.982	0.0001765	3.7533	-
5904	915.96	12.3772	0.12035	-3.0546	2.6054e-06	5.5841	-
5905	463.8	4.57877	0.14686	-2.7675	3.9092e-09	8.4079	-
5913	876.84	12.2177	0.19662	-2.3465	0.0052758	2.2777	-
5914	120	7.52739	0.18806	-2.4107	0.0042771	2.3689	-
5915	159.12	1.44944	0.37059	-1.4321	0.0086789	2.0615	-
5916	543	11.1257	0.4211	-1.2478	0.0022359	2.6506	-
5924	103.92	4.9054	0.15403	-2.6987	0.0098431	2.0069	-
5925	540.84	10.033	1.8206	0.86438	0.016697	1.7774	-
5933	311.16	22.89	0.26465	-1.9179	0.035464	1.4502	-
5955	262.92	2.46525	0.21135	-2.2423	0.0072689	2.1385	-
5956	384.84	2.58593	0.25156	-1.991	0.0005522	3.2579	-
5958	333.84	6.026	0.18894	-2.404	0.0084069	2.0754	-
5962	337.8	5.29046	0.15159	-2.7218	0.0079126	2.1017	-
5964	508.8	1.86933	0.16408	-2.6076	1.7736e-06	5.7511	-
5967	937.44	14.8818	0.20641	-2.2764	0.00066473	3.1774	-
5969	351.84	23.6142	0.40829	-1.2923	0.043309	1.3634	-
5972	743.52	13.0398	0.24413	-2.0343	0.0052711	2.2781	-
5974	676.92	12.7089	0.30424	-1.7167	0.0073109	2.136	-
5976	108.96	13.8676	0.066431	-3.912	0.00020567	3.6868	-
5979	685.68	12.7531	0.42621	-1.2304	0.028176	1.5501	-
5985	698.88	12.8367	0.30406	-1.7176	0.011245	1.949	-
5988	126	1.85273	0.1633	-2.6144	0.00066861	3.1748	-
5989	577.92	9.14161	0.22186	-2.1723	0.0015308	2.8151	-
5990	340.92	8.31279	3.3338	1.7372	0.0063975	2.194	-
5999	729.6	12.9871	0.39609	-1.3361	0.0013169	2.8805	-
6005	718.32	12.8991	0.45642	-1.1316	0.046572	1.3319	-
6019	489.96	8.2754	0.43981	-1.185	0.046728	1.3304	-
6023	992.52	2.21483	0.21754	-2.2007	0.0017195	2.7646	-
6028	162.12	3.49652	0.11708	-3.0945	1.3796e-06	5.8603	O-Acetyl-L-homoserine
6032	220.08	5.87134	0.1875	-2.415	0.0065247	2.1854	-
6040	495.84	13.0466	0.33917	-1.5599	0.030745	1.5122	-
6042	243.96	7.00327	0.2156	-2.2136	0.0034932	2.4568	-
6060	472.08	9.02456	3.1264	1.6445	0.0041866	2.3781	-
6102	456.84	8.10933	0.40854	-1.2914	0.0054948	2.2601	-
6110	644.76	1.18643	0.25342	-1.9804	0.0044479	2.3518	-
6149	390	5.99515	0.27928	-1.8402	0.0035465	2.4502	-
6167	439.68	7.79337	0.23328	-2.0999	0.0054352	2.2648	-
6181	132	2.57253	0.36333	-1.4606	0.041135	1.3858	-
6245	476.04	4.34954	0.40541	-1.3026	0.0011156	2.9525	-
6253	332.16	21.2373	0.27201	-1.8783	0.033338	1.4771	-
6266	583.56	13.4655	0.34337	-1.5422	0.018848	1.7247	-
6361	100.92	2.6776	0.31721	-1.6565	0.000772	3.1124	-
6362	257.04	8.08535	0.30072	-1.7335	8.2822e-05	4.0819	-
6410	169.92	4.84184	0.47161	-1.0843	0.0054347	2.2648	-
6436	632.88	12.4925	0.33351	-1.5842	0.033747	1.4718	-
6448	279.12	20.9115	2.1949	1.1342	0.0083115	2.0803	-
6452	462.84	6.2348	0.2368	-2.0783	0.028349	1.5475	-
6459	388.56	8.71877	3.6659	1.8742	0.0012366	2.9078	-
6474	351.84	24.6304	0.14026	-2.8338	0.01074	1.969	-
6476	351.84	26.6657	0.17289	-2.5321	0.027864	1.555	-
6487	310.92	25.2662	0.20897	-2.2586	0.043779	1.3587	-
6512	699.48	12.8683	0.20272	-2.3024	0.00062241	3.2059	-
6522	353.28	26.8225	0.35362	-1.4997	0.00030498	3.5157	-
6533	407.88	5.9067	0.091171	-3.4553	0.01414	1.8495	-
6543	717.84	6.16801	0.081625	-3.6148	0.043688	1.3596	-
6544	743.4	13.0581	0.26868	-1.896	0.0063703	2.1958	-
6546	443.76	5.12913	0.2937	-1.7676	0.0040883	2.3885	-
6559	312.96	9.08217	0.1265	-2.9827	0.044539	1.3513	3-amino-4-hydroxybenzaldehyde
6567	543.12	11.2643	0.37336	-1.4214	0.00084674	3.0722	-
6568	466.56	12.8543	0.29692	-1.7518	0.0081071	2.0911	-
6573	337.92	5.19494	0.21921	-2.1896	3.6491e-05	4.4378	-
6577	464.04	4.6073	0.13675	-2.8704	0.00041203	3.3851	-
6578	249.96	1.25362	0.19869	-2.3314	0.0097303	2.0119	-
6579	306.84	1.83258	0.1158	-3.1104	3.4564e-05	4.4614	-
6582	751.68	12.9866	0.41027	-1.2853	0.022296	1.6518	-
6583	267.84	3.65447	2.2054	1.1411	0.0021788	2.6618	-
6586	351.84	5.93393	0.2868	-1.8019	0.00015489	3.81	-
6588	109.08	14.0229	0.10485	-3.2536	6.578e-05	4.1819	-
6592	876.96	12.1877	0.17297	-2.5314	0.00013739	3.8621	-
6599	457.92	5.98842	0.32386	-1.6266	0.016205	1.7903	-
6605	459	12.9648	0.44875	-1.156	0.029635	1.5282	-
6615	214.8	1.04797	2.2847	1.192	0.025277	1.5973	-
6616	215.04	13.9831	0.079511	-3.6527	5.9495e-08	7.2255	-
6621	600.96	8.51797	0.15205	-2.7174	0.00093663	3.0284	-
6622	176.04	5.19003	0.1329	-2.9116	9.6426e-08	7.0158	-
6623	249	1.72662	0.24242	-2.0444	0.0007256	3.1393	-
6625	427.92	8.55152	4.2215	2.0777	0.0011694	2.932	-
6626	205.08	1.56857	0.30834	-1.6974	9.7602e-05	4.0105	(E)-3-[(5S,6R)-5,6-Dihydroxycyclohexa-1,3-dienyl]acrylic acid
6662	378.96	2.27683	0.14571	-2.7788	8.0755e-05	4.0928	beta-Fructose-1,6-Diphosphate
6694	459	13.326	0.29535	-1.7595	0.014564	1.8367	-
6698	688.8	9.15159	0.1839	-2.443	0.0032514	2.4879	-
6715	732.96	9.54577	0.31479	-1.6675	0.0018347	2.7364	-
6805	427.8	6.00806	0.16574	-2.593	0.035777	1.4464	-
6862	584.4	13.4748	0.35506	-1.4939	0.016161	1.7915	-
6867	784.32	13.1269	0.33707	-1.5689	0.00050434	3.2973	-
6884	562.8	6.26322	0.33737	-1.5676	0.017123	1.7664	-
6888	762.96	13.0021	0.21873	-2.1928	0.037135	1.4302	-
6926	207	5.366	0.37203	-1.4265	0.0085244	2.0693	3-Chloro-2-methylmaleylacetate
6940	765.12	13.1538	0.31785	-1.6536	0.035129	1.4543	-
6947	228.96	14.362	0.09581	-3.3837	0.0041496	2.382	-
6950	244.08	6.96093	0.19599	-2.3511	0.0015086	2.8214	2-Amino-5-[(1-carboxy-2-cyanoethyl)amino]-5-oxopentanoic acid
6980	510	4.76733	0.2337	-2.0973	0.00028033	3.5523	-
6982	347.88	3.52337	0.32142	-1.6375	0.0073123	2.1359	-
7003	224.16	2.12335	1.9341	0.95166	0.019274	1.715	-
7005	149.04	20.1673	1.5586	0.64028	0.049159	1.3084	-
7057	456	8.5316	6.3335	2.663	0.00011533	3.9381	(R)-S-Lactoylglutathione
7115	173.04	5.31595	0.55743	-0.84315	0.047247	1.3256	-
7121	132.12	2.55124	0.37921	-1.3989	0.046552	1.3321	-
7175	380.88	1.27098	0.1627	-2.6197	0.0022347	2.6508	-
7200	352.32	26.2021	0.24105	-2.0526	0.027084	1.5673	-
7207	788.88	11.897	0.25417	-1.9761	5.6408e-06	5.2487	-
7210	567	12.0661	0.3348	-1.5786	0.0048993	2.3099	-
7213	147.96	1.45429	0.27572	-1.8587	0.014643	1.8344	-
7222	871.92	12.1943	0.1658	-2.5925	8.7151e-05	4.0597	Mycocerosic acid (C28)
7223	828.84	11.693	0.35435	-1.4967	0.0036406	2.4388	-
7225	526.8	1.29623	0.24491	-2.0297	1.6256e-05	4.789	-
7229	790.68	2.21567	0.090326	-3.4687	4.0967e-06	5.3876	-
7231	699.12	12.8895	0.31901	-1.6483	0.0074212	2.1295	-
7233	335.76	1.41232	0.47762	-1.0661	3.0842e-05	4.5109	-
7237	471.96	12.5817	0.32774	-1.6094	0.00030978	3.5089	-
7238	500.64	12.4851	0.45512	-1.1357	0.0040597	2.3915	-
7239	436.56	12.2017	0.39317	-1.3468	0.006787	2.1683	-
7240	388.8	6.29258	0.053916	-4.2131	0.00012433	3.9054	-
7242	147	2.50647	0.37199	-1.4267	0.020957	1.6787	-
7243	119.04	2.57069	0.33071	-1.5963	0.0053682	2.2702	-
7247	276	1.50533	0.21682	-2.2054	1.2307e-05	4.9099	gamma-Glutamyl-beta-aminopropiononitrile
7249	481.2	12.6419	0.34977	-1.5155	0.00034533	3.4618	-
7253	290.76	1.40928	0.093589	-3.4175	7.1058e-08	7.1484	-
7254	447.48	12.1887	0.41702	-1.2618	0.0080497	2.0942	-
7257	774.12	13.13	0.46012	-1.1199	0.042266	1.374	-
7264	297.84	1.24394	0.17236	-2.5365	0.0010965	2.96	-
7265	363.72	1.76838	0.21893	-2.1915	0.0015647	2.8056	-
7278	456.96	1.4137	0.25196	-1.9887	0.0028589	2.5438	6-Thioxanthine 5'-monophosphate
7279	383.76	6.01293	0.44319	-1.174	0.041692	1.3799	-
7280	730.08	12.9676	0.44001	-1.1844	0.001059	2.9751	-
7289	540	13.2834	0.26234	-1.9305	0.016361	1.7862	-
7293	496.2	13.0397	0.28839	-1.7939	0.0067751	2.1691	-
7316	127.08	14.0127	0.04199	-4.5738	2.3742e-05	4.6245	-
7357	147.96	1.61725	0.33184	-1.5914	0.043845	1.3581	-
7371	409.8	5.99871	0.46424	-1.1071	0.0028688	2.5423	-
7372	103.92	2.53936	0.4702	-1.0887	0.0083231	2.0797	-
7406	170.04	2.58665	0.5138	-0.96072	0.009555	2.0198	-
7437	406.2	26.0715	1.9787	0.98452	0.0067652	2.1697	-
7477	234.96	6.8683	3.5875	1.843	0.0020465	2.689	-
7559	354.96	27.2118	0.37428	-1.4178	0.0056302	2.2495	-
7644	428.04	8.49677	5.2688	2.3975	0.018168	1.7407	-
7693	361.68	3.28077	0.51753	-0.95028	0.01698	1.7701	-
7797	440.88	5.29665	0.30777	-1.7001	0.014366	1.8427	-
7799	165.96	7.66579	0.088098	-3.5047	0.0051128	2.2913	-
7809	320.64	0.953682	0.24831	-2.0098	0.018045	1.7436	-
7812	348	1.76426	0.25007	-1.9996	0.022164	1.6543	-
7816	384.12	11.7578	0.39478	-1.3409	0.0081033	2.0913	-
7823	911.88	12.1001	0.1897	-2.3982	2.8644e-06	5.543	4,4-dimethyl-14alpha-hydroxymethyl-5alpha-cholesta-8-en-3beta-ol
7832	458.52	12.3758	0.42964	-1.2188	0.010434	1.9815	-
7837	449.88	12.3788	0.13609	-2.8774	6.1465e-09	8.2114	-
7838	677.52	12.775	0.30378	-1.7189	0.0099614	2.0017	-
7839	352.68	27.7647	0.58799	-0.76613	0.021702	1.6635	-
7858	467.64	12.1612	0.39969	-1.3231	0.0030908	2.5099	-
7879	395.04	11.7773	0.59803	-0.74171	0.022685	1.6443	-
7893	294.96	1.51269	0.089719	-3.4784	0.0014653	2.8341	5-Hydroxyuracil
7896	568.92	13.4572	0.28322	-1.82	0.0057284	2.242	GTP
7899	313.08	24.6668	0.3469	-1.5274	0.01345	1.8713	-
7904	352.68	28.0236	0.46595	-1.1017	0.026074	1.5838	-
7933	329.76	4.19663	10.177	3.3472	2.621e-07	6.5815	-
7954	765	13.1614	0.2961	-1.7558	0.0075856	2.12	-
8010	374.88	4.46336	0.43258	-1.209	0.0052766	2.2776	-
8124	118.08	22.0525	1.5829	0.66256	0.027725	1.5571	-
8415	589.92	26.8967	1.8471	0.8853	0.012639	1.8983	-
8625	399.12	27.4979	1.9663	0.97547	0.0088152	2.0548	-
8628	115.92	5.136	0.41825	-1.2576	0.02197	1.6582	-
8783	406.8	5.30771	0.28641	-1.8039	7.4069e-07	6.1304	-
8787	520.92	4.55095	0.52297	-0.9352	0.035263	1.4527	-
8790	438.96	7.17871	0.14998	-2.7372	0.0022421	2.6493	-
8832	430.92	6.82284	2.0594	1.0422	0.0068373	2.1651	-
8842	132.96	1.78897	0.42096	-1.2483	0.033672	1.4727	-
8854	251.88	4.52187	1.9912	0.99366	0.0044927	2.3475	-
8859	219.12	1.50319	4.3529	2.122	0.0028119	2.551	-
8864	253.92	5.56662	2.9207	1.5463	0.023426	1.6303	-
8865	132	6.63713	0.20952	-2.2548	0.0058829	2.2304	-
8892	779.88	11.4336	0.34368	-1.5409	0.00011812	3.9277	-
8898	696.84	11.0291	0.58526	-0.77286	0.0062093	2.207	-
8903	454.8	9.09936	2.8247	1.4981	0.00013513	3.8693	-
8907	766.92	11.7498	0.22215	-2.1704	4.9128e-05	4.3087	-
8908	492.12	12.5472	0.17749	-2.4942	0.00071283	3.147	-
8912	699.36	12.8816	0.33603	-1.5733	0.0054851	2.2608	-
8917	445.08	11.9718	0.33945	-1.5587	0.00036754	3.4347	-
8936	586.92	11.4722	0.34208	-1.5476	0.00013939	3.8558	-
8940	721.2	12.9187	0.35053	-1.5124	0.016241	1.7894	-
8941	762.84	13.1569	0.15719	-2.6694	2.0789e-05	4.6822	-
8945	586.92	11.2376	0.54963	-0.86346	0.042759	1.369	-
8946	707.76	12.8462	0.24428	-2.0334	0.0029335	2.5326	-
8948	466.68	12.9093	0.28495	-1.8112	8.5976e-05	4.0656	-
8950	743.16	13.0601	0.29665	-1.7532	0.010632	1.9734	-
8952	352.92	23.8477	0.21776	-2.1992	0.028233	1.5492	-
8978	554.4	13.4136	0.27184	-1.8792	0.0075654	2.1212	-
8982	568.8	13.3706	0.45336	-1.1413	0.02464	1.6084	-
8985	312.96	25.6381	0.38393	-1.3811	0.04339	1.3626	-
8998	414.96	13.1232	0.37952	-1.3978	0.0097532	2.0109	-
9000	390.84	2.5389	0.48297	-1.05	0.044264	1.3539	-
9001	688.8	1.46452	0.26285	-1.9277	0.017919	1.7467	-
9040	457.68	5.94599	0.18925	-2.4016	0.010249	1.9893	-
9048	414.96	12.9258	0.39171	-1.3521	0.0051264	2.2902	-
9050	420.96	19.8717	2.402	1.2643	0.01751	1.7567	-
9076	393	2.0038	0.48497	-1.044	0.015213	1.8178	-
9160	600.36	23.5828	2.3899	1.257	0.0032598	2.4868	-
9173	90.84	14.4145	1.5208	0.60482	0.037787	1.4227	-
9266	477.96	4.6223	0.41219	-1.2786	0.011839	1.9267	-
9347	353.04	19.8192	0.42542	-1.233	0.017082	1.7675	-
9401	556.2	20.7574	1.6079	0.68517	0.042785	1.3687	-
9404	666.84	9.12808	0.41507	-1.2686	0.028098	1.5513	-
