# Supplementary material for: Rifampicin-Mediated Metabolic Changes in Mycobacterium tuberculosis
Source: Metabolites. 2022 May 29;12(6):493. doi: 10.3390/metabo12060493 (PMC9228056; doi:10.3390/metabo12060493)
Supplement: Supplementary file 1 [file metabolites-12-00493-s001.zip › Table S4_Yelamanchi_140422.xlsx]

## Sheet: Sheet1
Yelamanchi et al., 2022. Rifampicin mediated metabolic changes in Mycobacterium tuberculosis
Table S4. A complete list of significantly dysregulated metabolic features identified in negative mode
Feature ID	Feature m/z	Feature RT	RIF/Control Fold change (FC)	log2(FC)	p value	minusLOG10(p value)	Name
1	516.84	2.17779	0.097248	-3.3622	1.9104e-05	4.7189	-
2	128.04	4.91305	0.13706	-2.8672	0.0036049	2.4431	-
4	376.8	1.24783	0.20265	-2.3029	2.0947e-06	5.6789	-
5	267	1.37603	0.078461	-3.6719	1.5622e-07	6.8063	ergothioneine
6	484.8	1.86722	0.086288	-3.5347	2.2708e-05	4.6438	-
7	546.84	1.80864	0.12623	-2.9859	0.0019903	2.7011	-
8	346.08	1.80864	0.32044	-1.6419	0.010623	1.9738	-
9	968.64	2.21736	0.11067	-3.1756	0.00024408	3.6125	-
10	265.2	23.236	1.8931	0.92078	0.0094993	2.0223	-
12	752.76	1.85363	0.43635	-1.1964	0.001118	2.9516	-
14	259.08	4.95906	0.13102	-2.9322	0.0016755	2.7759	-
22	441.845	5.14645	0.44434	-1.1703	0.029113	1.5359	-
24	321	1.81456	0.095326	-3.391	0.0022447	2.6488	Thymidine-5'-phosphate
25	587.76	1.42452	0.11216	-3.1563	3.1506e-08	7.5016	-
28	425.88	1.67646	0.21893	-2.1915	0.0012386	2.9071	-
30	600.72	2.44422	0.15202	-2.7176	0.00058304	3.2343	-
31	128.16	1.2026	0.22991	-2.1209	9.2599e-06	5.0334	-
33	687	11.1158	0.15104	-2.727	0.0097716	2.01	-
34	762.84	11.2179	0.22805	-2.1326	0.0021932	2.6589	-
35	450.96	4.41481	0.33245	-1.5888	0.022155	1.6545	-
37	146.16	1.20244	0.24367	-2.037	4.884e-06	5.3112	-
48	520.8	2.00765	0.068135	-3.8755	4.5288e-06	5.344	-
50	461.76	4.54453	0.077147	-3.6963	1.7806e-07	6.7494	-
51	455.04	8.06076	0.17441	-2.5195	2.6256e-06	5.5808	5'-Butyrylphosphoinosine
52	117.12	2.52807	0.28554	-1.8082	0.0134	1.8729	-
66	560.88	4.42486	0.37005	-1.4342	0.021993	1.6577	Xanthosine triphosphate
69	383.16	2.56656	0.18493	-2.435	0.0021082	2.6761	-
72	783.72	7.65194	0.30954	-1.6918	3.792e-08	7.4211	-
75	116.16	24.3075	0.24597	-2.0234	0.015152	1.8195	-
76	753	9.80981	0.27053	-1.8861	3.5696e-06	5.4474	-
77	210.96	1.41626	0.46666	-1.0996	0.0041729	2.3796	-
83	878.76	12.4985	0.13585	-2.88	5.1072e-06	5.2918	-
85	381.96	6.03255	0.22986	-2.1212	0.013495	1.8698	-
86	460.915	6.34035	0.44048	-1.1828	0.023294	1.6328	-
90	624.36	6.18121	0.031584	-4.9846	0.0064036	2.1936	-
92	651.96	5.94583	0.53287	-0.90814	0.018157	1.741	-
93	219.12	1.33847	0.33105	-1.5949	0.00024734	3.6067	-
95	840.72	5.69989	0.1584	-2.6584	0.00061137	3.2137	-
100	796.92	10.0742	0.11245	-3.1526	8.6965e-06	5.0607	-
102	448.8	1.52453	0.39069	-1.3559	0.017973	1.7454	-
103	624.48	5.9474	0.025808	-5.276	0.022495	1.6479	-
104	471	9.84793	3.5743	1.8377	0.0033523	2.4747	-
108	294.96	2.6853	0.088376	-3.5002	6.3407e-05	4.1979	Taurine
109	251.04	6.86065	4.8515	2.2784	0.010316	1.9865	-
115	806.88	11.4152	0.27349	-1.8704	0.030651	1.5136	-
117	471	8.33387	0.32018	-1.643	0.0020593	2.6863	Aspartyl phosphate
121	587.64	1.39864	0.1349	-2.8901	0.0018615	2.7301	-
128	218.16	5.90255	0.1756	-2.5097	4.008e-05	4.3971	-
136	515.04	8.74938	0.4734	-1.0789	0.0091407	2.039	-
142	498	28.2829	0.23308	-2.1011	0.033261	1.4781	-
143	133.08	1.54719	0.43315	-1.2071	0.00094068	3.0266	-
149	210.96	11.4136	0.22956	-2.123	0.014926	1.8261	-
156	293.04	18.936	0.41292	-1.2761	0.032895	1.4829	pyrazine-2-carboxylate
162	894.84	11.8958	0.18548	-2.4306	0.045592	1.3411	-
168	489.96	28.3409	0.27115	-1.8828	0.0016175	2.7912	2'-Deoxyadenosine 5'-triphosphate
173	163.08	1.1929	2.4137	1.2712	0.0016303	2.7877	alpha-L-fucopyranose
174	487.8	28.2555	0.31032	-1.6882	0.0034456	2.4627	-
179	718.8	4.49521	0.29151	-1.7784	0.012037	1.9195	-
181	956.76	11.2019	0.349	-1.5187	0.033873	1.4701	-
189	559.08	9.12797	0.52773	-0.92213	0.029971	1.5233	-
200	576.72	8.49905	0.61501	-0.70131	0.040974	1.3875	-
208	210.96	15.0463	0.31415	-1.6705	0.017642	1.7534	-
228	651.48	5.71972	0.10174	-3.2971	2.4618e-06	5.6087	-
230	189.12	6.29344	0.36808	-1.4419	0.047644	1.322	-
236	488.88	21.3016	0.092704	-3.4312	0.022195	1.6537	-
268	425.64	8.32727	0.31394	-1.6714	0.0074273	2.1292	-
275	187.2	12.2341	10.315	3.3667	0.012743	1.8947	-
276	210.72	15.3792	0.38191	-1.3887	0.012085	1.9177	-
287	331.08	4.93362	0.40485	-1.3045	0.0015242	2.8169	-
304	729.72	6.85658	0.204	-2.2933	0.014594	1.8358	-
311	207.12	7.07657	2.0181	1.013	0.037262	1.4287	-
333	339.12	6.50341	2.6927	1.4291	0.0010361	2.9846	-
337	359.88	3.02338	0.54831	-0.86693	0.018957	1.7222	-
347	135.24	23.714	3.1145	1.639	0.015251	1.8167	-
369	716.88	13.0392	0.29671	-1.7529	0.029372	1.5321	-
425	227.16	4.96002	0.3578	-1.4828	0.038854	1.4106	-
491	297.96	3.01426	0.44488	-1.1685	0.0015779	2.8019	-
494	499.8	23.2231	0.3242	-1.625	0.015951	1.7972	-
618	135.24	4.19408	1.7939	0.84307	0.029326	1.5327	-
635	135.24	8.45536	1.7485	0.80609	0.047099	1.327	-
678	498	20.2626	0.21782	-2.1988	0.001532	2.8147	-
767	490.8	21.8017	0.39001	-1.3584	0.027597	1.5591	-
921	499.8	20.9305	0.1444	-2.7919	0.0017756	2.7507	-
1007	329.04	16.0973	7.6623	2.9378	0.0057044	2.2438	-
1020	117.12	14.0373	0.30507	-1.7128	0.022408	1.6496	-
1077	799.92	22.2831	0.34653	-1.529	0.0060638	2.2173	-
1100	125.28	12.2028	10.054	3.3296	0.010092	1.996	-
1230	507.96	20.4479	0.25137	-1.9921	0.014685	1.8331	-
1250	546.72	2.72807	0.27875	-1.843	0.012183	1.9142	-
1602	175.32	12.4775	2.6974	1.4316	0.01746	1.758	-
1610	840.96	10.307	0.24721	-2.0162	0.010658	1.9723	-
1633	233.28	24.0471	1.9914	0.99378	0.039476	1.4037	-
1654	96.96	0.592081	0.47599	-1.071	0.02021	1.6944	-
1728	163.32	13.5576	1.9077	0.93185	0.039555	1.4028	-
1738	275.045	12.224	2.6711	1.4174	0.018246	1.7388	3-[(3aS,4S,7aS)-7a-methyl-1,5-dioxo-octahydro-1H-inden-4-yl]propanoate
1791	427.2	7.75152	2.5195	1.3331	0.048022	1.3186	-
1792	248.28	16.5915	1.7023	0.76746	0.034834	1.458	-
1807	708.96	9.46521	0.34146	-1.5502	0.009786	2.0094	-
1830	201.12	14.0164	26.068	4.7042	0.0011941	2.9229	-
1845	489	17.6587	0.27738	-1.8501	0.0092289	2.0348	-
1876	111	2.04423	1.9502	0.96366	0.026478	1.5771	-
1932	446.88	18.4393	3.5944	1.8457	0.00013927	3.8561	-
1952	341.04	4.60472	4.7475	2.2472	0.048595	1.3134	-
1964	521.88	21.0206	0.28387	-1.8167	0.0017551	2.7557	-
1977	163.08	27.8346	2.3321	1.2216	0.034838	1.4579	-
2050	717.84	9.22216	0.43899	-1.1877	0.03187	1.4966	-
2071	297	14.0788	2.0048	1.0034	0.0032423	2.4891	-
2078	299.04	16.5234	2.723	1.4452	0.010371	1.9842	Cinnabarinic acid
2095	236.16	18.8977	2.7965	1.4836	0.011803	1.928	-
2171	376.92	1.2619	0.23987	-2.0597	3.0348e-07	6.5179	5-chloro-4-hydroxy-2-oxopentanoate
2173	484.92	1.87403	0.063276	-3.9822	3.3567e-06	5.4741	-
2176	450.96	1.99125	0.11902	-3.0708	0.00020084	3.6972	5-Fluorodeoxyuridine diphosphate
2177	420.84	1.2098	0.34115	-1.5515	1.6217e-05	4.79	-
2193	341.04	1.3587	0.48673	-1.0388	0.0030884	2.5103	-
2194	582.72	1.81366	0.30055	-1.7343	0.0026308	2.5799	-
2198	968.76	2.22492	0.10291	-3.2806	1.3718e-07	6.8627	-
2199	171.12	1.19585	0.61607	-0.69882	0.00074818	3.126	-
2200	277.08	4.96816	0.08289	-3.5927	4.8433e-05	4.3149	-
2202	605.64	1.30377	0.40371	-1.3086	0.011644	1.9339	-
2203	425.64	1.69298	0.17733	-2.4955	8.1032e-06	5.0913	-
2206	482.88	2.2689	0.13337	-2.9065	0.00040185	3.3959	-
2207	596.64	1.91082	0.10388	-3.2671	0.012784	1.8933	-
2208	850.92	11.6976	0.10485	-3.2537	6.0137e-05	4.2209	-
2218	783.6	7.67864	0.19129	-2.3862	2.7039e-07	6.568	menaquinone-9
2221	345.84	1.77753	0.40981	-1.287	0.018551	1.7316	-
2223	116.16	25.4777	0.13512	-2.8877	0.047052	1.3274	-
2230	598.92	10.4746	0.41123	-1.282	0.010142	1.9939	-
2232	339.36	23.7063	2.519	1.3329	0.040876	1.3885	behenate
2236	450.84	4.41506	0.32105	-1.6391	0.0025875	2.5871	2,5-Dichloro-4-oxohex-2-enedioate
2247	293.04	7.69717	0.094789	-3.3991	0.00053141	3.2746	L-4-Hydroxyglutamate semialdehyde
2255	797.04	10.0462	0.17369	-2.5254	0.00014399	3.8417	-
2263	664.92	9.11498	0.48161	-1.0541	0.00025258	3.5976	-
2277	188.16	2.41368	0.38971	-1.3595	0.0071244	2.1473	N6-acetyl-L-lysine
2282	325.2	26.7879	1.9024	0.92785	0.048539	1.3139	-
2291	251.16	6.86065	3.6055	1.8502	0.0022915	2.6399	-
2295	840.84	10.3822	0.10116	-3.3053	5.0883e-06	5.2934	-
2298	128.16	2.31454	0.26962	-1.891	0.0042789	2.3687	-
2299	600.84	2.3721	0.36005	-1.4737	0.031295	1.5045	-
2302	651	5.79174	0.09584	-3.3832	0.0032595	2.4868	-
2303	298.075	3.75251	0.43556	-1.199	0.0035818	2.4459	-
2305	584.64	5.64943	0.14885	-2.7481	0.00033986	3.4687	-
2309	664.8	1.64301	0.22683	-2.1403	0.033244	1.4783	-
2315	576.84	8.44701	0.58445	-0.77484	0.015894	1.7988	-
2326	147.12	2.65393	6.5412	2.7096	0.0047591	2.3225	-
2339	938.88	12.1033	0.1321	-2.9203	0.028132	1.5508	-
2348	228.12	2.83742	0.26704	-1.9049	0.00086671	3.0621	-
2353	487.92	28.3421	0.31207	-1.6801	0.0023698	2.6253	2'-Deoxycytidine-5'-triphosphate
2358	207.24	0.472571	0.55238	-0.85626	0.014911	1.8265	-
2386	485.04	4.4701	0.28235	-1.8244	0.008295	2.0812	3-(Imidazol-4-yl)-2-oxopropyl dihydrogen phosphate
2395	359.88	3.28114	0.60293	-0.72994	0.00099783	3.0009	-
2397	274.08	5.13998	0.042238	-4.5653	0.0015092	2.8213	-
2408	489.12	20.6964	0.089383	-3.4839	0.0185	1.7328	-
2409	211.2	11.8463	0.28187	-1.8269	0.0057391	2.2412	-
2441	134.16	6.81666	0.35218	-1.5056	0.004533	2.3436	-
2445	365.04	23.0228	1.6088	0.68599	0.043029	1.3662	-
2528	530.88	4.00406	0.36613	-1.4496	0.0080301	2.0953	-
2612	263.88	14.9847	0.54411	-0.87802	0.049995	1.3011	-
2631	482.88	7.68876	0.26927	-1.8929	0.0014205	2.8476	-
2671	271.2	22.6386	2.2514	1.1708	0.042468	1.3719	-
2703	516.72	3.88121	0.22078	-2.1793	0.0049597	2.3045	-
2705	133.08	13.8494	0.33368	-1.5835	0.0014421	2.841	-
2713	133.08	14.069	0.32977	-1.6005	0.0024483	2.6111	-
2718	426.48	3.87226	0.21516	-2.2165	0.0040974	2.3875	-
2820	211.08	13.8709	2.2779	1.1877	0.0055926	2.2524	-
2869	685.92	9.58126	2.3607	1.2392	0.020555	1.6871	-
2901	207.24	18.1532	0.51727	-0.951	0.02648	1.5771	-
2907	467.04	13.4747	0.23214	-2.1069	0.0080107	2.0963	2-[2-O-(alpha-D-mannopyranosyl)-(1->2)-alpha-D-glucopyranosyl]-D-glycerate
2917	497.88	23.0272	0.20222	-2.306	0.031339	1.5039	-
3029	263.04	9.25508	0.44235	-1.1767	0.0044458	2.352	-
3034	135.12	29.1038	2.2891	1.1948	0.035602	1.4485	-
3060	489.24	18.9337	0.19102	-2.3882	0.012242	1.9122	-
3070	116.88	14.5164	0.29817	-1.7458	0.017143	1.7659	-
3095	211.08	4.28373	2.2862	1.193	0.007705	2.1132	-
3151	311.16	16.8722	2.3544	1.2354	0.003223	2.4917	-
3168	213.12	5.10962	0.54389	-0.87861	0.019784	1.7037	-
3234	125.16	12.2543	12.035	3.5891	0.0008845	3.0533	-
3240	224.04	25.048	1.9744	0.98141	0.02658	1.5754	-
3282	117	12.1558	0.36416	-1.4574	0.019579	1.7082	-
3438	311.16	17.1995	2.1666	1.1154	0.029135	1.5356	-
3462	233.16	16.9423	2.3937	1.2592	0.01626	1.7889	-
3534	261	3.78978	5.8428	2.5467	0.00046959	3.3283	-
3641	928.92	10.7501	0.089264	-3.4858	0.00094448	3.0248	-
3654	498.12	20.6375	0.35033	-1.5132	0.035214	1.4533	-
3720	311.16	16.633	2.6232	1.3913	0.0059206	2.2276	-
3798	427.08	9.37365	7.4139	2.8902	0.00030242	3.5194	Farnesyl diphosphate
3819	265.08	23.2374	1.7789	0.83099	0.032988	1.4816	-
3906	512.88	13.3766	0.11423	-3.13	0.045222	1.3447	-
3999	128.16	4.95906	0.13131	-2.929	0.00015344	3.8141	-
4004	596.76	1.90533	0.16255	-2.6211	0.010948	1.9607	-
4010	539.76	1.77963	13.77	3.7835	0.0077027	2.1134	-
4018	762.72	1.46871	0.30825	-1.6978	0.019678	1.706	-
4019	461.88	4.53482	0.11644	-3.1023	1.0723e-06	5.9697	-
4028	128.16	6.8737	0.27599	-1.8573	0.004347	2.3618	-
4032	382.92	2.57704	0.32059	-1.6412	0.0037013	2.4316	(E)-2-Chloro-4-oxo-2-hexenedioic acid
4037	259.2	6.8432	0.22939	-2.1241	0.00088941	3.0509	-
4038	651.72	5.93778	0.45232	-1.1446	0.029896	1.5244	-
4042	241.2	5.04283	0.11751	-3.0891	0.017937	1.7462	-
4047	448.68	1.59999	0.24527	-2.0276	4.0956e-05	4.3877	-
4058	405.96	5.91993	0.044569	-4.4878	2.3126e-06	5.6359	-
4059	295.08	7.64035	6.875	2.7814	0.0033504	2.4749	gamma-Glutamylcysteine
4060	599.04	10.4848	0.32455	-1.6235	0.0028476	2.5455	-
4062	731.04	11.3951	0.25771	-1.9562	0.00026567	3.5757	-
4063	237.24	1.39117	0.35167	-1.5077	0.0020274	2.6931	-
4064	426.96	27.9079	0.45394	-1.1394	0.041228	1.3848	-
4068	939	12.1118	0.10868	-3.2018	0.034608	1.4608	-
4075	369	19.217	2.1938	1.1334	0.023907	1.6215	-
4076	133.2	1.50831	0.35738	-1.4845	0.00085986	3.0656	-
4077	512.88	2.74665	0.21774	-2.1993	0.012585	1.9002	-
4081	311.04	22.6052	1.8033	0.85066	0.045471	1.3423	N-Succinyl-LL-2,6-diaminopimelic acid
4090	464.88	2.73182	0.20567	-2.2816	0.00014416	3.8412	-
4100	132.84	24.9166	0.14142	-2.8219	0.012832	1.8917	-
4117	330.84	5.00271	0.59592	-0.74681	0.033849	1.4705	-
4167	289.08	2.71616	0.28319	-1.8202	0.0074316	2.1289	-
4168	490.08	28.3622	0.31248	-1.6782	0.00013307	3.8759	-
4266	822.84	6.1923	0.19187	-2.3818	0.002929	2.5333	-
4270	624.12	8.10251	0.11975	-3.0619	0.00017589	3.7548	-
4318	297.96	3.74258	0.42237	-1.2434	0.0071525	2.1455	(4-Amino-2-methylpyrimidin-5-yl)methyl trihydrogen diphosphate
4371	134.16	3.51504	2.7094	1.438	0.0018612	2.7302	-
4408	426.36	5.9658	0.4867	-1.0389	0.0062864	2.2016	-
4489	207	5.46779	4.5937	2.1996	0.04543	1.3427	-
4529	499.92	22.6594	0.56218	-0.83091	0.043217	1.3643	-
4639	205.08	4.1012	1.6013	0.67928	0.046428	1.3332	-
4656	117	15.1082	0.26219	-1.9313	0.032614	1.4866	-
4663	133.32	13.8394	0.64156	-0.64034	0.042252	1.3742	-
4719	321.12	17.4412	1.7743	0.82727	0.029366	1.5322	-
4730	461.16	20.3204	0.41445	-1.2707	0.018358	1.7362	-
4751	132.84	16.0443	2.3978	1.2617	0.014789	1.8301	-
4779	498	19.9827	0.24279	-2.0422	0.015546	1.8084	-
4788	117.12	13.7562	0.29789	-1.7471	0.018142	1.7413	-
4840	884.88	10.5277	0.14383	-2.7976	0.024682	1.6076	-
4914	499.92	23.0482	0.49545	-1.0132	0.01301	1.8857	-
4993	256.92	14.7446	1.743	0.80156	0.016773	1.7754	-
5080	201.24	14.0164	29.013	4.8586	0.0011441	2.9415	-
5092	117	14.3499	0.22359	-2.1611	0.042091	1.3758	-
5475	265.8	14.9534	0.40475	-1.3049	0.028099	1.5513	-
5481	489.12	18.4634	0.26548	-1.9133	0.043694	1.3596	-
5501	582.84	1.17953	0.32486	-1.6221	0.0080089	2.0964	-
5508	361.92	1.80864	0.41249	-1.2776	0.0088249	2.0543	-
5510	425.76	1.64224	0.2357	-2.0849	0.018483	1.7332	-
5517	539.88	1.92258	16.84	4.0738	3.1413e-05	4.5029	-
5518	498.96	2.55708	0.10385	-3.2674	0.0010312	2.9867	-
5520	128.04	6.8737	0.25153	-1.9912	0.00036997	3.4318	-
5521	454.92	8.02987	0.18033	-2.4713	0.0002806	3.5519	-
5526	191.16	2.08118	1.6827	0.75075	0.013059	1.8841	-
5527	111.12	2.08118	1.5967	0.67506	0.040524	1.3923	-
5531	807	11.4414	0.17331	-2.5286	0.0028724	2.5418	-
5534	426.24	1.7809	0.17823	-2.4882	0.0030771	2.5119	-
5577	624.6	5.68267	0.04978	-4.3283	0.0056382	2.2489	-
5585	128.28	7.68833	0.068516	-3.8674	0.00035636	3.4481	-
5590	774.96	11.6676	0.15732	-2.6682	0.00012443	3.9051	-
5591	312.96	6.90609	0.38152	-1.3902	0.044413	1.3525	-
5592	700.8	1.51431	0.33626	-1.5723	0.020017	1.6986	-
5604	470.88	8.37553	0.29626	-1.7551	0.00025981	3.5853	-
5611	576.96	8.36508	0.43478	-1.2016	0.0056567	2.2474	-
5624	188.04	2.41444	0.41504	-1.2687	0.004638	2.3337	-
5625	426.24	2.05842	0.39411	-1.3433	0.012554	1.9012	-
5628	484.92	10.0452	0.24882	-2.0068	0.014163	1.8489	5-Fluorodeoxyuridine triphosphate
5640	822.72	6.19266	0.082926	-3.592	8.1251e-07	6.0902	-
5651	346.92	7.78843	0.16204	-2.6256	2.9655e-06	5.5279	-
5653	383.04	7.20623	3.3109	1.7272	0.030681	1.5131	-
5656	624	6.5768	0.050891	-4.2965	0.002339	2.631	-
5658	625.68	5.99354	0.055736	-4.1653	0.0022314	2.6514	-
5661	325.08	7.94345	0.039659	-4.6562	0.0032177	2.4925	-
5750	211.2	15.297	0.30653	-1.7059	0.0031183	2.5061	-
5754	360	3.16076	0.60018	-0.73653	0.019675	1.7061	-
5755	357	5.68817	0.4549	-1.1364	0.036641	1.436	-
5786	950.88	12.4873	0.080137	-3.6414	0.001947	2.7106	-
5880	461.16	28.4517	0.35454	-1.496	0.0021903	2.6595	-
5909	497.88	21.3939	0.29284	-1.7718	0.02036	1.6912	-
5937	364.08	4.64143	0.3966	-1.3343	0.00047911	3.3196	-
5949	315.24	26.0931	0.65981	-0.59987	0.015705	1.804	-
5952	187.08	12.2833	16.028	4.0025	0.00049459	3.3058	-
6087	137.04	11.3754	0.40295	-1.3113	0.0094491	2.0246	-
6089	135.12	0.347837	0.51269	-0.96384	0.046563	1.332	-
6097	957.84	11.2199	0.46724	-1.0978	0.015823	1.8007	-
6098	762.96	11.2002	0.37353	-1.4207	0.039095	1.4079	-
6223	462.12	20.1242	0.14592	-2.7767	0.0057263	2.2421	-
6252	487.8	25.5804	0.47018	-1.0887	0.049145	1.3085	-
6313	426.84	14.2768	0.55614	-0.84648	0.027972	1.5533	-
6343	281.16	15.3173	1.8379	0.87808	0.018036	1.7439	-
6456	973.08	10.9955	0.17241	-2.536	0.0015204	2.818	-
6555	241.08	6.92444	0.46945	-1.091	0.024271	1.6149	Thymidine
6575	117.24	13.9954	0.31636	-1.6604	0.032445	1.4889	-
6599	508.92	25.7736	1.7385	0.79783	0.0053495	2.2717	-
6634	211.2	6.26339	3.2914	1.7187	0.032174	1.4925	-
6685	177.24	18.838	1.7727	0.82592	0.019515	1.7096	-
6850	232.8	15.6706	3.3706	1.753	0.0039095	2.4079	-
6872	173.16	17.0192	2.0878	1.062	0.02917	1.5351	-
6893	420.96	1.24783	0.40511	-1.3036	0.0023817	2.6231	-
6894	516.96	2.21075	0.064669	-3.9508	1.8346e-06	5.7365	-
6896	450.84	1.98683	0.099785	-3.325	0.00042492	3.3717	-
6897	171	1.19585	0.47708	-1.0677	0.00015378	3.8131	-
6900	438.72	1.2767	0.50081	-0.99767	0.0028606	2.5435	-
6908	605.76	1.31213	0.4847	-1.0448	0.031124	1.5069	-
6909	128.04	7.6568	0.061343	-4.027	0.0092046	2.036	-
6910	383.04	8.90259	4.7896	2.2599	0.018478	1.7333	2,3-dioxo-L-gulonate
6920	818.88	11.8735	0.14395	-2.7964	0.0010121	2.9948	-
6941	712.92	9.89167	0.49308	-1.0201	0.023125	1.6359	-
6947	325.32	26.2814	1.734	0.79409	0.023997	1.6198	-
6956	624.48	6.16138	0.059551	-4.0697	0.0010745	2.9688	-
6979	620.76	8.68941	0.32783	-1.609	0.0021308	2.6715	-
6984	347.04	7.74559	0.25194	-1.9889	0.0018762	2.7267	cyclo(L-tyrosyl-L-phenylalanyl)
6994	651	6.18338	0.12553	-2.9939	0.0011474	2.9403	-
6997	229.2	3.56334	0.63434	-0.65667	0.0072949	2.137	Proline
7050	447	18.4502	2.2201	1.1506	0.0096898	2.0137	Thymidine-5'-diphosphate
7067	800.88	10.4858	0.28741	-1.7988	0.018745	1.7271	-
7097	455.88	27.3825	0.28366	-1.8178	0.0454	1.3429	-
7102	356.04	8.46725	0.39239	-1.3496	0.0052116	2.283	-
7118	243	2.5221	2.7174	1.4422	0.0063746	2.1955	-
7119	680.88	8.42905	0.31525	-1.6654	0.013891	1.8573	-
7175	205.08	5.3974	0.44047	-1.1829	0.034616	1.4607	-
7188	489	20.9838	0.12047	-3.0533	5.2982e-05	4.2759	-
7224	489	19.9882	0.14397	-2.7962	0.00016104	3.7931	-
7250	527.76	7.75641	0.2903	-1.7844	0.0057172	2.2428	-
7300	498	21.3422	0.18669	-2.4213	0.0067711	2.1693	-
7323	425.16	7.0353	0.39569	-1.3376	0.00053705	3.27	-
7359	175.2	20.3723	4.1968	2.0693	0.031817	1.4973	-
7471	328.08	3.33106	0.41151	-1.281	0.044247	1.3541	-
7476	147.24	2.63451	7.2494	2.8579	0.00043574	3.3608	-
7675	558	8.70043	5.8977	2.5601	0.0036913	2.4328	-
7730	329.16	16.0455	16.865	4.076	0.012734	1.8951	androsta-1,4-diene-3,17-dione
7870	121.2	9.14623	2.1766	1.1221	0.048481	1.3144	-
7901	400.8	12.1413	0.52877	-0.91929	0.024088	1.6182	-
7955	347.16	21.8897	2.0111	1.008	0.029677	1.5276	-
7956	685.68	5.87452	0.3331	-1.586	0.022976	1.6387	-
8209	624.12	5.43563	0.022028	-5.5045	0.032555	1.4874	-
8246	243.12	9.00487	2.1432	1.0998	0.016028	1.7951	biotin
8252	315.24	21.0145	2.3485	1.2318	0.039258	1.4061	(12Z,15Z)-9,10-epoxyoctadeca-12,15-dienoate
8260	219.24	26.9331	2.1757	1.1215	0.037639	1.4244	-
8271	540	1.82786	14.128	3.8204	0.0021373	2.6701	-
8272	677.76	1.90539	17.368	4.1184	5.7739e-07	6.2385	-
8273	475.8	1.30447	84.452	6.4001	1.1232e-05	4.9495	-
8277	398.88	1.27591	25.886	4.6941	0.010741	1.9689	-
8278	195.12	1.22387	14.316	3.8395	4.202e-07	6.3765	-
8282	321.96	1.53351	2.389	1.2564	0.016047	1.7946	-
8283	748.68	2.52662	82.669	6.3693	9.709e-06	5.0128	-
8286	377.04	1.27508	0.21405	-2.224	2.9318e-06	5.5329	5-chloro-4-hydroxy-2-oxopentanoate
8290	393.96	2.69699	112.4	6.8125	0.0017152	2.7657	-
8291	619.56	1.82048	3.8474	1.9439	0.045307	1.3438	phytenate
8295	592.8	2.53582	47.205	5.5609	0.00056707	3.2464	-
8297	297.12	23.0053	1.922	0.94258	0.026955	1.5694	4-O-(alpha-L-rhamnopyranosyl)-hydroxybenzoate methyl ester
8302	128.28	4.95906	0.15443	-2.695	9.1572e-08	7.0382	-
8309	329.16	2.34236	6.1158	2.6125	0.0078674	2.1042	androsta-1,4-diene-3,17-dione
8311	227.16	6.48547	37.645	5.2344	0.0074986	2.125	1-Methylhydantoin
8313	161.16	5.18212	8.8304	3.1425	0.043078	1.3657	-
8318	492.965	7.9122	3.0508	1.6092	0.014312	1.8443	-
8320	150.12	4.1689	17.654	4.1419	0.00024849	3.6047	-
8335	345.12	2.52777	14.635	3.8714	8.8682e-06	5.0522	-
8337	276.96	4.95906	0.086277	-3.5349	1.1333e-06	5.9457	L-Cystine
8349	259.205	17.7244	17.656	4.1421	0.019071	1.7196	(S)-3-methyl-2-oxopentanoate
8350	461.88	1.51684	7.51	2.9088	0.011106	1.9545	-
8352	854.76	6.91576	16.051	4.0046	0.011494	1.9395	-
8363	690.96	11.5099	0.28444	-1.8138	0.049053	1.3093	-
8365	645.84	9.79933	3.8171	1.9325	0.037135	1.4302	-
8368	383.04	24.0499	2.4237	1.2772	0.043348	1.363	-
8408	539.76	3.84325	8.8031	3.138	0.012015	1.9203	-
8414	163.08	4.15433	2.464	1.301	0.024277	1.6148	-
8530	309.125	8.4621	11.005	3.46	0.045541	1.3416	-
8576	470.04	7.96155	5.8742	2.5544	2.9163e-05	4.5352	-
8587	213.12	3.95371	7.037	2.815	0.0024464	2.6115	-
8622	105.12	5.75204	9.1041	3.1865	0.012821	1.8921	-
8694	686.04	9.63043	2.4839	1.3126	0.00084956	3.0708	-
8707	313.2	21.0118	3.6364	1.8625	0.042126	1.3755	-
8982	169.32	14.9216	10.804	3.4335	7.468e-05	4.1268	-
9041	165.24	10.5576	5.1322	2.3596	0.0089324	2.049	-
9063	175.2	6.63145	1.975	0.98186	0.029273	1.5335	-
9081	456.84	25.2476	0.58528	-0.77281	0.046993	1.328	-
9101	163.08	12.7235	0.4813	-1.055	0.042203	1.3747	-
9251	137.04	13.3402	0.48063	-1.057	0.038229	1.4176	5-amino-6-(D-ribitylamino)uracil
9256	271.08	12.2132	2.7262	1.4469	0.020347	1.6915	gamma-Glutamylcysteine
9285	498.12	21.1443	0.31056	-1.687	0.00058134	3.2356	-
9302	215.16	15.4312	6.3021	2.6558	0.0044925	2.3475	7-hydroxylaurate
9313	360.12	12.4566	1.8352	0.87593	0.020788	1.6822	-
9464	353.16	17.8619	2.5509	1.351	0.027541	1.56	3,4-dihydroxy-9,10-secoandrosta-1,3,5(10)-triene-9,17-dione
9596	810.96	11.8054	0.10658	-3.2301	0.012302	1.91	-
9650	554.88	10.1103	0.24319	-2.0399	0.00087276	3.0591	-
9663	353.16	8.71074	5.9291	2.5678	0.0042259	2.3741	-
9720	199.2	13.2665	3.5205	1.8158	0.0025808	2.5882	-
9748	226.2	3.46442	140.19	7.1312	0.013098	1.8828	-
9760	201.24	13.6618	0.324	-1.6259	0.011204	1.9506	-
9761	226.08	3.38266	172.16	7.4276	0.00071467	3.1459	-
9765	243.12	3.55639	292.41	8.1918	3.2315e-06	5.4906	(2R)-2-Hydroxy-2-methylbutanenitrile
9767	677.64	1.87256	14.403	3.8483	2.2647e-08	7.645	Hydroxyphthioceranic acid (C45)
9771	328.08	4.1852	9.2457	3.2088	3.0421e-06	5.5168	Cyclic AMP
9773	282	4.08098	56.243	5.8136	1.1936e-07	6.9231	5'-Deoxy-5-fluorocytidine
9783	402.96	5.17397	1.9099	0.93351	0.027752	1.5567	-
9801	942.72	4.24996	0.20482	-2.2876	0.00053005	3.2757	-
9802	182.28	3.57618	19.15	4.2593	7.9642e-06	5.0989	-
9825	410.88	7.68161	2.9324	1.5521	0.013719	1.8627	alpha-Phosphoribosylpyrophosphoric Acid
9827	353.035	8.84196	5.1125	2.354	0.016678	1.7779	2'-Deoxyuridine 5'-monophosphate
9838	448.8	7.46677	5.175	2.3716	0.0045759	2.3395	-
9856	209.165	12.1368	4.0206	2.0074	0.0056995	2.2442	-
9875	539.76	4.41438	8.3272	3.0578	0.0050837	2.2938	-
9877	601.8	9.50935	3.2965	1.7209	0.0004763	3.3221	-
9888	258	3.76412	6.0752	2.6029	0.0024841	2.6048	l-Histidinol phosphate
9889	105	5.81835	8.7118	3.123	0.00027914	3.5542	-
9905	379.08	8.11901	3.4529	1.7878	0.00014718	3.8322	cyclic-2,3-O-oxalyl-L-threonate
9960	488.04	28.2852	0.40695	-1.2971	0.0065918	2.181	-
9985	155.4	13.4429	6.1464	2.6197	0.011091	1.955	-
9996	748.68	4.24179	3.7128	1.8925	0.011048	1.9567	-
10001	139.2	14.0267	8.4396	3.0772	0.00085972	3.0656	-
10026	446.28	2.7384	9.4671	3.2429	0.00026264	3.5806	-
10047	147.12	10.4613	2.3614	1.2397	0.038156	1.4184	-
10054	393	4.63264	5.3234	2.4123	0.0016955	2.7707	-
10070	217.08	11.3951	3.7265	1.8978	0.0016136	2.7922	-
10146	153.24	15.4216	3.0863	1.6259	0.00896	2.0477	-
10188	295.2	5.66665	6.3493	2.6666	0.00016303	3.7877	-
10208	199.32	13.3603	4.5035	2.171	0.015612	1.8065	-
10229	137.04	11.7088	0.52468	-0.93049	0.041823	1.3786	-
10239	339.48	20.7087	0.4383	-1.19	0.039457	1.4039	-
10288	445.08	6.57948	3.4005	1.7657	0.022255	1.6526	-
10293	207.24	5.63389	6.4795	2.6959	0.025233	1.598	-
10334	173.28	16.8437	3.0645	1.6156	0.0043884	2.3577	-
10409	185.16	17.3947	1.5404	0.62328	0.036335	1.4397	-
10461	187.32	18.4381	2.0065	1.0047	0.0025644	2.591	-
10505	425.88	5.64096	0.45258	-1.1437	0.040645	1.391	-
10567	121.32	9.10742	2.3118	1.209	0.019423	1.7117	-
10592	199.2	11.6794	1.8109	0.85674	0.048184	1.3171	-
10647	223.085	14.1204	2.8879	1.53	0.0093044	2.0313	-
10675	185.28	13.217	3.041	1.6045	0.00089816	3.0466	-
10725	353.28	8.75182	6.799	2.7653	0.011262	1.9484	-
10764	139.2	14.2557	6.1061	2.6103	0.0080413	2.0947	-
10804	155.4	13.1659	5.1048	2.3519	0.04435	1.3531	-
10813	237.12	15.005	2.9217	1.5468	0.019125	1.7184	9,17-Dioxo-1,2,3,4,10,19-hexanorandrostan-5-oic acid
10815	251.16	4.45922	2.4693	1.3041	0.04038	1.3938	-
10816	475.92	1.39277	90.542	6.5005	7.2088e-06	5.1421	-
10822	129.12	1.22585	5.7968	2.5353	2.4688e-08	7.6075	-
10830	282.12	4.10262	43.27	5.4353	0.0031408	2.503	-
10840	580.92	8.83092	3.5358	1.8221	0.019599	1.7078	-
10841	131.04	1.09157	1.6602	0.73132	0.040174	1.3961	-
10850	333.96	2.59011	20.699	4.3715	1.7452e-05	4.7581	-
10854	699.84	2.03667	3.75	1.9069	0.036824	1.4339	-
10860	243.12	13.3505	14.823	3.8897	0.00058909	3.2298	Biotin
10862	341.04	5.22581	7.1558	2.8391	0.016832	1.7739	-
10882	445.915	4.56728	3.3379	1.7389	0.0098218	2.0078	-
10883	441.84	2.57177	10.117	3.3387	0.0086884	2.0611	-
10894	169.2	15.1601	6.2636	2.647	0.017176	1.7651	-
10895	383.16	7.20478	3.7766	1.9171	0.0040915	2.3881	S-Adenosyl-L-homocysteine
10920	213.24	14.9226	6.3224	2.6605	0.00024327	3.6139	-
10921	273.12	12.499	16.824	4.0725	3.1794e-06	5.4977	-
10924	275.04	3.86884	7.0756	2.8229	1.0711e-05	4.9702	6-Phosphogluconic acid
10942	730.92	11.4141	0.28563	-1.8078	0.0013415	2.8724	-
10951	315.24	3.60775	8.0831	3.0149	6.2347e-05	4.2052	-
10956	347.28	26.3375	2.0471	1.0336	0.013831	1.8591	-
11001	441.72	3.50115	7.7489	2.954	0.0019925	2.7006	-
11003	215.16	18.465	7.5238	2.9115	0.025942	1.586	-
11023	151.32	14.9939	2.2535	1.1722	0.042868	1.3679	-
11096	215.16	9.72861	6.1029	2.6095	0.00075979	3.1193	-
11101	854.88	12.0232	0.12435	-3.0075	0.011868	1.9256	-
11106	603.24	4.83571	0.47851	-1.0634	0.04702	1.3277	-
11121	542.88	3.07786	3.52	1.8156	0.0010592	2.975	-
11151	357.12	5.74232	0.32558	-1.6189	0.024208	1.616	-
11181	281.16	17.4605	1.9024	0.92779	0.013872	1.8579	-
11230	201.24	15.7955	2.4851	1.3133	0.023403	1.6307	-
11247	175.32	6.42457	2.1838	1.1268	0.020968	1.6785	-
11255	441.72	2.95517	2.1863	1.1285	0.035253	1.4528	-
11256	225.12	13.3819	5.3938	2.4313	0.0016424	2.7845	-
11294	232.68	12.9252	2.6332	1.3968	0.030698	1.5129	-
11313	341.04	19.827	1.6496	0.72209	0.023472	1.6294	-
11343	287.28	19.4428	9.6881	3.2762	0.023323	1.6322	octanoate
11344	159.24	10.5299	4.9212	2.299	0.0019175	2.7173	-
11375	489	21.5881	0.23224	-2.1063	0.0017383	2.7599	-
11449	155.165	13.4536	5.0205	2.3278	0.013293	1.8764	-
11465	374.88	4.39385	7.5311	2.9129	0.0015788	2.8017	-
11477	273.12	14.1308	12.048	3.5907	0.002169	2.6637	-
11484	489	21.8824	0.27775	-1.8481	0.0080826	2.0924	-
11488	709.8	2.09798	4.7125	2.2365	0.0075539	2.1218	-
11530	313.08	18.9651	2.8213	1.4964	0.016639	1.7789	-
11539	369	7.88951	8.3556	3.0627	0.0092472	2.034	-
11542	235.08	15.0254	3.1643	1.6619	2.3301e-05	4.6326	-
11549	317.04	14.0994	5.0605	2.3393	0.0072834	2.1377	2',4,4',6'-tetrahydroxychalcone
11584	231.36	13.0092	4.9851	2.3176	9.9361e-05	4.0028	-
11586	241.2	17.6699	2.0178	1.0128	0.025173	1.5991	-
11619	241.2	22.6453	2.4001	1.2631	0.020568	1.6868	-
11759	353.04	17.6597	1.8435	0.88241	0.036965	1.4322	protocatechuate
11810	96.84	14.5786	0.3718	-1.4274	0.0066915	2.1745	-
11867	134.28	3.45343	3.439	1.782	0.013978	1.8546	-
11869	266.04	4.45663	10.411	3.3801	0.012372	1.9076	-
11874	173.16	10.3123	2.8018	1.4864	0.026952	1.5694	-
11877	329.28	15.8579	13.734	3.7796	0.009117	2.0401	-
11881	169.2	14.8387	7.3135	2.8706	0.017837	1.7487	-
11891	686.88	11.1345	0.07341	-3.7679	7.7451e-05	4.111	-
11896	381.84	6.05204	0.16967	-2.5592	0.021286	1.6719	-
11902	643.08	10.7914	0.31105	-1.6848	0.010505	1.9786	Coenzyme F420-1
11905	884.76	10.5602	0.097577	-3.3573	0.00016636	3.779	-
11926	425.76	2.85083	0.28725	-1.7996	0.0023208	2.6344	-
11929	471.12	9.84793	4.0549	2.0197	9.4158e-05	4.0261	-
11937	385.92	6.29902	0.28409	-1.8156	0.016678	1.7778	-
11951	972.84	11.0986	0.073318	-3.7697	0.00010068	3.9971	-
11965	484.92	4.57455	0.53898	-0.89169	0.037783	1.4227	-
11975	950.76	12.4461	0.084113	-3.5715	2.9875e-05	4.5247	-
11987	466.92	13.4845	0.17998	-2.4741	0.0099264	2.0032	-
12003	229.08	3.60294	0.44774	-1.1593	0.0018379	2.7357	-
12012	424.92	7.03586	0.50454	-0.98695	0.032497	1.4882	glutathioselenol
12028	135.24	29.4511	2.7271	1.4474	0.00032851	3.4834	-
12052	489.84	6.49052	0.27128	-1.8821	0.0029103	2.5361	-
12121	491.04	21.214	0.43464	-1.2021	0.01059	1.9751	-
12123	313.32	24.9878	1.7839	0.83506	0.048146	1.3174	-
12137	507.84	28.872	0.086674	-3.5283	0.00028708	3.542	-
12333	499.68	19.701	0.2532	-1.9817	0.0041411	2.3829	-
12372	651.24	5.58675	0.198	-2.3364	0.014035	1.8528	-
12381	448.92	18.332	2.249	1.1693	0.017336	1.7611	-
12394	257.28	16.612	1.8558	0.89204	0.02104	1.6769	-
12465	311.4	16.4065	2.0463	1.033	0.025989	1.5852	-
12493	116.16	18.7214	0.46339	-1.1097	0.025331	1.5964	-
12544	862.8	12.0221	0.15206	-2.7173	0.024355	1.6134	-
12551	502.08	21.5542	0.53121	-0.91266	0.011859	1.926	-
12666	383.16	8.9029	4.0921	2.0328	0.026426	1.578	S-Adenosyl-L-homocysteine
12668	129.24	1.21678	6.0464	2.5961	0.00080606	3.0936	-
12674	341.04	4.85205	5.6543	2.4993	0.0056372	2.2489	D-Erythro-3-methylmalic acid
12676	267.12	4.11329	1.6004	0.67843	0.02038	1.6908	-
12682	485.04	8.80141	3.2523	1.7015	0.046141	1.3359	-
12683	448.92	7.39969	7.7002	2.9449	0.010095	1.9959	-
12684	599.88	5.24353	9.2215	3.205	0.00043849	3.358	-
12691	375	4.6706	6.814	2.7685	0.00012582	3.9002	AICA ribonucleotide
12697	259.2	17.9997	17.752	4.1499	0.0052821	2.2772	(S)-3-methyl-2-oxopentanoate
12707	503.88	4.89207	3.9181	1.9702	0.024469	1.6114	-
12710	215.28	18.6001	6.2009	2.6325	0.035936	1.4445	-
12711	203.285	9.83385	11.717	3.5505	0.0016484	2.7829	-
12713	146.28	6.81321	4.0277	2.0099	0.021925	1.6591	-
12714	493.08	7.94556	3.9521	1.9826	0.031445	1.5025	L-cystathionine
12718	783.84	7.64272	0.3753	-1.4139	7.3314e-07	6.1348	-
12720	710.76	4.80483	0.1138	-3.1354	0.0032582	2.487	-
12744	748.92	11.0168	0.47766	-1.0659	0.00049873	3.3021	-
12756	801	10.4762	0.26323	-1.9256	0.0049884	2.302	-
12767	369	26.3447	2.5645	1.3587	0.026752	1.5726	-
12779	226.2	6.03159	13.413	3.7456	0.017325	1.7613	-
12804	779.04	12.0033	0.20214	-2.3066	0.0089409	2.0486	-
12845	244.08	6.00535	5.8023	2.5366	0.011644	1.9339	-
12850	217.2	11.3941	4.1861	2.0656	0.00088294	3.0541	-
12864	187.2	15.3069	2.9495	1.5605	0.0086837	2.0613	-
12901	285.12	18.6181	5.0885	2.3472	0.019659	1.7064	-
12903	329.28	2.34821	15.389	3.9439	0.0034817	2.4582	-
12911	275.28	15.4309	5.8596	2.5508	0.003974	2.4008	-
12942	207.24	14.848	0.47887	-1.0623	0.0014319	2.8441	-
12943	173.28	12.4179	6.2098	2.6345	0.0059015	2.229	-
12999	498	21.7701	0.26228	-1.9308	4.6351e-05	4.3339	-
13017	223.92	25.1469	2.9369	1.5543	0.026063	1.584	-
13054	221.16	6.71556	4.0046	2.0016	0.00051658	3.2869	-
13094	199.32	19.0604	2.2566	1.1742	0.0084398	2.0737	-
13100	275.28	13.2442	6.9675	2.8006	0.0047658	2.3219	-
13119	153.36	15.5563	3.6594	1.8716	0.0011872	2.9255	-
13121	171.36	15.3381	2.8078	1.4894	0.019654	1.7065	-
13129	229.08	13.5682	2.7273	1.4474	3.7628e-07	6.4245	3-[(5S,6R)-5,6-Dihydroxycyclohexa-1,3-dienyl]propanoic acid
13189	204.12	11.1789	2.1762	1.1218	0.027515	1.5604	-
13191	701.04	14.3437	7.1911	2.8462	0.010773	1.9677	-
13210	187.08	18.4353	1.8318	0.87323	0.017263	1.7629	-
13224	187.2	13.371	2.9078	1.5399	0.0041313	2.3839	-
13260	315.12	13.5372	2.7164	1.4417	0.016608	1.7797	-
13267	181.2	20.7288	1.646	0.71895	0.031569	1.5007	-
13377	159.24	14.6313	1.9501	0.96355	0.042072	1.376	-
13379	188.16	6.74031	7.3516	2.8781	0.011262	1.9484	-
13380	213.24	15.2637	3.687	1.8825	0.01908	1.7194	-
13393	139.32	13.6001	6.7683	2.7588	0.0036201	2.4413	-
13438	265.2	7.51025	13.355	3.7394	0.027811	1.5558	-
13440	295.08	5.75572	6.4375	2.6865	0.0046794	2.3298	(R)-2,3-dihydroxy-3-methylpentanoate
13443	299.04	6.37897	3.6554	1.87	0.032692	1.4856	-
13462	399	1.27173	56.171	5.8117	0.012494	1.9033	-
13469	267.12	1.37603	0.075874	-3.7203	9.573e-07	6.019	-
13471	523.8	1.6649	4.5018	2.1705	0.0022636	2.6452	-
13477	426	1.67019	0.35427	-1.4971	0.0044666	2.35	Adenosine-5'-phosphosulfate
13479	581.04	8.82052	2.98	1.5753	0.012424	1.9058	-
13483	456	5.97269	0.26224	-1.931	0.020234	1.6939	-
13484	592.92	2.59688	55.771	5.8014	1.4404e-07	6.8415	-
13485	150.24	4.11207	16.293	4.0262	2.7333e-06	5.5633	-
13488	426.96	6.96148	3.8856	1.9581	0.017861	1.7481	-
13489	345.24	2.52812	5.6379	2.4952	0.00090108	3.0452	-
13508	375.12	4.75682	5.0827	2.3456	0.0017468	2.7578	riboflavin
13510	155.28	13.433	6.3077	2.6571	0.031041	1.5081	-
13520	427.2	24.4003	0.43847	-1.1895	0.017716	1.7516	-
13528	125.28	2.76138	2.1587	1.1101	0.0043146	2.3651	-
13535	182.4	3.51218	19.451	4.2818	0.00029915	3.5241	-
13547	147.24	1.92365	3.8102	1.9299	0.0018361	2.7361	-
13551	543.12	9.58352	3.4542	1.7883	0.01978	1.7038	-
13554	166.32	6.21409	5.6101	2.488	0.0061263	2.2128	-
13565	313.32	19.2405	6.867	2.7797	0.033641	1.4731	-
13595	285.12	19.5109	7.6233	2.9304	0.018022	1.7442	L-threonine
13613	476.76	5.47685	0.11195	-3.1591	0.0005089	3.2934	-
13615	232.2	2.9057	5.7203	2.5161	0.023893	1.6217	-
13625	858.84	6.67889	2.8374	1.5046	0.035664	1.4478	-
13672	231.24	12.2893	4.5064	2.172	0.012117	1.9166	-
13682	331.32	18.7127	2.9825	1.5765	0.018304	1.7375	-
13706	379.08	27.0683	1.8195	0.86352	0.036384	1.4391	-
13709	285.12	17.3155	4.9251	2.3002	0.0080008	2.0969	-
13766	145.32	8.52771	3.4502	1.7867	0.012993	1.8863	-
13804	231.24	12.9079	5.5177	2.4641	0.00020316	3.6922	-
13868	312.84	6.7852	0.40811	-1.293	0.020418	1.69	-
13873	223.2	13.8499	7.6343	2.9325	0.010946	1.9607	-
13992	231.24	11.9994	2.9617	1.5664	0.01696	1.7706	-
14155	489.96	22.4053	0.21087	-2.2456	0.0045193	2.3449	-
14278	285.12	16.8233	2.8569	1.5145	0.014732	1.8317	-
14279	155.28	13.0934	4.002	2.0007	0.032975	1.4818	-
14283	243.12	3.00631	74.276	6.2148	0.046105	1.3363	biotin
14288	315.12	3.4344	5.9079	2.5626	0.0068057	2.1671	Pantetheine
14313	523.92	1.64147	3.2713	1.7099	0.0037515	2.4258	-
14314	295.2	7.66087	5.1684	2.3697	0.0079917	2.0974	(R)-2,3-dihydroxy-3-methylpentanoate
14318	402.72	5.02244	1.831	0.87262	0.039121	1.4076	-
14323	646.08	9.69714	5.6513	2.4986	0.0014571	2.8365	4-CDP-2-C-methyl-D-erythritol 2-phosphate
14324	598.92	5.38387	14.736	3.8813	0.00042922	3.3673	-
14327	561	3.51551	23.207	4.5365	0.00021598	3.6656	D-Glucono-1,5-lactone 6-phosphate
14332	483	2.19682	0.091647	-3.4478	0.00043442	3.3621	-
14333	628.8	5.22431	0.27179	-1.8794	0.0093141	2.0309	-
14335	274.2	1.87066	8.5181	3.0905	0.00044223	3.3543	-
14371	665.04	9.12516	0.54952	-0.86376	0.0044887	2.3479	-
14373	427.56	6.9386	4.6195	2.2077	0.007153	2.1455	-
14377	451.08	4.44476	0.33084	-1.5958	0.0048515	2.3141	Chorismic acid
14384	730.08	9.86677	4.7877	2.2593	0.00022209	3.6535	-
14385	426.36	2.53662	0.41833	-1.2573	0.035791	1.4462	-
14400	196.2	3.84688	5.2636	2.3961	0.0002525	3.5977	-
14417	213.12	15.0369	2.8076	1.4893	0.04142	1.3828	-
14490	315.48	21.2831	1.6933	0.75987	0.032285	1.491	-
14493	331.32	18.332	4.423	2.145	0.0080922	2.0919	-
14494	329.16	17.8137	5.7879	2.533	0.020329	1.6919	-
14527	275.04	10.4047	5.5186	2.4643	0.0078092	2.1074	Shikimate-3-phosphate
14534	642.96	10.8395	0.25871	-1.9506	0.0010214	2.9908	-
14566	507.96	23.4631	0.60398	-0.72744	0.04446	1.352	-
14573	525	8.60802	1.7921	0.84163	0.0073752	2.1322	-
14574	456	24.7679	0.42733	-1.2266	0.019674	1.7061	2'-Deoxyadenosine-5'-diphosphate
14617	289.08	14.0057	3.8127	1.9308	0.0026022	2.5847	-
14670	183.36	15.7438	1.7741	0.82712	0.032286	1.491	-
14729	193.32	20.2634	1.677	0.74588	0.0029194	2.5347	-
14732	191.28	18.3511	1.6343	0.7087	0.034173	1.4663	-
14736	275.16	15.1507	5.7412	2.5214	0.0061768	2.2092	-
14752	531	8.54018	2.3768	1.249	0.025191	1.5988	-
14757	285.24	17.3173	3.9072	1.9661	0.033785	1.4713	-
14769	331.2	17.06	3.3857	1.7594	0.022926	1.6397	(12Z,15Z)-9,10-epoxyoctadeca-12,15-dienoate
14776	215.4	19.7197	2.6281	1.394	0.043403	1.3625	-
14785	173.28	14.3289	2.0548	1.039	0.024351	1.6135	-
14893	498.96	21.09	0.65058	-0.62021	0.019927	1.7006	-
14994	319.08	12.3104	3.0843	1.625	0.0056501	2.2479	4-O-(alpha-L-rhamnopyranosyl)-hydroxybenzoate methyl ester
15071	303.12	16.7225	3.9107	1.9674	0.0095419	2.0204	sn-glycero-3-phosphocholine
