# Supplementary material for: Rifampicin-Mediated Metabolic Changes in Mycobacterium tuberculosis
Source: Metabolites. 2022 May 29;12(6):493. doi: 10.3390/metabo12060493 (PMC9228056; doi:10.3390/metabo12060493)
Supplement: Supplementary file 1 [file metabolites-12-00493-s001.zip › Table S6_revised_Yelamanchi_130522.xlsx]

## Sheet: Sheet1
Yelamanchi et al., 2022. Rifampicin mediated metabolic changes in Mycobacterium tuberculosis
Table S6. Details of MRM validated metabolites.
S.No	Metabolite	m/z of Q1	m/z of Q3	Charge	RT (min)	Mode of ionisation	Declustering Potential (DP)	Entry Potential (EP)	Collision Energy (CE)	Cell exit potential (CXP)	RIF/Control Fold change	p-value
1	Phosphoenolpyruvate	166.98	79.1	1-	1.55	Negative	-15	-10	-14.64	-7	3.69985	0.0357474
		166.98	148.6	1-			-15	-10	-16.66	-7
2	α-Ketoglutarate	145.1	100.7	1-	8.06	Negative	-42	-10	-15	-10	11.2858	0.00168474
		145.1	57.2	1-			-42	-10	-22	-10
3	Citrate	191	67	1-	2.09	Negative	-25	-10	-38	-10	7.2083	0.0281859
		191	86.9	1-			-25	-10	-38	-10
4	Malate	133.2	42.8	1-	1.32	Negative	-29	-10	-28	-10	5.35922	0.0236463
		133.2	71.1	1-			-29	-10	-28	-10
5	Succinate	117.2	72.9	1-	2.62	Negative	-38	-10	-16	-10	6.93205	0.0189528
		117.2	55	1-			-38	-10	-21	-10
6	Fumarate	115	70.7	1-	2.64	Negative	-33	-10	-14	-10	3.64563	0.0286963
		115	71.3	1-			-33	-10	-24	-10
		115	45.1	1-			-33	-10	-30	-10
7	Oxaloacetate	131	42.8	1-	2.36	Negative	-40	-10	-30	-10	2.39338	0.0935526
		131	87.1	1-			-40	-10	-30	-10
8	L-Arginine	175.1	72.2	1+	1.54	Positive	36	10	45	10	2.44083	0.0284756
		175.1	70.1	1+			26	10	45	10
9	cyclic diGMP	691	152	1+	9.08	Positive	11	10	40.06	8.63	0.554641	0.100594
		691	135	1+			11	10	135.77	18.78
10	Glutamic acid	148.2	131	1+	1.92	Positive	51	9	20.32	14	0.722656	0.0352225
		148.2	84.2	1+			40.1	10	20.32	15
11	L-Ornithine	133	70	1+	1.65	Positive	51	10	31	8	1.66474	0.0748894
		133	115	1+			51	10	31	8
12	L-Lysine	147.1	84.2	1+	1.65	Positive	56	10	35	10	1.13335	0.782901
		147.1	56.2	1+			61	10	35	10
13	L-Histidine	156.07	93	1+	1.65	Positive	100	10	30.42	35	0.584322	0.207246
		156.07	109.9	1+			34.1	10	18.16	35
14	Spermidine	146.1	55	1+	1.39	Positive	71	10	43.62	6	2.28848	0.299849
		146.1	71.9	1+			61	10	20.08	6
15	Epichatechin	291.1	151.1	1+	1.02	Positive	62	10	30	10	-	-
		291.1	111.1	1+			62	10	32	10
		289.1	151.1	1-	3.21	Negative	-62	-10	-30	-10
		289.1	111.1	1-			-62	-10	-32	-10
